# Supplementary material for: A pathway activity-based proteomic classifier stratifies prostate tumors into two subtypes
Source: Clin Proteomics. 2023 Nov 11;20:50. doi: 10.1186/s12014-023-09441-w (PMC10638831; doi:10.1186/s12014-023-09441-w)
Supplement: Supplementary file 1 — Additional file 1: Table S1. Information of patients and samples. Table S2. The differentially expressed analysis of PCa. Table S3. The proteomic pathway-based classification for PCa. [file 12014_2023_9441_MOESM1_ESM.zip]

Archive with 4 entries (3 files):
- Supplementary Table/
- Supplementary Table/sTable1_sample_pro.xlsx
- Supplementary Table/sTable2_df.xlsx
- Supplementary Table/sTable3_classification20231008.xlsx
