# Supplementary material for: A pathway activity-based proteomic classifier stratifies prostate tumors into two subtypes
Source: Clin Proteomics. 2023 Nov 11;20:50. doi: 10.1186/s12014-023-09441-w (PMC10638831; doi:10.1186/s12014-023-09441-w)
Supplement: Supplementary file 1 — Additional file 1: Table S1. Information of patients and samples. Table S2. The differentially expressed analysis of PCa. Table S3. The proteomic pathway-based classification for PCa. [file 12014_2023_9441_MOESM1_ESM.zip › Supplementary Table/sTable1_sample_pro.xlsx]

## Sheet: 1A_patient_info
Sample	Batch_ID	PatinetID	TN	Gleason_score	High/low-level	ISUP_Groups
PCXC001	1	I05A0326-B30-C01	N	N	N	N
PCXC003	1	I05A0380-B30-C01	T	3+4	low	2
PCXC004	1	I05A0380-B30-C01	N	N	N	N
PCXC005	1	I05A0382-B30-C01	T	4+3	low	3
PCXC006	1	I05A0382-B30-C01	N	N	N	N
PCXC007	1	I05A0383-B30-C01	N	N	N	N
PCXC008	1	I05A0383-B30-C01	T	3+4	low	2
PCXC009	1	I05A0384-B30-C01	T	4+4	high	4
PCXC010	1	I05A0384-B30-C01	N	N	N	N
PCXC011	1	I05A0385-B30-C01	T	4+5	high	5
PCXC012	1	I05A0385-B30-C01	N	N	N	N
PCXC013	1	I05A0388-B30-C01	T	3+3	low	1
PCXC014	1	I05A0388-B30-C01	N	N	N	N
PCXC016	1	I05A0392-B30-C01	N	N	N	N
PCXC017	2	I05A0392-B30-C01	T	3+3	low	1
PCXC018	2	I05A0393-B30-C01	N	N	N	N
PCXC019	2	I05A0393-B30-C01	T	3+4	low	2
PCXC020	2	I05A0395-B30-C01	T	4+5	high	5
PCXC021	2	I05A0395-B30-C01	N	N	N	N
PCXC022	2	I05A0396-B30-C01	T	3+4	low	2
PCXC023	2	I05A0396-B30-C01	N	N	N	N
PCXC024	2	I05A0397-B30-C01	T	3+4	low	2
PCXC025	2	I05A0397-B30-C01	N	N	N	N
PCXC026	2	I05A0398-B30-C01	T	3+4	low	2
PCXC027	2	I05A0398-B30-C01	N	N	N	N
PCXC028	2	I05A0401-B30-C01	T	4+5	high	5
PCXC029	2	I05A0401-B30-C01	N	N	N	N
PCXC030	2	I05A0402-B30-C01	T	4+3	low	3
PCXC031	2	I05A0402-B30-C01	N	N	N	N
PCXC032	2	I05A0403-B30-C01	T	3+4	low	2
PCXC033	3	I05A0403-B30-C01	N	N	N	N
PCXC034	3	I05A0408-B30-C01	T	3+4	low	2
PCXC035	3	I05A0408-B30-C01	N	N	N	N
PCXC036	3	I05A0410-B30-C01	N	N	N	N
PCXC037	3	I05A0410-B30-C01	T	4+3	low	3
PCXC038	3	I05A0411-B30-C01	T	3+4	low	2
PCXC039	3	I05A0411-B30-C01	N	N	N	N
PCXC040	3	I05A0412-B30-C01	T	4+5	high	5
PCXC041	3	I05A0412-B30-C01	N	N	N	N
PCXC042	3	I05A0413-B30-C01	T	5+4	high	5
PCXC043	3	I05A0413-B30-C01	N	N	N	N
PCXC044	3	I05A0416-B30-C01	T	5+4	high	5
PCXC045	3	I05A0416-B30-C01	N	N	N	N
PCXC046	3	I05A0420-B30-C01	T	4+5	high	5
PCXC047	3	I05A0420-B30-C01	N	N	N	N
PCXC048	3	I05A0423-B30-C01	T	4+3	low	3
PCXC049	4	I05A0423-B30-C01	N	N	N	N
PCXC050	4	I05A0424-B30-C01	T	3+4	low	2
PCXC051	4	I05A0424-B30-C01	N	N	N	N
PCXC052	4	I05A0427-B30-C01	T	4+3	low	3
PCXC053	4	I05A0427-B30-C01	N	N	N	N
PCXC054	4	I05A0428-B30-C01	T	4+3	low	3
PCXC055	4	I05A0428-B30-C01	N	N	N	N
PCXC056	4	I05A0698-B30-C01	T	3+4	low	2
PCXC057	4	I05A0698-B30-C01	N	N	N	N
PCXC058	4	I05A0706-B30-C01	T	5+4	high	5
PCXC059	4	I05A0709-B30-C01	N	N	N	N
PCXC061	4	I05A0710-B30-C01	N	N	N	N
PCXC062	4	I05A0716-B30-C01	T	3+3	low	1
PCXC063	4	I05A0727-B30-C01	N	N	N	N
PCXC064	4	I05A0732-B30-C01	N	N	N	N
PCXC065	5	I05A0732-B30-C01	T	4+3	low	3
PCXC066	5	I05A0791-B30-C01	T	3+3	low	1
PCXC067	5	I05A0791-B30-C01	N	N	N	N
PCXC068	5	I05A0799-B30-C01	T	3+3	low	1
PCXC069	5	I05A0799-B30-C01	N	N	N	N
PCXC070	5	I05A0801-B30-C01	N	N	N	N
PCXC071	5	I05A0801-B30-C01	T	5+4	high	5
PCXC072	5	I05A0846-B30-C02	N	N	N	N
PCXC073	5	I05A0846-B30-C02	T	3+3	low	1
PCXC074	5	I05A0851-B30-C02	N	N	N	N
PCXC075	5	I05A0851-B30-C02	T	3+4	low	2
PCXC076	5	I05A0861-B30-C01	N	N	N	N
PCXC077	5	I05A0861-B30-C01	T	3+4	low	2
PCXC078	5	I05A0862-B30-C02	N	N	N	N
PCXC079	5	I05A0862-B30-C02	T	3+4	low	2
PCXC080	5	I05A0870-B30-C01	T	3+3	low	1
PCXC081	6	I05A0870-B30-C01	N	N	N	N
PCXC082	6	I05A0890-B30-C02	N	N	N	N
PCXC083	6	I05A0890-B30-C02	T	3+3	low	1
PCXC084	6	I05A0940-B30-C01	N	N	N	N
PCXC085	6	I05A0940-B30-C01	T	3+4	low	2
PCXC086	6	I05A0941-B30-C01	T	3+3	low	1
PCXC087	6	I05A0941-B30-C01	N	N	N	N
PCXC088	6	I05A0942-B30-C01	T	3+4	low	2
PCXC089	6	I05A0942-B30-C01	N	N	N	N
PCXC090	6	I05A1074-B30-C01	T	3+4	low	2
PCXC091	6	I05A1503-B30-C01	N	N	N	N
PCXC092	6	I05A1503-B30-C01	T	3+4	low	2
PCXC093	6	I05A1505-B30-C01	N	N	N	N
PCXC094	6	I05A1505-B30-C01	T	3+4	low	2
PCXC095	6	I05A1507-B30-C01	T	3+4	low	2
PCXC096	6	I05A1507-B30-C01	N	N	N	N
PCXC097	7	I05A1538-B30-C01	N	N	N	N
PCXC099	7	I05A1540-B30-C01	T	3+3	low	1
PCXC100	7	I05A1541-B30-C01	N	N	N	N
PCXC101	7	I05A1541-B30-C01	T	4+3	low	3
PCXC102	7	I05A1543-B30-C01	N	N	N	N
PCXC103	7	I05A1543-B30-C01	T	4+4	high	4
PCXC104	7	I05A1546-B30-C01	T	4+3	low	3
PCXC105	7	I05A1546-B30-C01	N	N	N	N
PCXC106	7	I05A1547-B30-C01	N	N	N	N
PCXC107	7	I05A1547-B30-C01	T	3+3	low	1
PCXC108	7	I05A1558-B30-C01	T	4+3	low	3
PCXC109	7	I05A1558-B30-C01	N	N	N	N
PCXC110	7	I05A1560-B30-C01	N	N	N	N
PCXC111	7	I05A1560-B30-C01	T	5+4	high	5
PCXC112	7	I05A1563-B30-C01	T	3+4	low	2
PCXC113	8	I05A1563-B30-C01	N	N	N	N
PCXC114	8	I05A1566-B30-C01	N	N	N	N
PCXC115	8	I05A1566-B30-C01	T	3+4	low	2
PCXC116	8	I05A1568-B30-C01	T	4+3	low	3
PCXC117	8	I05A1568-B30-C01	N	N	N	N
PCXC118	8	I05A1569-B30-C01	T	3+4	low	2
PCXC119	8	I05A1569-B30-C01	N	N	N	N
PCXC121	8	I05A1572-B30-C01	T	5+4	high	5
PCXC122	8	I05A1575-B30-C01	T	4+3	low	3
PCXC123	8	I05A1575-B30-C01	N	N	N	N
PCXC124	8	I05A1585-B30-C01	N	N	N	N
PCXC125	8	I05A1585-B30-C01	T	5+4	high	5
PCXC126	8	I05A1588-B30-C01	N	N	N	N
PCXC127	8	I05A1588-B30-C01	T	3+3	low	1
PCXC128	8	I05A1589-B30-C01	N	N	N	N
PCXC129	9	I05A1589-B30-C01	T	4+4	high	4
PCXC130	9	I05A1595-B30-C01	N	N	N	N
PCXC131	9	I05A1595-B30-C01	T	3+4	low	2
PCXC132	9	I05A1596-B30-C01	N	N	N	N
PCXC133	9	I05A1596-B30-C01	T	3+4	low	2
PCXC134	9	I05A1597-B30-C01	N	N	N	N
PCXC135	9	I05A1597-B30-C01	T	4+4	high	4
PCXC136	9	I05A1598-B30-C01	N	N	N	N
PCXC137	9	I05A1598-B30-C01	T	4+4	high	4
PCXC138	9	I05A1606-B30-C01	N	N	N	N
PCXC139	9	I05A1606-B30-C01	T	4+4	high	4
PCXC140	9	I05A1726-B30-C01	N	N	N	N
PCXC141	9	I05A1726-B30-C01	T	3+4	low	2
PCXC142	9	I05A1727-B30-C01	N	N	N	N
PCXC143	9	I05A1727-B30-C01	T	4+4	high	4
PCXC144	9	I05A1890-B30-C01	N	N	N	N
PCXC145	10	I05A1890-B30-C01	T	3+4	low	2
PCXC146	10	I05A0911-B30-C02	T	4+4	high	4
PCXC147	10	I05A1440-B30-C01	T	4+5	high	5
PCXC148	10	I05A1441-B30-C01	T	4+3	low	3
PCXC149	10	I05A1442-B30-C01	T	4+3	low	3
PCXC150	10	I05A1445-B30-C01	T	4+3	low	3
PCXC151	10	I05A1445-B30-C01	N	N	N	N
PCXC152	10	I05A1446-B30-C01	T	3+3	low	1
PCXC154	10	I05A1448-B30-C01	T	3+4	low	2
PCXC155	10	I05A1449-B30-C01	N	N	N	N
PCXC156	10	I05A1449-B30-C01	T	4+4	high	4
PCXC157	10	I05A1450-B30-C01	T	3+4	low	2
PCXC158	10	I05A1452-B30-C01	T	3+4	low	2
PCXC159	10	I05A1454-B30-C01	T	3+3	low	1
PCXC160	10	I05A1455-B30-C01	T	3+4	low	2
PCXC161	11	I05A1456-B30-C01	T	4+4	high	4
PCXC162	11	I05A1458-B30-C01	T	3+3	low	1
PCXC163	11	I05A1459-B30-C01	T	3+4	low	2
PCXC164	11	I05A1460-B30-C01	T	4+4	high	4
PCXC165	11	I05A1462-B30-C01	T	4+4	high	4
PCXC166	11	I05A1462-B30-C01	N	N	N	N
PCXC167	11	I05A1463-B30-C01	T	4+3	low	3
PCXC168	11	I05A1463-B30-C01	N	N	N	N
PCXC169	11	I05A1464-B30-C01	T	4+4	high	4
PCXC170	11	I05A1466-B30-C01	T	3+3	low	1
PCXC171	11	I05A1469-B30-C01	T	3+3	low	1
PCXC172	11	I05A1471-B30-C01	N	N	N	N
PCXC173	11	I05A1471-B30-C01	T	4+3	low	3
PCXC174	11	I05A1472-B30-C01	T	3+3	low	1
PCXC175	11	I05A1473-B30-C01	T	3+3	low	1
PCXC176	11	I05A1474-B30-C01	N	N	N	N
PCXC177	12	I05A1475-B30-C01	N	N	N	N
PCXC178	12	I05A1476-B30-C01	T	4+3	low	3
PCXC179	12	I05A1476-B30-C01	N	N	N	N
PCXC180	12	I05A1477-B30-C01	T	3+4	low	2
PCXC181	12	I05A1478-B30-C01	T	4+3	low	3
PCXC182	12	I05A1479-B30-C01	T	4+3	low	3
PCXC183	12	I05A1480-B30-C01	T	3+4	low	2
PCXC184	12	I05A1481-B30-C01	T	4+4	high	4
PCXC187	12	I05A1484-B30-C01	T	3+3	low	1
PCXC188	12	I05A1486-B30-C01	T	3+3	low	1
PCXC189	12	I05A1488-B30-C01	T	4+3	low	3
PCXC190	12	I05A1489-B30-C01	T	3+4	low	2
PCXC191	12	I05A1493-B30-C01	N	N	N	N
PCXC192	12	I05A1495-B30-C01	T	3+3	low	1
PCXC193	13	I05A1496-B30-C01	T	4+3	low	3
PCXC194	13	I05A1498-B30-C01	T	3+4	low	2
PCXC195	13	I05A1500-B30-C01	T	4+5	high	5
PCXC196	13	I05A1501-B30-C01	T	4+4	high	4
PCXC197	13	I05A1516-B30-C01	T	4+4	high	4
PCXC199	13	I05A1519-B30-C01	T	3+4	low	2
PCXC201	13	I05A1611-B30-C01	T	3+3	low	1
PCXC202	13	I05A1611-B30-C01	N	N	N	N
PCXC203	13	I05A1665-B30-C01	T	4+5	high	5
PCXC204	13	I05A1666-B30-C01	T	4+4	high	4
PCXC205	13	I05A1669-B30-C01	N	N	N	N
PCXC206	13	I05A1671-B30-C01	T	4+3	low	3
PCXC207	13	I05A1672-B30-C01	T	4+4	high	4
PCXC208	13	I05A1673-B30-C01	T	4+5	high	5
PCXC209	14	I05A1676-B30-C01	T	4+3	low	3
PCXC210	14	I05A1676-B30-C01	N	N	N	N
PCXC211	14	I05A1677-B30-C01	T	3+4	low	2
PCXC212	14	I05A1738-B30-C01	T	5+4	high	5
PCXC213	14	I05A1738-B30-C01	N	N	N	N
PCXC214	14	I05A1739-B30-C01	T	4+5	high	5
PCXC215	14	I05A1747-B30-C01	N	N	N	N
PCXC216	14	I05A1747-B30-C01	T	4+4	high	4
PCXC218	14	I05A1752-B30-C01	T	4+4	high	4
PCXC219	14	I05A1752-B30-C01	N	N	N	N
PCXC220	14	I05A1754-B30-C01	T	4+4	high	4
PCXC221	14	I05A1755-B30-C01	T	5+4	high	5
PCXC222	14	I05A1755-B30-C01	N	N	N	N
PCXC223	14	I05A1759-B30-C01	T	4+4	high	4
PCXC224	14	I05A1761-B30-C01	N	N	N	N
PCXC226	15	I05A1763-B30-C01	T	4+5	high	5
PCXC227	15	I05A1766-B30-C01	T	3+4	low	2
PCXC228	15	I05A1769-B30-C01	T	3+3	low	1
PCXC229	15	I05A1771-B30-C01	T	4+4	high	4
PCXC230	15	I05A1776-B30-C01	T	5+4	high	5
PCXC231	15	I05A1776-B30-C01	N	N	N	N
PCXC233	15	I05A1779-B30-C01	T	4+5	high	5
PCXC234	15	I05A1781-B30-C01	T	4+3	low	3
PCXC235	15	I05A1782-B30-C01	T	4+5	high	5
PCXC236	15	I05A1787-B30-C01	N	N	N	N
PCXC237	15	I05A1788-B30-C01	T	4+4	high	4
PCXC238	15	I05A1789-B30-C01	N	N	N	N
PCXC239	15	I05A1789-B30-C01	T	3+4	low	2
PCXC240	15	I05A1790-B30-C01	T	4+5	high	5
PCXC241	16	I05A1792-B30-C01	N	N	N	N
PCXC243	16	I05A1793-B30-C01	T	4+3	low	3
PCXC244	16	I05A1797-B30-C01	N	N	N	N
PCXC245	16	I05A1797-B30-C01	T	4+5	high	5
PCXC246	16	I05A1798-B30-C01	N	N	N	N
PCXC247	16	I05A1798-B30-C01	T	3+4	low	2
PCXC248	16	I05A1803-B30-C01	T	4+3	low	3
PCXC249	16	I05A1806-B30-C01	N	N	N	N
PCXC250	16	I05A1806-B30-C01	T	4+5	high	5
PCXC251	16	I05A1808-B30-C01	T	4+5	high	5
PCXC252	16	I05A1809-B30-C01	T	4+5	high	5
PCXC253	16	I05A1809-B30-C01	N	N	N	N
PCXC254	16	I05A1810-B30-C01	T	3+4	low	2
PCXC255	16	I05A1811-B30-C01	T	4+3	low	3
PCXC256	16	I05A1815-B30-C01	T	4+4	high	4
PCXC257	17	I05A1822-B30-C01	T	3+4	low	2
PCXC258	17	I05A1823-B30-C01	T	3+3	low	1
PCXC259	17	I05A1825-B30-C01	T	3+4	low	2
PCXC260	17	I05A1828-B30-C01	N	N	N	N
PCXC262	17	I05A1829-B30-C01	T	4+4	high	4
PCXC263	17	I05A1829-B30-C01	N	N	N	N
PCXC264	17	I05A1831-B30-C01	N	N	N	N
PCXC265	17	I05A1834-B30-C01	T	4+5	high	5
PCXC266	17	I05A1838-B30-C01	N	N	N	N
PCXC267	17	I05A1838-B30-C01	T	3	low	1
PCXC268	17	I05A1843-B30-C01	T	5+4	high	5
PCXC269	17	I05A1843-B30-C01	N	N	N	N
PCXC270	17	I05A1844-B30-C01	T	3+3	low	1
PCXC271	17	I05A1846-B30-C01	T	4+4	high	4
PCXC272	17	I05A1847-B30-C01	T	4	low	1
PCXC273	18	I05A1847-B30-C01	N	N	N	N
PCXC274	18	I05A1848-B30-C01	T	4+4	high	4
PCXC275	18	I05A1852-B30-C01	T	3+4	low	2
PCXC276	18	I05A1854-B30-C01	N	N	N	N
PCXC277	18	I05A1854-B30-C01	T	3+3	low	1
PCXC278	18	I05A1862-B30-C01	T	4+5	high	5
PCXC279	18	I05A1874-B30-C01	N	N	N	N
PCXC280	18	I05A1874-B30-C01	T	4+3	low	3
PCXC281	18	I05A1876-B30-C01	N	N	N	N
PCXC282	18	I05A1876-B30-C01	T	3+3	low	1
PCXC283	18	I05A1878-B30-C01	T	5+4	high	5
PCXC284	18	I05A1881-B30-C01	T	4+4	high	4
PCXC285	18	I05A0006-B30-C1	T	3+4	low	2
PCXC286	18	I05A0008-B30-C1	T	4+4	high	4
PCXC287	18	I05A0009-B30-C1	T	4+3	low	3
PCXC288	18	I05A0010-B30-C1	T	4+4	high	4
PCXC289	19	I05A0011-B30-C1	T	4+4	high	4
PCXC291	19	I05A0013-B30-C1	T	4+3	low	3
PCXC292	19	I05A0014-B30-C1	T	4+3	low	3
PCXC293	19	I05A0017-B30-C1	T	3+3	low	1
PCXC294	19	I05A0019-B30-C1	T	3+4	low	2
PCXC295	19	I05A0019-B30-C1	N	N	N	N
PCXC296	19	I05A0022-B30-C1	T	4+4	high	4
PCXC297	19	I05A0023-B30-C1	T	4+3	low	3
PCXC298	19	I05A0158-B30-C1	T	3+3	low	1
PCXC299	19	I05A0007-B30-C1	T	4+4	high	4
PCXC300	19	I05A0162-B30-C02	T	4+4	high	4
PCXC301	19	I05A0434-B30-C01	T	4+4	high	4
PCXC302	19	I05A0443-B30-C01	T	3	low	1
PCXC303	19	I05A0443-B30-C01	N	N	N	N
PCXC304	19	I05A0452-B30-C01	T	5+4	high	5
PCXC305	20	I05A0471-B30-C01	T	4+4	high	4
PCXC306	20	I05A0471-B30-C01	N	N	N	N
PCXC307	20	I05A0473-B30-C01	N	N	N	N
PCXC308	20	I05A0499-B30-C01	N	N	N	N
PCXC309	20	I05A0499-B30-C01	T	3	low	1
PCXC310	20	I05A0504-B30-C01	T	4+3	low	3
PCXC311	20	I05A0504-B30-C01	N	N	N	N
PCXC312	20	I05A0525-B30-C01	T	4+4	high	4
PCXC313	20	I05A0525-B30-C01	N	N	N	N
PCXC314	20	I05A0527-B30-C01	T	3	low	1
PCXC315	20	I05A0527-B30-C01	N	N	N	N
PCXC316	20	I05A0528-B30-C01	T	3+3	low	1
PCXC317	20	I05A0528-B30-C01	N	N	N	N
PCXC318	20	I05A0530-B30-C01	T	4+5	high	5
PCXC319	20	I05A0530-B30-C01	N	N	N	N
PCXC320	20	I05A0544-B30-C01	T	3	low	1
PCXC321	21	I05A0544-B30-C01	N	N	N	N
PCXC322	21	I05A0555-B30-C01	N	N	N	N
PCXC323	21	I05A0557-B30-C01	T	4	low	1
PCXC324	21	I05A0557-B30-C01	N	N	N	N
PCXC326	21	I05A0569-B30-C01	T	4+4	high	4
PCXC327	21	I05A0569-B30-C01	N	N	N	N
PCXC328	21	I05A0586-B30-C01	T	4+4	high	4
PCXC329	21	I05A0586-B30-C01	N	N	N	N
PCXC331	21	I05A0628-B30-C01	T	4+4	high	4
PCXC333	21	I05A0654-B30-C01	T	4+3	low	3
PCXC335	21	I05A0663-B30-C01	N	N	N	N
PCXC336	21	I05A0676-B30-C01	N	N	N	N
PCXC337	22	I05A0684-B30-C01	T	4+3	low	3
PCXC338	22	I05A0684-B30-C01	N	N	N	N
PCXC339	22	I05A0817-B30-C01	T	3+3	low	1
PCXC340	22	I05A0817-B30-C01	N	N	N	N
PCXC341	22	I05A0819-B30-C01	N	N	N	N
PCXC342	22	I05A0823-B30-C02	T	4+4	high	4
PCXC343	22	I05A0827-B30-C01	T	3+3	low	1
PCXC344	22	I05A0827-B30-C01	N	N	N	N
PCXC345	22	I05A0860-B30-C01	T	3	low	1
PCXC346	22	I05A0860-B30-C01	N	N	N	N
PCXC347	22	I05A0906-B30-C01	N	N	N	N
PCXC348	22	I05A0917-B30-C02	T	3+3	low	1
PCXC349	22	I05A0917-B30-C02	N	N	N	N
PCXC350	22	I05A0918-B30-C01	T	3	low	1
PCXC351	22	I05A0918-B30-C01	N	N	N	N
PCXC352	22	I05A0919-B30-C02	T	3	low	1
PCXC353	23	I05A0919-B30-C02	N	N	N	N
PCXC354	23	I05A0920-B30-C01	N	N	N	N
PCXC355	23	I05A0920-B30-C01	T	3+4	low	2
PCXC356	23	I05A0921-B30-C02	T	3+4	low	2
PCXC357	23	I05A0922-B30-C02	T	4+3	low	3
PCXC358	23	I05A0925-B30-C02	T	3+3	low	1
PCXC359	23	I05A0925-B30-C02	N	N	N	N
PCXC360	23	I05A0926-B30-C02	T	3+3	low	1
PCXC361	23	I05A0926-B30-C02	N	N	N	N
PCXC362	23	I05A0956-B30-C01	T	4+4	high	4
PCXC363	23	I05A0956-B30-C01	N	N	N	N
PCXC364	23	I05A0960-B30-C02	T	4+4	high	4
PCXC365	23	I05A0963-B30-C01	T	3+3	low	1
PCXC366	23	I05A0967-B30-C01	T	3	low	1
PCXC367	23	I05A0967-B30-C01	N	N	N	N
PCXC369	24	I05A0969-B30-C01	N	N	N	N
PCXC370	24	I05A0976-B30-C02	T	4+5	high	5
PCXC371	24	I05A0976-B30-C02	N	N	N	N
PCXC372	24	I05A0977-B30-C02	T	3+3	low	1
PCXC373	24	I05A0979-B30-C02	T	4+4	high	4
PCXC374	24	I05A0984-B30-C02	N	N	N	N
PCXC375	24	I05A0984-B30-C02	T	3+4	low	2
PCXC376	24	I05A0986-B30-C01	T	4+4	high	4
PCXC377	24	I05A0986-B30-C01	N	N	N	N
PCXC378	24	I05A0990-B30-C02	T	3+3	low	1
PCXC379	24	I05A0990-B30-C02	N	N	N	N
PCXC380	24	I05A0991-B30-C02	T	4+4	high	4
PCXC381	24	I05A0991-B30-C02	N	N	N	N
PCXC382	24	I05A0992-B30-C02	T	4+4	high	4
PCXC383	24	I05A0995-B30-C01	T	4+4	high	4
PCXC384	24	I05A0995-B30-C01	N	N	N	N
PCXC385	25	I05A0996-B30-C02	T	4+4	high	4
PCXC386	25	I05A0996-B30-C02	N	N	N	N
PCXC387	25	I05A0997-B30-C01	T	4	low	1
PCXC388	25	I05A0997-B30-C01	N	N	N	N
PCXC389	25	I05A0999-B30-C01	N	N	N	N
PCXC390	25	I05A0999-B30-C01	T	3+4	low	2
PCXC391	25	I05A1001-B30-C02	T	3+4	low	2
PCXC392	25	I05A1001-B30-C02	N	N	N	N
PCXC393	25	I05A1003-B30-C02	T	3	low	1
PCXC394	25	I05A1003-B30-C02	N	N	N	N
PCXC395	25	I05A1007-B30-C02	T	4+4	high	4
PCXC396	25	I05A1008-B30-C02	T	3	low	1
PCXC397	25	I05A1012-B30-C02	T	4+3	low	3
PCXC398	25	I05A1013-B30-C02	T	4+4	high	4
PCXC399	25	I05A1014-B30-C02	T	4+4	high	4
PCXC400	25	I05A1015-B30-C02	T	3+4	low	2
PCXC401	26	I05A1016-B30-C02	N	N	N	N
PCXC402	26	I05A1016-B30-C02	T	3+3	low	1
PCXC403	26	I05A1017-B30-C02	N	N	N	N
PCXC404	26	I05A1017-B30-C02	T	3	low	1
PCXC405	26	I05A1018-B30-C02	T	3+3	low	1
PCXC406	26	I05A1019-B30-C02	N	N	N	N
PCXC407	26	I05A1019-B30-C02	T	3+3	low	1
PCXC408	26	I05A1020-B30-C02	T	3	low	1
PCXC409	26	I05A1026-B30-C02	T	4+4	high	4
PCXC410	26	I05A1027-B30-C02	N	N	N	N
PCXC411	26	I05A1028-B30-C01	N	N	N	N
PCXC412	26	I05A1029-B30-C02	T	3+3	low	1
PCXC413	26	I05A1029-B30-C02	N	N	N	N
PCXC414	26	I05A1030-B30-C02	N	N	N	N
PCXC415	26	I05A1030-B30-C02	T	4+4	high	4
PCXC416	26	I05A1031-B30-C02	T	4+4	high	4
PCXC417	27	I05A1031-B30-C02	N	N	N	N
PCXC418	27	I05A1033-B30-C02	T	3+3	low	1
PCXC419	27	I05A1034-B30-C02	N	N	N	N
PCXC420	27	I05A1034-B30-C02	T	3+3	low	1
PCXC421	27	I05A1035-B30-C02	N	N	N	N
PCXC422	27	I05A1035-B30-C02	T	3+3	low	1
PCXC423	27	I05A1036-B30-C02	N	N	N	N
PCXC424	27	I05A1037-B30-C02	T	3	low	1
PCXC425	27	I05A1037-B30-C02	N	N	N	N
PCXC426	27	I05A1038-B30-C02	T	3	low	1
PCXC427	27	I05A1039-B30-C02	T	5+4	high	5
PCXC428	27	I05A1041-B30-C02	N	N	N	N
PCXC429	27	I05A1041-B30-C02	T	3+3	low	1
PCXC430	27	I05A1042-B30-C01	N	N	N	N
PCXC431	27	I05A1042-B30-C01	T	3+3	low	1
PCXC432	27	I05A1043-B30-C01	N	N	N	N
PCXC433	28	I05A1043-B30-C01	T	4+4	high	4
PCXC434	28	I05A1044-B30-C02	T	4+4	high	4
PCXC435	28	I05A1044-B30-C02	N	N	N	N
PCXC436	28	I05A1045-B30-C02	T	4	low	1
PCXC437	28	I05A1065-B30-C01	T	3+3	low	1
PCXC438	28	I05A1065-B30-C01	N	N	N	N
PCXC440	28	I05A1257-B30-C01	N	N	N	N
PCXC441	28	I05A1257-B30-C01	T	4+4	high	4
PCXC442	28	I05A1259-B30-C01	T	3	low	1
PCXC443	28	I05A1259-B30-C01	N	N	N	N
PCXC444	28	I05A1260-B30-C01	T	4+4	high	4
PCXC445	28	I05A1261-B30-C01	T	5+4	high	5
PCXC446	28	I05A1262-B30-C01	T	3+3	low	1
PCXC447	28	I05A1264-B30-C01	N	N	N	N
PCXC448	28	I05A1265-B30-C01	T	4+4	high	4
PCXC449	29	I05A1265-B30-C01	N	N	N	N
PCXC450	29	I05A1266-B30-C01	T	3+4	low	2
PCXC451	29	I05A1271-B30-C01	T	4+3	low	3
PCXC452	29	I05A1272-B30-C01	N	N	N	N
PCXC453	29	I05A1273-B30-C01	N	N	N	N
PCXC454	29	I05A1273-B30-C01	T	3	low	1
PCXC455	29	I05A1275-B30-C01	T	4+4	high	4
PCXC456	29	I05A1276-B30-C01	T	4+4	high	4
PCXC457	29	I05A1277-B30-C01	T	4+4	high	4
PCXC458	29	I05A1278-B30-C01	T	4+4	high	4
PCXC459	29	I05A1280-B30-C01	T	5+4	high	5
PCXC460	29	I05A1280-B30-C01	N	N	N	N
PCXC462	29	I05A1281-B30-C01	N	N	N	N
PCXC463	29	I05A1282-B30-C01	T	4+5	high	5
PCXC464	29	I05A1283-B30-C01	T	4+3	low	3
PCXC465	30	I05A1284-B30-C01	T	3+3	low	1
PCXC466	30	I05A1285-B30-C01	T	5+4	high	5
PCXC467	30	I05A1286-B30-C01	T	4+3	low	3
PCXC468	30	I05A1291-B30-C01	T	5+4	high	5
PCXC469	30	I05A1292-B30-C01	T	4+5	high	5
PCXC470	30	I05A1293-B30-C01	T	4+4	high	4
PCXC471	30	I05A1294-B30-C01	T	4+4	high	4
PCXC473	30	I05A1295-B30-C01	T	4+4	high	4
PCXC474	30	I05A1297-B30-C01	T	3+3	low	1
PCXC475	30	I05A1298-B30-C01	T	4+3	low	3
PCXC476	30	I05A1299-B30-C01	T	3+4	low	2
PCXC477	30	I05A1300-B30-C01	T	4+5	high	5
PCXC478	30	I05A1300-B30-C01	N	N	N	N
PCXC479	30	I05A1301-B30-C01	T	5+4	high	5
PCXC480	30	I05A1303-B30-C01	T	4+4	high	4
PCXC481	31	I05A1304-B30-C01	T	4+5	high	5
PCXC482	31	I05A1305-B30-C01	T	3+3	low	1
PCXC484	31	I05A1307-B30-C01	T	3+3	low	1
PCXC485	31	I05A1307-B30-C01	N	N	N	N
PCXC486	31	I05A1308-B30-C01	T	4+3	low	3
PCXC487	31	I05A1310-B30-C01	T	3+3	low	1
PCXC488	31	I05A1313-B30-C01	T	4	low	1
PCXC489	31	I05A1313-B30-C01	N	N	N	N
PCXC490	31	I05A1314-B30-C01	T	4+4	high	4
PCXC491	31	I05A1315-B30-C01	N	N	N	N
PCXC492	31	I05A1315-B30-C01	T	3+3	low	1
PCXC493	31	I05A1316-B30-C01	N	N	N	N
PCXC494	31	I05A1316-B30-C01	T	4+4	high	4
PCXC495	31	I05A1317-B30-C01	N	N	N	N
PCXC496	31	I05A1340-B30-C01	T	3+4	low	2
PCXC497	32	I05A1341-B30-C01	T	4	low	1
PCXC498	32	I05A1346-B30-C01	T	4+4	high	4
PCXC499	32	I05A1347-B30-C01	T	4+3	low	3
PCXC500	32	I05A1348-B30-C01	T	3+3	low	1
PCXC502	32	I05A1352-B30-C01	T	4+4	high	4
PCXC503	32	I05A1353-B30-C01	T	4+4	high	4
PCXC504	32	I05A1355-B30-C01	T	4+3	low	3
PCXC505	32	I05A1357-B30-C01	T	4	low	1
PCXC506	32	I05A1360-B30-C01	T	3+3	low	1
PCXC507	32	I05A1361-B30-C01	T	3+4	low	2
PCXC508	32	I05A1362-B30-C01	T	4+4	high	4
PCXC509	32	I05A1363-B30-C01	N	N	N	N
PCXC510	32	I05A1363-B30-C01	T	3+4	low	2
PCXC511	32	I05A1364-B30-C01	T	3+3	low	1
PCXC512	32	I05A1365-B30-C01	N	N	N	N
PCXC513	33	I05A1366-B30-C01	T	4	low	1
PCXC514	33	I05A1367-B30-C01	T	3	low	1
PCXC515	33	I05A1368-B30-C01	T	4+3	low	3
PCXC516	33	I05A1370-B30-C01	T	5+4	high	5
PCXC517	33	I05A1373-B30-C01	T	3+3	low	1
PCXC518	33	I05A1374-B30-C01	T	3+4	low	2
PCXC519	33	I05A1374-B30-C01	N	N	N	N
PCXC520	33	I05A1376-B30-C01	T	3+3	low	1
PCXC521	33	I05A1376-B30-C01	N	N	N	N
PCXC522	33	I05A1377-B30-C01	T	3	low	1
PCXC523	33	I05A1378-B30-C01	T	3+4	low	2
PCXC524	33	I05A1379-B30-C01	T	4+5	high	5
PCXC525	33	I05A1380-B30-C01	N	N	N	N
PCXC526	33	I05A1380-B30-C01	T	4+4	high	4
PCXC527	33	I05A1381-B30-C01	T	3+3	low	1
PCXC528	33	I05A1383-B30-C01	N	N	N	N
PCXC529	34	I05A1383-B30-C01	T	4+4	high	4
PCXC530	34	I05A1384-B30-C01	T	3+4	low	2
PCXC532	34	I05A1387-B30-C01	T	3+3	low	1
PCXC533	34	I05A1387-B30-C01	N	N	N	N
PCXC534	34	I05A1388-B30-C01	T	3+3	low	1
PCXC535	34	I05A1389-B30-C01	T	4+4	high	4
PCXC536	34	I05A1390-B30-C01	T	3+3	low	1
PCXC537	34	I05A1391-B30-C01	T	4+4	high	4
PCXC538	34	I05A1391-B30-C01	N	N	N	N
PCXC539	34	I05A1392-B30-C01	T	4+3	low	3
PCXC540	34	I05A1394-B30-C01	T	4+4	high	4
PCXC541	34	I05A1395-B30-C01	T	3+3	low	1
PCXC542	34	I05A1395-B30-C01	N	N	N	N
PCXC543	34	I05A1396-B30-C01	T	4+3	low	3
PCXC544	34	I05A1397-B30-C01	T	4+3	low	3
PCXC545	35	I05A1404-B30-C01	T	3+3	low	1
PCXC546	35	I05A1406-B30-C01	T	3+3	low	1
PCXC547	35	I05A1407-B30-C01	T	3+4	low	2
PCXC548	35	I05A1408-B30-C01	T	4+5	high	5
PCXC549	35	I05A1410-B30-C01	T	4+4	high	4
PCXC550	35	I05A1412-B30-C01	T	4+3	low	3
PCXC551	35	I05A1413-B30-C01	T	4	low	1
PCXC552	35	I05A1413-B30-C01	N	N	N	N
PCXC553	35	I05A1414-B30-C01	T	3+3	low	1
PCXC554	35	I05A1416-B30-C01	T	3+3	low	1
PCXC556	35	I05A1417-B30-C01	T	4+3	low	3
PCXC558	35	I05A1419-B30-C01	T	3	low	1
PCXC559	35	I05A1420-B30-C01	T	4+4	high	4
PCXC560	35	I05A1422-B30-C01	T	3+3	low	1
PCXC562	36	I05A1425-B30-C01	T	4+4	high	4
PCXC563	36	I05A1425-B30-C01	N	N	N	N
PCXC564	36	I05A1426-B30-C01	T	3+3	low	1
PCXC565	36	I05A1427-B30-C01	T	3+3	low	1
PCXC566	36	I05A1427-B30-C01	N	N	N	N
PCXC567	36	I05A1429-B30-C01	T	4+3	low	3
PCXC568	36	I05A1429-B30-C01	N	N	N	N
PCXC569	36	I05A1430-B30-C01	T	3+4	low	2
PCXC570	36	I05A1434-B30-C01	T	4+4	high	4
PCXC571	36	I05A1435-B30-C01	T	3+3	low	1
PCXC572	36	I05A1437-B30-C01	T	4+5	high	5
PCXC573	36	I05A1439-B30-C01	T	3+4	low	2
PCXC574	36	I05A1439-B30-C01	N	N	N	N
PCXC575	36	I05A1886-B30-C01	T	4+5	high	5
PCXC576	36	I05A1889-B30-C01	T	4+4	high	4
PCXC577	37	I05A1889-B30-C01	N	N	N	N
PCXC578	37	I05A0513-B30-C01	T	4+4	high	4
PCXC579	37	I05A0513-B30-C01	N	N	N	N
PCXC580	37	I05A0542-B30-C01	T	3+3	low	1
PCXC581	37	I05A0542-B30-C01	N	N	N	N
PCXC582	37	I05A0898-B30-C04	N	N	N	N
PCXC583	37	I05A0898-B30-C04	T	3+4	low	2
PCXC585	37	I05A0899-B30-C01	N	4	low	1
PCXC586	37	I05A0900-B30-C02	T	3+3	low	1
PCXC587	37	I05A0989-B30-C02	T	3+4	low	2
PCXC589	37	I05A1050-B30-C01	T	4+4	high	4
PCXC590	37	I05A1050-B30-C01	N	N	N	N
PCXC591	37	I05A1338-B30-C02	N	N	N	N
PCXC592	37	I05A1513-B30-C01	T	4+5	high	5
PCXC593	38	I05A1514-B30-C01	T	4+4	high	4
PCXC594	38	I05A1612-B30-C01	T	3+3	low	1
PCXC595	38	I05A1613-B30-C01	T	4+4	high	4
PCXC596	38	I05A1618-B30-C01	T	5+4	high	5
PCXC599	38	I05A1623-B30-C01	T	4	low	1
PCXC600	38	I05A1625-B30-C01	T	4+4	high	4
PCXC601	38	I05A1626-B30-C01	T	4+3	low	3
PCXC602	38	I05A1627-B30-C01	T	4+4	high	4
PCXC603	38	I05A1628-B30-C01	T	5+4	high	5
PCXC604	38	I05A1630-B30-C01	T	4+3	low	3
PCXC605	38	I05A1631-B30-C01	T	3+4	low	2
PCXC606	38	I05A1631-B30-C01	N	N	N	N
PCXC607	38	I05A1632-B30-C01	T	4+4	high	4
PCXC608	38	I05A1633-B30-C01	T	3+4	low	2
PCXC609	39	I05A1634-B30-C01	T	3+3	low	1
PCXC610	39	I05A1635-B30-C01	T	4+4	high	4
PCXC611	39	I05A1636-B30-C01	T	4+5	high	5
PCXC612	39	I05A1637-B30-C01	T	3+4	low	2
PCXC613	39	I05A1637-B30-C01	N	N	N	N
PCXC614	39	I05A1638-B30-C01	T	4+4	high	4
PCXC615	39	I05A1639-B30-C01	T	4+3	low	3
PCXC616	39	I05A1640-B30-C01	T	5+4	high	5
PCXC617	39	I05A1640-B30-C01	N	N	N	N
PCXC618	39	I05A1641-B30-C01	T	4+4	high	4
PCXC619	39	I05A1645-B30-C01	T	4+4	high	4
PCXC620	39	I05A1646-B30-C01	T	4+4	high	4
PCXC621	39	I05A1647-B30-C01	T	3+3	low	1
PCXC622	39	I05A1649-B30-C01	T	4+4	high	4
PCXC623	39	I05A1651-B30-C01	T	5+4	high	5
PCXC624	39	I05A1652-B30-C01	T	4+3	low	3
PCXC625	40	I05A1654-B30-C01	T	4+3	low	3
PCXC626	40	I05A1655-B30-C01	T	3+4	low	2
PCXC627	40	I05A1655-B30-C01	N	N	N	N
PCXC628	40	I05A1657-B30-C01	T	3+3	low	1
PCXC629	40	I05A1658-B30-C01	T	4+3	low	3
PCXC630	40	I05A1659-B30-C01	T	4	low	1
PCXC631	40	I05A1660-B30-C01	T	3+3	low	1
PCXC632	40	I05A1662-B30-C01	T	4+4	high	4
PCXC633	40	I05A1663-B30-C01	T	4+4	high	4
PCXC634	40	I05A1678-B30-C01	T	4+3	low	3
PCXC635	40	I05A1685-B30-C01	T	3+4	low	2
PCXC636	40	I05A1687-B30-C01	T	3+4	low	2
PCXC637	40	I05A1688-B30-C01	T	4+4	high	4
PCXC638	40	I05A1689-B30-C01	T	4+3	low	3
PCXC639	40	I05A1690-B30-C01	T	3+4	low	2
PCXC640	40	I05A1691-B30-C01	T	4+3	low	3
PCXC641	41	I05A1692-B30-C01	T	4+3	low	3
PCXC642	41	I05A1693-B30-C01	T	3+4	low	2
PCXC643	41	I05A1694-B30-C01	T	4+3	low	3
PCXC644	41	I05A1696-B30-C01	T	3+4	low	2
PCXC645	41	I05A1697-B30-C01	T	3+3	low	1
PCXC646	41	I05A1698-B30-C01	T	3+3	low	1
PCXC647	41	I05A1699-B30-C01	T	3+4	low	2
PCXC648	41	I05A1700-B30-C01	T	4+3	low	3
PCXC649	41	I05A1701-B30-C01	T	4+5	high	5
PCXC650	41	I05A1701-B30-C01	N	N	N	N
PCXC651	41	I05A1702-B30-C01	T	4+3	low	3
PCXC652	41	I05A1703-B30-C01	T	4+3	low	3
PCXC653	41	I05A1704-B30-C01	T	4+3	low	3
PCXC654	41	I05A1705-B30-C01	T	3+4	low	2
PCXC655	41	I05A1706-B30-C01	T	4+3	low	3
PCXC656	41	I05A1707-B30-C01	T	3+4	low	2
PCXC657	42	I05A1708-B30-C01	T	4+3	low	3
PCXC658	42	I05A1709-B30-C01	T	4+4	high	4
PCXC659	42	I05A1710-B30-C01	T	3+4	low	2
PCXC660	42	I05A1711-B30-C01	T	3+4	low	2
PCXC661	42	I05A1712-B30-C01	T	4+3	low	3
PCXC662	42	I05A1713-B30-C01	T	4+4	high	4
PCXC663	42	I05A1713-B30-C01	N	N	N	N
PCXC664	42	I05A1714-B30-C01	T	3+4	low	2
PCXC665	42	I05A1715-B30-C01	T	4+4	high	4
PCXC666	42	I05A1716-B30-C01	T	4+4	high	4
PCXC667	42	I05A1716-B30-C01	N	N	N	N
PCXC668	42	I05A1718-B30-C01	T	4+4	high	4
PCXC669	42	I05A1719-B30-C01	T	4+3	low	3
PCXC670	42	I05A1719-B30-C01	N	N	N	N
PCXC671	42	I05A1720-B30-C01	T	4+3	low	3
PCXC672	42	I05A1721-B30-C01	T	4+4	high	4
PCXC673	43	I05A1722-B30-C01	T	4+4	high	4
PCXC674	43	I05A1723-B30-C01	T	4+4	high	4
PCXC675	43	I05A1724-B30-C01	T	4+3	low	3
PCXC676	43	I05A1725-B30-C01	N	N	N	N
PCXC677	43	I05A1725-B30-C01	T	3+3	low	1
PCXC678	43	I05A1892-B30-C01	T	4+3	low	3
PCXC679	43	I05A1892-B30-C01	N	N	N	N
PCXC680	43	I05A1893-B30-C01	T	3+4	low	2
PCXC681	43	I05A1896-B30-C01	T	3+4	low	2
PCXC682	43	I05A1896-B30-C01	N	N	N	N
PCXC684	43	I05A1898-B30-C01	N	N	N	N
PCXC685	43	I05A1899-B30-C01	T	3+4	low	2
PCXC686	43	I05A1899-B30-C01	N	N	N	N
PCXC687	43	I05A1904-B30-C01	T	3+4	low	2
PCXC688	43	I05A1904-B30-C01	N	N	N	N
PCXC689	44	I05A1906-B30-C01	T	3+4	low	2
PCXC691	44	I05A1907-B30-C01	N	N	N	N
PCXC692	44	I05A1908-B30-C01	T	3+4	low	2
PCXC693	44	I05A1908-B30-C01	N	N	N	N
PCXC694	44	I05A1909-B30-C01	T	4+5	high	5
PCXC695	44	I05A0575-B30-C01	T	3	low	1
PCXC696	44	I05A0596-B30-C01	T	4	low	1
PCXC697	44	I05A0837-B30-C01	T	3	low	1
PCXC699	44	I05A0980-B30-C02	T	4	low	1
PCXC700	44	I05A1302-B30-C01	T	4	low	1
PCXC701	44	I05A1356-B30-C01	T	4	low	1
PCXC702	44	I05A1359-B30-C01	T	4	low	1
PCXC703	44	I05A1393-B30-C01	T	3	low	1
PCXC704	44	I05A1868-B30-C01	T	4+5	high	5

## Sheet: 1B_protein_matrix
UniprotID	GeneName	PCXC010	PCXC020	PCXC030	PCXC040	PCXC050	PCXC070	PCXC080	PCXC090	PCXC100	PCXC110	PCXC130	PCXC140	PCXC150	PCXC160	PCXC170	PCXC180	PCXC190	PCXC210	PCXC220	PCXC230	PCXC240	PCXC250	PCXC260	PCXC270	PCXC280	PCXC300	PCXC310	PCXC320	PCXC340	PCXC350	PCXC360	PCXC370	PCXC380	PCXC390	PCXC400	PCXC410	PCXC420	PCXC430	PCXC440	PCXC450	PCXC460	PCXC470	PCXC480	PCXC490	PCXC500	PCXC510	PCXC520	PCXC530
A0A024RBG1;Q9NZJ9	NUDT4B;NUDT4	10	9.15006	9.75	9.70006	7.63	10.2827	9.22879	10.84	10.1199	9.08973	9.94	10.0414	9.80339	10.69	10.1176	9.50059	9.35164	9.64457	10.6309	10.1411	10.1588	9.61234	10.93	8.04	10.1359	11.85	10.6269	9.14183	9.49435	10.8433	11.55	11.76	10.3843	12.81	11.98	11.7	9.34	11.2945	9.89	10.4273	8.98623	9.70979	12.53	12.03	8.6	9.56	10.94	10.0577
A0A075B6I0	IGLV8-61	9.73967	9.97126	10.2947	10.0862	11.16	10.38	10.05	10.1219	10.0956	9.51863	9.71648	12.97	9.77647	10.82	9.825	9.7075	9.84776	9.65441	9.78785	10.4193	10.28	9.63741	11.13	9.09	9.39	11.46	10.28	9.27847	9.57126	10.18	12.65	11.98	11.0062	10.3082	10.58	10.6249	11.32	12.19	10.1349	11.26	9.37731	9.6245	10.46	11.34	10.96	9.97827	10.2594	9.7151
A0A075B6R9;A0A0C4DH68	IGKV2D-24;IGKV2-24	9.34597	9.24774	9.8484	9.51246	10.1437	10.1023	9.01721	10.0472	9.7119	9.18439	10.0675	10.05	9.72705	9.58164	9.4823	9.61241	9.69735	9.64235	10.1841	9.93223	10.1487	9.69568	10.5015	10.018	10.022	10.2939	8.9	8.43	9.47833	9.98738	10.91	10.38	10.2845	10.0884	9.81499	9.9906	10.7504	11.28	9.46033	11.2	8.94305	9.97306	10.0919	10.87	10.0272	9.50597	10.3175	9.751
A0A075B6S2;A2NJV5;A0A0A0MRZ7	IGKV2D-29;IGKV2-29;IGKV2D-26	9.48607	9.39185	10.2279	9.83301	10.3534	9.76231	9.12135	10.7804	10.0839	9.58726	9.63432	11.96	9.73868	10.3844	8.90372	9.60287	9.65629	9.60234	10.0017	9.9397	10.6837	9.70838	10.05	10.2308	9.95987	11.56	10.75	9.33319	9.60666	10.3082	11.68	10.85	11.32	10.3537	10.7998	10.205	10.9069	10.43	10.2649	10.3001	9.29476	9.9364	10.1668	10.39	10.7607	9.63031	10.0271	9.59757
A0A0A0MS15	IGHV3-49	9.65293	9.81688	10.3166	9.94294	10.81	10.69	9.23502	10.4942	10.5	9.56577	9.7001	12.75	9.79686	11.35	9.99321	9.66296	9.86871	9.63252	9.8284	10.3525	10.3734	9.69995	11.3	9.62131	9.92429	11.8	11.01	9.84	9.54861	11.54	11.8	11.56	11.4	10.0258	8.5	10.8307	10.4	10.82	10.0658	11.42	9.39957	9.66208	11.18	11.49	9.62	9.25	10.3346	10.0352
A0A0A0MT36;A0A0C4DH26	IGKV6D-21;IGKV6D-41	9.6506	11.21	10.1176	11.84	12.35	10.09	9.10602	10.1685	10.0543	9.53712	9.5537	10.06	9.7993	11.52	9.62172	9.93122	9.82891	9.76954	10.3151	8.72	10.1555	9.861	10.87	10.65	10.78	10.3657	8.76	9.21325	9.59363	12.64	11.05	10.68	10.2731	9.84069	10.61	10.43	12.47	11.87	9.64465	11.8	9.55804	9.69365	10.0764	10.5766	12.04	9.22539	9.97756	9.73583
A0A0B4J1U7	IGHV6-1	11.4588	11.44	10.8491	11.75	11.9524	12.59	10.7392	10.65	10.99	10.8742	12.9	14.9	10.5766	10.53	11.51	11.1627	11.1747	10.922	11.0159	11.5034	11.7473	11.4291	13.31	11.4569	11.51	13.49	12.12	8.19	10.4665	12.15	12.29	14.61	11.26	11.82	12.69	10.84	12.33	12.52	11.9542	13.92	10.93	10.457	13.0314	13.35	12.082	11.503	11.5544	11.445
A0A0B4J1V0;A0A0B4J1V6;A0A0B4J1Y9	IGHV3-15;IGHV3-73;IGHV3-72	12.34	11.88	12.1239	13.31	13.14	13.15	12.0417	11.49	13.64	11.8399	12.03	15.95	11.1262	13.6	13.52	11.69	12.1806	11.1521	13.0414	11.76	12.33	11.69	14.61	10.81	11.93	15.07	14.92	13.02	11.3473	14.28	15.39	15.21	13.82	12.64	13.02	11.4	14.73	14.53	12.7089	15.62	13.79	11.4908	14.2239	14.2516	13.37	12.49	12.6396	12.2577
A0A0B4J1X5	IGHV3-74	10.9932	10.77	10.3331	10.69	11.68	12.81	10.0288	11	12.66	10.5802	12.37	15.87	10.2783	13.04	12.9	9.63	10.5701	10.7815	9.29	11.3751	10.5	10.3	13.12	9.21	10.6045	13.7	13.27	11.78	9.97174	12.8	14.01	13.91	12.6	11.71	12.4401	11.8719	13.02	12.84	11.19	14.26	11.97	10.2943	12.01	12.17	11.7105	11.96	10.6974	10.6197
A0A0C4DH25	IGKV3D-20	10.39	10.6364	10.9858	11.45	12.45	12.7	10.4622	12.81	11.71	10.8015	11.05	15.28	10.2332	11.51	12.34	11.138	10.7206	10.9699	10.5	11.87	12.84	11.37	14.24	11.11	10.74	14.81	13.62	9.99	9.88473	11.75	13.49	13.09	11.64	11.06	13.02	9.38	14.49	14.7	11.73	15.42	9.45	10.3617	12.63	12.39	12.42	11.17	10.1	11.39
A0A0C4DH34	IGHV4-28	10.0328	9.93028	10.5575	10.5008	10.7569	10.7413	9.4565	10.6049	10.6994	9.68935	10.126	13.43	9.94027	10.7175	10.3779	9.85304	10.0272	9.70113	9.89565	10.2825	10.4804	9.97376	11.49	9.99576	10.443	11.8237	11.42	9.71703	9.77027	10.6313	11.8116	11.35	11.1055	10.4782	10.79	10.6347	11.37	13.26	10.33	12.21	9.70843	10.0572	9.8	10.1	10.8569	10.0386	9.88119	9.91878
A0A0C4DH42;P0DP03;P01764;P01772;A0A0B4J1X5;P0DP02;P01768;P01767	IGHV3-66;IGHV3-30-5;IGHV3-23;IGHV3-33;IGHV3-74;IGHV3-30-3;IGHV3-30;IGHV3-53	11.3612	10.3153	10.6502	11.3867	10.63	11.99	9.9677	11.96	10.79	10.4559	12.94	14.31	10.1539	13.2	12.34	10.819	10.9186	10.5711	9.23	11.06	12.72	10.75	12.85	11.03	10.94	12.64	12.02	11	9.87212	13.13	12.66	13.06	10.86	13.33	12.18	11.58	12.8	12.74	12.08	13.37	10.8311	9.88051	13.79	13.57	11.5569	10.969	11.2534	12.68
A0A0J9YX35	IGHV3-64D	9.71327	9.16025	8.2	9.59962	9.96438	10.104	8.96718	10.5438	9.92022	8.9894	9.84998	9.2	9.47973	9.89	10.33	9.41596	9.74784	9.59143	10.0728	10.63	9.97994	10.31	10.26	9.81757	10.5172	10.7292	10.72	9.41453	9.45758	10.5711	11.0343	10.6628	10.2959	10.76	11.2558	10.7367	10.7368	11.22	9.79021	11.59	8.96129	9.63651	10.9195	11.02	11.0981	9.28	10.9451	9.6242
A0A1B0GVH4	PRSS51	11.371	10.044	11.9734	11.8813	11.8261	11.6751	10.4669	8.12	11.5856	10.8853	12.98	10.8	10.3473	12.0668	11.2236	11.1404	11.1583	10.6458	12.1145	11.5269	11.8153	10.9979	12.7265	12.151	12.0845	12.73	11.79	11.1706	9.93321	11.38	11.12	11.28	12.17	12.457	12.4	12.366	12.5755	12.5971	11.9686	11.8409	11.37	9.78242	12.87	12.88	12.9527	11.1353	12.1	11.7134
A0AV96	RBM47	11.31	9.42904	11.01	11.06	10.67	10.27	9.47113	10.96	10.79	10.7	11.28	10.1735	9.63218	11.55	11.53	9.98513	9.28	10.0495	11.58	10.99	10.48	10.0911	11.04	9.27	11.43	11.42	9.56	9.58604	9.69073	11.66	11.91	10.42	10.89	12.17	11.9	12	11.8	10.5874	11.4	9.53	9.28751	10.066	12.34	12.72	11.77	10.36	11.49	10.85
A0AVT1	UBA6	10.6	9.24326	10.36	10.5718	11.49	10.17	9.31412	11.48	10.38	9.48686	10.3499	10.37	9.7006	11.9	10.5	11.04	9.42	9.92583	11.21	11	11.41	9.8	11.7	10.84	11.18	11.62	9.92	11.06	9.6604	11.3	12.22	12.48	10.78	11.85	12.96	11.85	10.9	10.25	11.48	10.88	8.97945	8.02	12.43	12.07	11.32	9.69679	11.17	10.66
A0FGR8	ESYT2	11.17	9.43804	10.8979	10.5256	9.85	10.6475	9.35773	10.47	9.39	9.54181	13.55	10.3766	10.0892	11.7	10.4089	10.75	10.4351	9.925	11.42	12.09	12.39	11.19	11.59	12.77	11.3	11.37	11.44	8.83	9.60505	11.7	10.9	11.05	12.04	10.54	11.31	10.35	11.2	12.07	10.66	11.31	9.33652	9.62035	11.65	12.01	11.68	10.4993	11.04	9.56
A0MZ66	SHTN1	10.07	9.13693	10.44	10.78	10.28	9.65	10.85	9.58	10.63	9.29217	10.56	9.23	9.75273	10.28	10.02	9.46	9.26	9.70551	10.02	9.13	10.81	8.93686	9.2	8.86	10.62	10.83	10.34	9.09608	9.48091	9.33	10.78	10.97	9.05	10.88	11.66	11.5	10.07	10.4007	8.88	9.13632	8.66924	10.0633	11.19	10.73	10.11	9.56466	9.71	10.66
A1IGU5	ARHGEF37	8.75172	9.14207	9.95752	9.26884	8.55	11.41	8.74222	10.129	9.08202	9.19346	9.65928	9.68801	9.71853	8.81	9.07788	9.46553	9.65785	9.59532	10.1003	9.76263	10.054	9.33338	9.75	9.66723	9.73777	9	9.46	9.27868	9.41877	10.73	10.13	10.44	9.50345	10.172	9.51	9.47	9.82	9.85	9.95071	9.1	8.57022	9.86843	10.09	10.34	9.82	9.11329	9.88424	10.5
A1L0T0	ILVBL	8.69332	9.12909	9.34063	9.17284	8.84111	9.0141	8.76404	9.46256	8.6541	9.19964	8.65543	9.36662	9.68611	10.96	9.29722	9.407	9.37216	9.52611	9.51121	8.91434	9.46	8.90573	9.86	8.98276	8.9494	8.81533	8.68299	8.92101	9.34316	9.48	6.59	9.53	4.65	9.36636	9.84	9.06681	8.94915	9.17	9.29771	8.99246	8.6629	9.72326	9.09	8.62	9.40712	8.87677	9.09261	8.70933
A1X283	SH3PXD2B	9.70977	9.03744	10.0368	11.09	10.2381	9.28617	9.11935	11.73	10.1129	9.53347	9.72197	9.11527	9.76463	7.83	9.00485	9.65828	9.78426	9.60779	10.2101	9.79494	10.3713	9.56	12.2	10.88	10.66	10.51	11.19	9.12948	9.50647	9.96	11.39	10.45	10.77	9.92265	11.55	11.77	11.32	11.09	10.4286	10.51	9.30347	9.93473	10.3216	10.66	11.98	9.06513	9.90789	9.67984
A2A2Z9;Q8IVF6	ANKRD18B;ANKRD18A	11.6182	9.67573	12.1645	11.5515	13.12	11.28	10.9989	11.22	12.32	11.14	12.0103	12.0297	10.6134	11.75	10.7036	10.9162	11.2189	10.5394	12.3766	11.1884	12.3	10.8193	11.805	11.21	11.2249	11.55	11.66	10.8247	10.5429	10.96	9.27	13.58	11.8669	12.7154	13.87	11.8617	13.27	8.63	14.51	11.6465	11.6287	11.7285	10.67	8.37	11.9992	11.46	11.8633	13.77
A2RTX5;P26639	TARS3;TARS1	10.9963	9.4586	12.63	11.4564	12.22	11.2197	10.2462	12.61	11.5346	10.4488	12.48	10.39	10.2657	11.9189	10.9392	11.1021	11.1765	10.2071	12.87	11.1976	12.1017	10.8315	12.39	11.963	11.7459	12.52	11.5443	11.82	9.8105	11.2415	6.73	11.7	11.582	10.55	13.27	11.9293	11.75	10.73	14.62	10.8602	10.2501	9.70477	11.85	12.62	13.88	11.1439	10.72	11.7533
A3KMH1	VWA8	10.8336	9.64759	14.73	10.664	7.49	11.1515	10.5379	7.58	11.2868	10.9708	10.6556	10.9752	10.4082	11.1232	10.8135	10.4002	10.1223	10.9151	9.16	11.6657	6.73	10.5741	8.23	11.3348	11.1171	7.7	10.5137	9.88543	10.0375	11.1972	8.84	9.36	11.1189	10.36	10.39	10.9959	8.31	6.99	11.4359	10.3994	10.3407	10.5545	10.65	11.96	9.93	9.04	10.06	11.4772
A4D0S4;P55268	LAMB4;LAMB2	9.32292	9.26619	10.3687	9.56665	9.866	9.48963	9.07977	10.3683	9.45578	8.96516	9.55289	9.15148	9.72185	9.73	9.43699	9.31553	9.89476	9.22569	10.5387	9.922	10.85	9.77548	11.12	9.45753	10.0812	11.65	11.27	9.67	9.44199	10.68	12.15	11.32	8.49	9.36	11.43	10.0123	9.87	11.55	9.83	12.33	9.73	9.63693	13.85	11.91	11.13	9.34429	10.6456	9.38873
A4D1P6	WDR91	8.64036	9.14234	9.72385	9.46562	8.89001	9.39042	9.06	9.40712	8.70014	9.18591	9.47542	9.8144	9.68616	9.66457	9.17574	9.41722	9.35079	9.84442	8.27	9.49615	10.1416	9.15566	9.99	9.21137	9.36898	10.0326	9.49586	9.06229	7.66	9.31945	9.8	9.61	9.51525	9.68	9.65	9.61768	9.89745	8.09	8.77	9.2292	8.62642	9.83344	10.3278	10.06	11	9.18379	9.58278	9.33411
A5A3E0	POTEF	11.75	12.2	11.4	10.58	11.97	12.4824	10.61	13.5016	13.5951	12.68	11.9849	12.16	10.3658	14.36	12.8618	12.643	12.6756	13.77	14.44	13.4147	14.3324	14.64	15.12	14.6866	14.2932	14.0449	14.03	12.3985	10.8029	14.5167	14.8561	14.1504	14.1779	13.22	15.46	14.3852	14.2444	14.47	12.4951	13.4658	12.5464	10.3532	13.6016	14.1599	14.3108	11.5409	13.26	10.84
A5D8V6	VPS37C	9.3	9.25033	10.9	9.42	10.83	14.06	9.65208	10.89	11.12	9.71	9.81657	11.82	9.69	11.13	9.83	8.73	8.77	9.48383	11.28	10.42	10.43	9.5	10.55	10.94	11.47	8.5	10.71	10.1063	9.57291	9.64	11.63	10.69	10.13	11.69	11.53	12.33	10.2	11.94	11.39	11.47	9.17412	9.93349	9.9	10.61	10.8	9.46	9.9	8.48
A5YKK6	CNOT1	8.62071	9.13575	9.47052	8.97	10.42	8.95595	8.74141	9.41	8.43401	9.2281	9.20409	9.30214	9.67298	9.15	9.1631	9.4413	9.35666	9.53433	10.2284	9.54302	7.19	9.15161	9.13	9.00842	9.09138	9.93741	9.03827	8.96774	9.35119	8.93	10.63	9.48	9.7277	10.14	10.38	9.88	9.42966	8.62	9.68	8.8063	8.59827	9.79424	10.5	10.79	10.38	9.06644	9.02	9.05605
A6H8M9	CDHR4	9.72455	9.26248	10.1861	10.1166	10.2809	9.7649	9.1675	10.715	10.0235	9.65499	9.64709	10.2647	9.83816	10.5465	9.87124	9.50872	9.77436	9.4605	10.4167	9.95778	10.3117	9.57591	7.97	9.65345	10.2863	10.7353	10.7	10.0007	9.64908	10.201	10.47	10.4316	10.0429	10.0014	11.89	10.3231	10.92	11.9511	10.4793	13.13	9.68115	9.69725	12.33	12.12	11.1373	9.74816	10.3494	9.78112
A6NCE7;Q9H492;Q9GZQ8	MAP1LC3B2;MAP1LC3A;MAP1LC3B	9.83965	9.22436	10.4415	10.0058	10.38	10.12	9.29509	12.31	12.18	9.25	9.61999	10.0068	9.74871	8.05	8.86	9.39556	9.72812	9.56208	10.8339	10.0528	10.11	8.35	12.54	11.48	10.9	10.33	9.25	9.12781	9.57556	10.54	11.29	8.96	11.51	10.9146	12.94	10.71	11.68	12.92	9.45	10.88	9.23256	9.54928	11.36	11.74	10.38	11.58	10.05	9.98169
A6NCI4	VWA3A	11.0934	10.3243	13.05	11.11	11.6732	11.4045	10.52	12.9439	11.6861	10.1364	11.3123	11.0565	10.3611	10.9	10.9395	10.7215	10.9493	10.6535	12.9323	10.9652	12.471	10.6047	13.006	11.9439	11.6	13.1755	12.5423	11.0376	9.97048	12.5708	13.52	11.78	12.72	12.8506	13.78	12.76	12.5752	12.6001	12.2466	11.6009	10.3677	9.99915	11.39	12.83	13.4271	9.9	12.8272	13.32
A6NDG6	PGP	8.6534	9.13858	10.99	10.9	9.0315	9.01848	8.75229	9.58	8.4907	9.22329	9.33363	9.40613	9.68372	9.79	9.2163	9.47295	9.53318	9.52199	9.56	9.26	9.2238	8.94	9.65	9.71	8.64	8.86	9.37484	9.02845	9.34453	9.20038	9.95	9.82	9.16174	8.6	9.83	9.15	8.67	7.2	11.88	9.20199	8.58314	9.84102	11.29	10.55	9.75	9.03097	9.24	9.36859
A6NE52	WDR97	12.6962	11.61	11.2392	13.3482	12.8165	13.227	11.8801	12.97	13.88	8.68	11.8003	13.7776	10.1561	14.869	13.32	13.1501	9.29	10.5	12.6178	12.8756	13.6844	12.534	15.32	12.16	12.78	14.18	15.1609	13.0406	10.326	14.4737	15.4596	16.77	14.451	13.48	14.6444	14.4962	15.4717	15.3366	12.82	16.38	12.9427	10.5728	14.31	13.4537	13.5611	10.21	11.7398	11.5311
A6NGA9	TMEM202	9.05607	9.11038	10.3726	9.80439	9.27	9.59398	8.85979	10.26	9.58606	9.2129	9.54702	12.36	9.69885	10.7	9.28	9.46097	9.58631	9.61571	10.2389	9.7002	9.84676	9.39366	10.7608	9.49892	9.73414	10.3107	10.51	9.19362	9.46924	9.62044	10.5559	10.58	9.8381	10.3152	10.9841	10.19	11.53	10.5923	9.88375	9.56579	8.73077	9.87044	10.14	7.93	10.4115	9.16214	9.90222	9.66277
A6NGU5;P19440;P36268	GGT3P;GGT1;GGT2	11.42	9.39681	11.15	10.17	12.64	16.81	10.69	12.93	14.05	9.78	11.02	15.31	10.6784	13	11.2	11.017	11.6674	9.52752	12.8893	7.84	11.96	10.4315	12.86	11.69	11.8986	11.96	13.84	11.0135	9.95845	11.72	12.16	14.88	11.1983	12.64	11.74	15.36	13.03	11.93	13.98	12.22	10.11	9.97527	13.5724	11.86	12.59	11.3824	13.59	11.8117
A6NGU5;P19440;P36268;Q14390;B5MD39	GGT3P;GGT1;GGT2;GGTLC2;GGTLC3	10.7305	9.35789	11.3274	10.5503	10.58	13.92	9.89338	8.25	11.16	10.064	10.3052	13.24	10.1847	10.21	10.4187	9.60728	10.1084	9.74652	11.4063	9.91643	10.48	10.0501	11.95	10.3627	10.9252	10.7529	10.53	9.77497	9.53366	10.3311	8.67	11.98	10.7338	11.1	11.1394	12.67	11.05	10.79	11.15	10.2137	9.63793	9.65113	11.9149	10.32	11.41	10.4641	11.35	10.0611
A6NH21	SERINC4	11.69	9.43464	13.56	12.3193	13.0564	11.8668	9.32	14.78	11.7138	10.2536	12.63	10.29	10.6368	12.22	9.31	11.2091	11.4529	9.98364	13.7858	11.1126	13.25	9.2	12.946	12.44	12.1868	13.3618	12.4777	11.4682	10.5512	12.0749	13.6391	13.2621	11.9717	14.77	14.3427	13.1322	12.9792	11.6131	12.8022	11.5018	10.1759	10.4339	14.0167	14.1722	13.804	11.546	13.7662	12.1048
A6NHQ2	FBLL1	10.3729	9.30615	9.66	10.3105	10.6425	10.444	9.35075	11.1596	10.1384	9.49561	9.98299	9.82327	9.70431	10.279	9.8885	9.12207	9.39432	9.7486	11.3973	10.0726	11.0382	9.64148	10.629	10.4399	10.2422	11.1131	10.2216	9.99643	9.7248	10.3621	10.39	10.7899	9.74	10.68	11.282	10.4002	10.029	10.2393	10.73	10.1377	9.13963	9.9901	9.8	11.07	10.6529	10.5503	11.3237	10.6746
A6NHR9	SMCHD1	8.47284	9.14627	9.28061	9.51836	8.96549	9.22324	8.64017	9.05	8.35091	9.31122	9.53361	9.59402	9.69004	9.95539	8.87827	9.40988	9.4155	9.51448	6.02	9.57029	9.81577	9.02615	9.7426	9.33677	9.3101	9.56	9.31283	9.02315	9.36301	8.58308	10	10.37	7.15	9.65	11.32	9.35331	9.66252	9.84091	9.71081	9.15003	8.5755	9.70746	12.07	10.13	10.23	9.14228	11.33	9.31882
A6NIH7	UNC119B	8.62814	9.13684	9.87	8.49	9.00721	8.88842	8.73996	10.18	8.51	9.21093	9.28241	9.45804	9.68366	9.67762	9.05463	9.35583	9.38281	9.51311	9.15	9.57831	10.06	6.45	9.09	9.14125	9.17183	10.02	9.37904	8.88997	9.36355	9.12875	10.53	9.74354	9.74524	8.08	9.95	8.7	9.45059	11.2	8.97445	8.94897	8.63345	9.73374	10.38	10.19	9.22	9.14909	8.54	9.22771
A6NIZ1;P61224	A6NIZ1;RAP1B	10.0062	9.20212	9.43	8.92	10.3079	11.24	9.3857	10.45	11.52	9.05726	10.3207	10.66	9.7028	11.01	11.21	9.42	9.8474	9.63616	12.02	9.73	10.73	9.56	10.9	12.12	13.22	10.54	12.05	7.23	9.69852	13.14	12.77	12.01	12.62	11.26	13.13	11.73	10.21	11.36	9.59	11.39	12.28	9.84536	12.26	12.52	11.07	9.86	12.23	13.04
A6NIZ1;P62834;P61224	A6NIZ1;RAP1A;RAP1B	9.1	10.03	8.42	9.5712	10.85	10.52	9.25199	9.01	10.78	9.02249	10.11	11.39	9.76768	9.74	8.81	9.30581	11.64	9.46642	9.43	10.71	9.19	9.22	12.06	10.3875	9.06	10.8	8.1	9.78	8.01	9.84	11.68	10.75	10.4	10.06	11.8768	11.71	11.2	11.93	10.6713	13.3	10.94	9.8965	11.3	11.6414	11.77	10.27	10.92	10.0221
A6NMY6;P07355	ANXA2P2;ANXA2	12.64	10.55	12.46	13.27	12.47	13.6	11.34	13.93	14.87	12.98	14.3	14.43	10.9362	13.69	12.83	12.86	10.31	12.51	12.95	14.1	14.59	12.89	14.31	13.67	12.84	14.07	13.68	12.17	10.77	13.84	14.45	14.46	14.32	13.36	13.96	14.78	13.4	14.85	13.34	13.75	11.94	10.12	13.9	13.86	12.89	11.04	11	10.89
A6NMZ7	COL6A6	9.7772	9.24285	11.4749	10.6105	10.891	10.2291	9.74	11.8196	10.67	9.51149	10.315	10.5815	9.59894	11.41	10.1584	10.1129	10.3749	9.7229	13.64	10.4406	12.38	9.68594	10.61	11.67	11.81	11.412	11	9.88293	9.55891	10.8976	12.1006	11.05	10.6981	9.91	11.61	11.13	10.9313	10.2	11.1271	9.7552	8.84473	9.96824	12.2239	11.53	11.8759	10.3582	11.9521	10.9872
A6NNF4	ZNF726	10.8147	9.37449	13.69	11.65	11.4489	10.7431	9.52937	13.05	10.7861	9.78011	10.7757	10.96	9.84533	11.8072	10.3399	10.1512	10.0549	9.97643	12.4893	10.5131	11.6528	9.9281	13.4	11.302	11.4028	12.79	13.12	10.5292	9.51639	11.4049	12.4946	12.1194	10.8298	12.52	14.54	10.69	11.93	13.2	11.7167	11.26	9.60544	9.18743	13.42	13.33	12.54	10.4903	12.1204	10.6875
A7E2Y1	MYH7B	12.32	10.8	11.0823	13.06	10.41	11.74	9.8081	11.16	11.3903	9.02	9.7	11.0095	10.5518	13.87	10.8364	10.8885	11.2659	9.99414	12.1	11.2919	12.32	11.1082	11.68	11.4135	11.2064	10.6	8.5	11.73	9.69008	10.99	11.7081	11.38	10.55	11.7035	10.49	12.31	11.4052	11.9	11.43	10.29	9.76925	9.85721	11.75	11.44	11.5814	10.2898	11.95	10.9794
A8K0Z3;C4AMC7;Q6VEQ5	WASHC1;WASH3P;WASH2P	9.49383	9.16097	10.4088	9.54731	10.3365	8.75	9.06364	11.06	9.67	8.9267	9.61657	9.62309	9.70801	10.4	9.57606	9.28109	9.3833	9.6	10.32	9.71611	10.41	9.52948	11.96	9.86809	8.9	10.8513	10.231	9.66586	9.42709	10.2542	11.56	11.4	9.96709	10.8364	11.4	10.4996	10.6362	11.42	11.32	9.78437	8.42	9.86054	11.28	11.49	11.94	9.07648	10.76	9.70164
A8K0Z3;C4AMC7;Q9NQA3;A8MWX3;Q6VEQ5	WASHC1;WASH3P;WASH6P;WASH4P;WASH2P	9.00207	9.14228	9.7787	9.4596	9.35506	9.04981	8.79403	9.66165	9.1584	9.20573	9.67506	9.57201	9.66776	9.78	9.32765	9.59488	9.70162	9.62887	10.42	9.52999	10.92	9.84	9.85	9.82	9.80791	9.1	9.99045	9.15794	9.4206	9.60254	10.2	10.1872	10.42	10.74	11.1	9.59	9.66	10.43	9.36	9.19326	8.60346	9.87206	9.2	10.49	9	9.16331	9.98157	9.7942
A8MUU1;Q01469	FABP5P3;FABP5	10.5771	9.56375	13.41	10.4875	11.2776	10.5976	9.79	9.44	10.619	9.82058	10.329	11.25	11.52	11.0962	10.2887	9.75615	10.51	10.341	8.44	10.4168	11.2318	10.1711	12.46	7.15	11.32	10.98	10.6852	9.82342	9.6223	10.9347	11.6	12.38	9.1	13.26	14.76	11.5028	14.63	10.5119	10.7921	10.3427	9.87433	13.34	10.95	11.98	11.8461	11.292	12.97	11.1373
A8MUU9	A8MUU9	10.9254	10.6026	10.6189	11.96	11.61	11.4821	9.97107	11.95	13.12	10.9291	10.7262	11.62	10.0061	12.13	11.4304	9.66	10.2409	10.9138	11.5824	11.9761	9.41	11.9834	13.7708	12.4	11.63	10.96	11.44	10.6261	9.91844	13.4546	14.93	13.99	14.5	11.1665	13.2219	13.0412	13.3747	13.514	10.2934	12.3461	11.7222	9.88372	11.99	12.41	12.27	10.58	10.2654	9.9733
A8MWD9;P62308	SNRPGP15;SNRPG	11.01	10.0994	13.5	12.66	11.4	11.83	10.88	13.17	12.3	11.35	11.66	11.57	12.62	12.66	11.59	11.12	11.47	12.69	12.38	12.46	12.98	11.22	13.42	11.79	12.5	12.66	11.96	10.4	10.31	11.71	12.35	11.32	11.36	14.16	13.75	12.02	12.25	12.08	13.66	11.65	11.38	9.48	13.54	13.95	12.93	11.58	13.13	13.46
A8MXV4	NUDT19	8.75534	9.16626	9.84	9.67	11.23	9.1152	8.88407	10.36	9.06272	9.08046	9.26125	9.17283	9.68116	10.064	9.23626	8.94278	9.5256	9.52007	11.24	9.567	9.60216	9.31646	10.44	9.45001	9.9192	11.12	10.47	9.79	9.42076	9.57956	9.5	9.85	8.7	11.96	12.42	9.9009	9.49	7.39	7.35	8.93814	8.66723	9.84108	12.11	13.22	11.67	9.26277	10.85	9.6742
B9A064;P0DOX8	IGLL5;P0DOX8	12.25	11.01	11.5172	11.8	13.73	11.76	12.5	12.74	14.59	11.95	11.38	16.35	12.02	14.55	13.78	13.5	11.8843	11.3361	13.0219	13.73	14.33	11.8	14.51	13.94	12.97	15.62	16.21	14.24	10.9255	14.8	15.99	14.81	15.34	14.06	13.89	12.48	14.87	14.48	11.89	16.13	14.72	9.54	14.37	13.96	10.33	10.78	11.14	11.686
B9A064;P0DOX8;P0CG04	IGLL5;P0DOX8;IGLC1	11.7869	11.1981	8.61	11.8263	12.1399	11.93	12.03	10.14	12.47	8.88	9.31	15.18	10.5325	13.04	11.81	13.07	11.0037	10.9414	11.5971	13.29	13.77	11.7363	13.5	13.17	12.0199	13.46	12.75	13.52	9.97859	13.28	15.08	14.3	13.56	12.89	13.18	12.4	14.28	14.96	10.9614	14.61	13.39	10.3535	12.61	12.28	12.317	10.9312	11.1403	10.7096
C4AMC7;Q6VEQ5	WASH3P;WASH2P	9.56	9.16004	11.08	9.86	11.39	10.8	9.10254	11.44	9.54	8.25474	9.66	9.88	9.56652	10.92	8.75	9.46598	9.6271	9.60891	12.09	10.0554	11.01	9.39527	10.9609	10.3228	10.2923	11.5063	11.39	10.1019	9.57775	10.3924	11.9	11.4801	10.84	11.8	10.37	11.0965	10.73	9.88	11.25	10.2318	8.64293	9.81242	11.8804	12.73	12.47	9.75	12.39	10.5784
C9J1S8	TRIM49D1	10.2733	9.01685	11.2699	10.2077	10.6871	10.39	9.13512	11.1786	9.85297	9.25416	10.403	10.1389	9.73885	10.6345	9.74	9.74372	9.93687	9.66514	11.5393	10.1253	10.2677	9.5814	11.0357	10.1062	10.1515	11.2197	10.5997	9.55137	9.44157	10.5384	11.4902	11.6498	10.99	12.2801	12.0322	10.21	10.8391	10.6696	11.7265	9.80162	8.29945	8.09	12.442	12.4517	11.4663	10.1242	12.18	10.7536
C9J7I0	UMAD1	9.28756	9.1736	8.29	9.56227	9.47	10.26	8.43	8.68	9.717	9.42959	9.72561	8.87	9.78129	10.3358	9.35932	9.48179	9.88023	9.67476	9.68	10.16	10.08	9.90453	10.97	9.90832	9.8043	10.2811	10.14	9.47515	9.54904	9.8697	11.69	10.2282	10.179	12.47	10.79	9.54	11.1	11.41	10.4535	9.95974	8.97734	10.1058	10.9393	11.06	10.3274	9.39515	10.18	9.90826
C9JJ37	BTBD19	10.8204	10.0195	10	11.4287	13.07	11.0042	9.84185	11.48	11.51	10.3256	10.3126	10.53	10.0246	11.8617	10.6108	10.65	10.4584	10.0148	11.3797	11.3645	11.4864	12.86	12.4868	12.54	10.45	11.7613	11.32	11.01	9.92845	11.8726	12.4917	11.64	11.619	11.542	12.3262	10.2	12.1394	12.0666	10.4381	11.46	11.74	10.0767	11.565	9.71	13.18	10.1944	11.2634	10.658
C9JLW8	MCRIP1	10.99	9.15297	11.54	10.02	9.8	9.35	9.36536	10.88	10.28	9.87	11.39	7.38	9.32	10.2	9.54	10.1791	9.52041	10.0374	11	10.87	11.25	10.73	10.67	11.61	10.86	10.5	10.4154	9.77086	9.82	10.7	10.79	10.49	10.1079	11.37	11.43	10.59	10.73	10.29	9.64	9.63838	9.65868	10.02	10.53	10.76	10.73	8.43	10.66	10.513
C9JPN9;C9JLJ4;C9J2P7;D6R901;Q7RTZ2;A8MUK1;C9JJH3;C9JVI0;D6RA61;A6NCW0;D6RBQ6;D6R9N7;D6RCP7;D6RJB6;Q0WX57	USP17L12;USP17L13;USP17L15;USP17L21;USP17L1;USP17L5;USP17L10;USP17L11;USP17L22;USP17L3;USP17L17;USP17L18;USP17L19;USP17L20;USP17L24	13.9866	11.3799	6.66	7.99	14.3342	13.71	12.8556	17.63	13.7138	15.38	13.3721	13.3939	13.2926	13.4783	13.2223	13.2668	13.0945	11.9377	16.95	14.5529	14.2202	13.9284	13.0616	14.0833	15.78	5.58	13.2823	12.6701	16.22	13.364	12.8	13.8015	18.02	14.4874	11.75	13.9489	8.83	12.6438	7.51	12.4831	12.6253	12.473	13.3798	7.55	15.52	13.9086	18.38	12.9749
C9JRZ8;P15121	AKR1B15;AKR1B1	10.2628	9.50121	10.449	10.6159	10.8302	10.6535	9.32149	11.58	11.43	9.34288	10.8833	12.38	9.77448	11.35	10.2652	10.021	10.6627	9.76452	11.5711	10.2254	11.0828	9.79427	11.97	10.45	10.8634	11.15	11.13	10.2534	9.52379	10.96	12.1	12.47	10.9386	10.63	12.43	11.4173	12.31	12.32	11.5518	11.73	9.07162	9.84626	13.24	11.82	12.42	10.0864	11.2966	10.4603
E9PAV3;Q13765	NACA;NACA-1	8.12	9.72581	11.22	10.33	10.24	10.09	9.64	11.37	10.54	9.03	9.77	10.64	9.24	9.94	9.89	8.08	11.07	10.54	11.44	10.79	10.9	9.9	10.97	10.78	10.36	10.38	10.9	9.22	8.82	11.26	12.48	11.54	11.3	14.34	12.64	11.4	10.89	11.42	10.24	9.97	9.34	10.17	11.33	12.74	11.62	11.22	12.28	10.96
E9PAV3;Q13765;Q9BZK3	NACA;NACA-1;NACA4P	11.13	9.60403	11.97	12.06	12.06	11.15	9.14	11.82	10.47	11.71	11.02	11.83	11.43	11.91	9.15	9.98631	10.83	10.7325	11.4	9.53	10.06	7.58	11.32	10.45	10.52	10.34	11.38	9.7748	9.71604	10.45	11.53	12.38	10.65	14.71	12.82	10.42	11.25	10.95	9.99	8.73	8.46	10.92	11.21	13.26	10.81	11.54	12.79	11.91
E9PRG8	C11orf98	8.67829	9.18398	11.08	10.41	8.98	9.22035	8.94168	11.25	9.11548	9.06197	9.1055	9.07518	9.66079	9.45	9.50829	9.74282	9.48001	9.72421	9.87	9.68963	8.97	8.89366	10.77	8.93356	9.66159	9.46	10.78	9.0691	9.42819	9.38368	10.8	10.05	7.93	11.71	12.43	9.42	9.82	9.78	10.73	9.05	8.74834	9.86823	12.72	11.56	11.41	9.13336	10.43	9.86183
F5H4B4	FAM227A	9.14378	9.15671	10.2357	9.62383	9.91	9.72806	8.99248	10.4365	9.09	9.11138	9.59802	9.44199	9.6791	10.39	9.5746	9.39639	9.72914	9.66945	10.7803	9.64294	10.2163	9.40383	11.55	9.96031	9.89718	10.5252	10.74	9.44502	9.28886	9.94407	10.9128	12.56	10.2014	11.31	11.37	10.1149	7.53	10.1776	10.014	9.46423	8.73258	9.84562	10.9721	11.5275	11.65	9.14781	10.94	9.97
G2XKQ0;P63165	SUMO1P1;SUMO1	12.29	9.65718	11.69	13.31	13.19	11.66	10.1943	11.93	10.5	10.2265	12.07	11.021	9.98971	10.39	10.7109	10.5437	11.92	10.5366	13.54	12.57	11.22	10.1786	13	11.36	12.15	13.76	12.99	11.1036	10.029	10.31	12.21	11.03	10.23	13.24	12.99	11.01	10.39	11.73	12.79	10.9109	10.3206	10.98	13.54	11.93	14.19	11.1171	14.11	11.4561
L0R6Q1	SLC35A4	8.70954	9.12813	9.18	9.0134	9.15727	8.96965	8.76489	9.52215	8.48607	9.12728	9.06142	9.30215	9.68609	8.86239	9.24214	9.41609	9.44877	9.52166	9.24285	9.44436	9.27053	9.41592	9.25016	8.97983	9.07236	8.73	8.66928	8.90824	9.34063	8.91517	7.88	9.63	9.27578	11.43	9.18	9.31659	8.85386	9.89	8.92265	9.0427	8.66238	9.73537	10.33	10.45	8.94	9.07812	8.84	9.07441
O00115	DNASE2	12.53	9.7723	11.91	12.41	14.55	13.15	12.39	13.32	12.45	11.67	11.12	12.72	10.9887	10.7	11.44	10.7	10.25	11.39	9.91	12.26	13.37	11.32	11.9	12.61	11.46	12.52	11.27	10.37	10.27	11.22	12.21	11.16	12.15	13.17	12.29	14.19	11.74	11.43	12.07	10.94	11.31	14.04	11.68	11.43	13.86	12.5	12.75	12.33
O00139	KIF2A	8.67682	9.13306	9.29608	9.29879	8.91324	8.9008	8.75879	9.83	8.21727	9.19597	9.22479	9.39059	9.68209	8.47	9.24006	9.42381	9.45383	9.52617	9.23	9.72787	9.18	8.90448	9.59	10.25	9.15767	9.05	7.79	8.90767	9.34978	10.28	10	10.12	9.59194	10.21	10.54	9.79	9.48	9.12	8.83	8.93785	8.6578	9.72939	9.78	9.33	8.08	9.08719	9.30383	9.23141
O00148;Q13838	DDX39A;DDX39B	13.69	10.66	15.02	14.65	14.15	13.2	12.54	15.78	13.48	12.73	14.29	11.64	12.03	14.48	12.7	12.08	12.71	10.92	15.36	13.02	14.88	12.78	14.83	13.45	14.26	15.25	14.68	13.12	10.92	13.86	15.34	14.88	14.54	15.27	16.19	14.38	14.26	13.69	14.65	13.46	11.35	12.06	15.78	16.2	15.74	13.61	15.37	14.25
O00151	PDLIM1	11.39	10.4913	12.16	11.78	11.58	12.41	11.85	12.88	13.9	12.11	12.38	11.44	10.8094	13.14	12.56	11.51	11.77	10.99	12.14	13.27	13.94	13.1	13.81	14.09	12.94	13.26	13.77	11.25	10.53	13.24	13.52	12.56	13.49	12.89	13.9	13.14	13.09	13.66	11.58	12.29	11.52	11.76	11.89	12.96	13.56	11.03	11.15	11.31
O00154	ACOT7	9.96088	9.17096	11.45	7.78	10.2308	9.40755	8.93344	11.55	8.03	8.99592	9.72609	9.30592	9.55314	10.19	9.70981	9.52296	9.94063	9.64801	8.39	11.09	11.11	9.92236	10.91	11.34	11.86	10.38	10.51	9.70396	9.51314	10.16	10.94	11.37	11.66	9.74	12.76	9.96	10.23	11.36	9.67	11.05	9.0021	9.87607	11.23	11.35	10.9	9.53336	11.69	9.72256
O00159	MYO1C	10	12.41	11.35	11.37	11.44	11.9	10.1679	12.02	11.93	10.33	11.7	10.42	10.1659	12.85	10.87	10.05	10.18	10.6922	11.81	10.11	11.43	11.29	14.17	12.46	12.47	13.65	13.28	12.15	10.18	13.29	13.78	12.86	12.47	11.42	14.25	12.72	14.32	14.23	12.14	13.08	11.23	9.69763	12.88	13.59	14.22	10.43	12.23	11.09
O00159;Q9UBC5	MYO1C;MYO1A	9.72246	10.22	10.66	9.63945	10.3	10.0815	9.12216	9.77	9.74515	8.94333	10.39	9.78126	9.73634	9.44	9.45665	8.87865	10.0053	9.29019	11.45	9.93199	10.89	9.83149	12	9.66209	10.94	11.62	11.25	8.92	9.4157	10.57	11.89	11.64	10.22	10.99	11.73	9.2	11.21	12.03	10.6499	10.01	8.22692	9.89911	11.53	11.95	12.04	9.5756	11.07	9.43647
O00160;Q12965	MYO1F;MYO1E	8.57426	9.14413	9.86008	9.48718	9.24385	9.27201	8.78636	9.77081	8.71055	9.20071	9.43398	9.49725	9.67857	9.92495	9.28102	9.46999	9.59699	9.59793	9.95393	9.38836	10.1319	8.88	10.0335	9.52321	9.53	9.80273	10.77	8.61	9.21063	10.15	10.97	10.33	9.72408	10.1571	10.34	8.71	9.79857	8.44	9.62768	9.20769	8.60494	9.84048	10.4017	8.95	10.1393	9.2275	9.90626	9.64615
O00161	SNAP23	12.97	9.93225	12.03	9.85	11.75	12.51	11.39	12.66	11.72	11.72	11.12	11.13	11.73	11.89	11.89	11.61	11.53	7.92	12.15	12.08	11.81	11.62	11.72	11.59	11.27	11.06	11.25	10.4479	10.097	10.37	12.69	12.09	11.52	13.36	12.46	12.78	12.02	11.37	11.65	10.47	11.51	10.2418	11.52	11.81	13.12	10.65	12.13	11.38
O00165	HAX1	8.72894	9.14887	10.06	9.65358	9.26	9.25788	8.80349	9.82	8.95527	9.19737	9.5586	9.19643	9.66446	9.94033	9.37478	9.61081	9.71582	9.6415	11.53	9.71612	9.91195	9.25483	10.18	9.76657	9.49684	11.44	10.0958	9.11538	9.41866	9.62375	10.21	10.56	10.67	12.18	10	9.58	10.69	9.57	9.8	9.18123	8.63118	9.86442	10.18	10.29	10.61	9.18614	10.74	9.6464
O00170	AIP	11.49	9.84	11.87	10.94	10.82	11.29	10.27	11.98	10.75	9.4	11.53	10.76	10.7139	12.06	11.3	11.66	12.67	9.49	13.16	13.06	13.81	11.97	11.25	12.87	12.95	11.11	11.26	9.96	9.80213	11.6	11.79	11.87	11.9	10.43	11.9	12.39	11.7	11.56	11.22	11.74	10.41	9.86645	12.18	11.54	10.24	11.73	11.28	11.01
O00178	GTPBP1	8.9096	9.13973	9.78212	9.13413	9.3475	9.05373	8.78765	9.36	8.89386	9.24536	9.35877	9.40272	9.67836	9.23	9.13754	9.44111	9.45023	9.60512	11.01	9.49722	10.34	8.91438	9.97	9.49	10.43	9.53005	9.94614	9.03671	9.38232	9.93	10.6	10.18	9.64614	9.76	10.28	8.59	9.93	9.41	9.21616	9.01425	8.61618	9.81638	9.09	8.62	10.27	9.17047	5.93	9.6049
O00182	LGALS9	8.87226	9.14935	9.77563	9.42915	9.21121	9.6843	8.75415	9.72	8.98042	9.19057	9.78713	10.93	9.68202	9.82847	9.25149	9.55097	9.54705	9.61987	10.1835	9.27	9.66	9.26554	9.09	9.34205	9.90704	10.47	10.5	10.16	9.24355	9.71511	8.84	10.26	9.71391	10.1231	9.55	9.70416	10.0344	10.21	9.53288	9.32471	8.69437	9.8475	10.43	9.82	10.32	8.38	9.95552	9.55264
O00186	STXBP3	6.94	9.1917	9.26	9.09425	9.81745	8.96309	7.98	9.07	6.09	9.16703	10.59	10.1	9.71764	10.26	6.95	9.27804	9.60299	9.5639	10.33	9.59939	9.75	9.33655	9.96	9.8543	9.3	10.29	9.37	9.47105	9.36541	9.69	11.01	10.53	7.58	10.61	10.85	9.82	9.33	9.56	10.76	9.09691	8.57501	9.86269	9.61	11.12	9.23	9.11231	10.58	9.5
O00192	ARVCF	11.4235	9.70252	13.19	11.4224	11.11	12.0475	11.1143	10.91	13.18	11.1718	11.2251	11.301	11.0334	11.4684	11.1294	11.5903	11.2887	10.7611	14.19	12.39	14.81	12.33	11.71	13.18	12.82	12.68	13.48	10.2427	10.0253	11.5487	10.81	11.6059	11.3895	12.2808	11.24	11.4462	11.4728	11.6433	9.61	9.1	6.78	10.769	11.7169	10.83	11.72	10.97	11.2	11.5098
O00193	SMAP	10.1035	9.24403	11.58	8.66	10.2748	10.0769	9.38464	11.99	7.86	12.24	9.99371	9.68521	14.55	11.93	9.61399	9.99072	12	9.99008	8.02	8.66	8.94	10.1536	10.13	9.39	12.28	10.0599	9.96	9.35672	9.47249	10.04	11.35	10.4319	10.71	12.53	11.53	10.28	10.55	10.46	9.7731	6.67	9.52551	10.2533	9.81	10.44	8.34	9.95938	10.47	13.46
O00194	RAB27B	12.17	9.49836	12.5	12.85	11.11	13.89	11.37	12.95	12.02	11.87	12.18	14.28	10.35	11.79	10.93	10.76	10.61	10.97	12.18	11.09	13.48	9.62	11.39	12.24	11.33	13.74	11.14	10.8	11.08	11.29	11.15	12.51	11.78	12.51	11.69	13.23	10.47	10.48	11.54	8.54	10.54	10.0213	13.65	14.44	11.89	11.16	13.87	12.26
O00203	AP3B1	10.6003	8.96319	11.02	10.6762	11.8	10.02	9.32474	11.29	11.65	9.86247	11.01	9.7	9.69375	11.4	10.632	10.1684	11.12	9.9212	12.5	10.23	11.6	10.3417	11.96	12.19	10.91	11.29	11.73	8.87	9.52409	11.58	12.16	12.4	10.43	12.15	12.58	11.36	11.17	11.16	12.22	10.1822	8.90404	9.80237	12.95	13.35	12.04	11.35	12.49	10.39
O00204	SULT2B1	11.2	9.14355	10.58	9.45043	10.3003	9.7	8.85066	10.14	11.74	9.01055	10.6	8.46	9.71681	9.28287	7.12	9.60085	9.69785	9.61612	10.68	9.84508	9.24	9.45717	8.25	9.68883	10.0647	9.76184	9.75647	9.31389	8.11	9.85309	9.15	10.86	9.65129	9.99467	10.2062	11	10.1073	9.63026	8.99197	9.71996	8.76076	9.97802	11.96	9.75111	10.43	9.70709	10.99	9.82335
O00214	LGALS8	8.70009	9.12857	9.65794	8.94	8.97754	8.8568	8.76868	9.29645	8.37217	9.16933	9.13023	9.39596	9.68803	9.44	9.25221	9.39215	9.54445	9.52473	9.62588	9.51857	8.92	8.98478	10.16	8.83957	9.19061	9.3989	9.06327	8.90827	9.33694	9.25079	9.74	11.43	9.62871	9.89699	10.15	8.7	9.31618	9.12073	8.95238	9.07441	8.69332	9.68504	9.56	9.86611	7.7	9.10119	9.31308	9.02127
O00217	NDUFS8	9.17437	9.16453	12.08	9.52966	10.71	8.68617	8.94237	9.18	9.41622	8.9664	9.62023	8.91	7.91	10.325	9.08526	9.34647	9.83652	9.4769	8.46	9.95638	9.68443	9.76728	10.38	9.29913	9.55404	12.51	10.0007	9.88743	9.37034	10.0279	11.08	11.68	9.54047	13.82	11.29	10.45	10.8	10.96	12.01	9.83869	8.6192	9.85651	12.37	11.3	9.46	8.95909	11.35	8.85299
O00231	PSMD11	10.53	9.22716	11.09	10.01	10.81	9.51	8.49	11.18	9.76	9.23352	10.05	9.43	9.57	11.87	9.65	8.26	9.92	9.69749	12.04	10.61	10.3	8.54	10.62	10.44	10.18	10.58	10.81	7.56	9.54004	10.91	12.21	11.62	11.2	12.06	12.21	10.74	10.93	10.96	10.69	10.04	6.47	9.75272	12.05	12.25	11.16	10.27	11.5	11.57
O00232	PSMD12	9.94	9.03229	10.18	11.5	10.86	9.89	9.26332	11.61	9.14	9.16934	11.79	10.04	9.75084	11.11	10.326	10.3	10.69	9.63715	11.53	10.3195	11.32	11.76	11.47	10.34	10.07	10.75	10.58	11.19	9.4883	11.01	12.26	12.33	10.03	11.68	12.24	10.54	11.81	11.16	12.62	8.79	8.65308	10.064	12.22	12.43	11.39	11.18	11.22	9.15
O00233	PSMD9	10.89	9.39319	11.33	10.11	11.41	10.44	9.73	12.22	11.33	9.71	10.55	9.4541	9.86317	10.51	8.63	9.72811	11	9.92715	9.68	10.13	11.27	9.7	12.31	11.35	10.51	10.68	11.31	9.51339	9.62	11.35	12.3	11.19	11.28	11.72	12.36	10.59	11.14	11.77	10.27	10.145	9.67369	9.8976	10.29	11.52	10.18	10.43	10.94	10.6602
O00244	ATOX1	9.45	9.63115	11.69	11	10.86	10.17	9.81466	10.86	10.8	11.11	9.24	11.9	10.4538	11.62	10.95	10.98	11.09	10.7659	10.64	12.23	11.86	11.1	11.7	12.33	11.57	10.04	10.68	9.73452	10.47	11.8	12.9	11.93	10.62	11.55	12.69	12	11.53	12.32	10.2846	10.1317	10.15	11.99	11.93	11.69	10.95	11.2	12.59	10.93
O00264	PGRMC1	13.31	12.29	12.18	12.67	12.03	13.2	11.56	12.7	12.05	12.37	13.18	11.6	10.5655	13.19	12.79	11.27	12.23	10.94	12.94	12.65	11.77	13.09	14.04	12.69	12.22	12.99	11.57	11.98	12.31	12.69	13.43	12.68	12.42	12.79	13.25	13.13	12.98	13.42	13.13	12.62	12.2	8.98	13.16	13.34	13.64	13.37	12.4	11.89
O00264;O15173	PGRMC1;PGRMC2	11.5364	9.97308	12.48	12.55	11.9928	12.02	10.3322	12.4493	11.6746	10.6938	11.99	11.8987	10.6266	11	11.0406	10.929	11.1563	10.9242	10.96	11.99	12.8	11.5	13.95	11.31	11.49	12.37	13.28	10.7268	10.04	13.34	13.48	14.6	12.2	13.12	12.5874	11.96	12.17	12.72	11.25	12.01	11.84	10.5079	12.52	11.93	11.45	11.11	12.6676	10.01
O00267	SUPT5H	8.61157	9.15998	10.34	10.42	8.73	8.94	8.79674	10.33	9.3333	9.22484	9.31045	9.4956	9.64486	8.42	9.71548	9.88689	9.97	9.79946	10.3	9.23	10.82	9.18252	10.42	10.49	10.26	10.12	10.59	9.2943	9.44294	10.0249	10.91	10.29	9.22	10.89	11.41	10.24	9.95	9.24	10.0575	9.3153	8.76233	9.87336	10.28	10.88	10.4	9.21738	9.8	10.57
O00273	DFFA	10.0702	9.16832	12.2	10.1954	10.781	10.1927	9.21775	11.25	10.4803	9.03994	9.48	9.64405	9.60511	11.52	10.93	9.70467	10.19	9.79608	10.79	9.71	10.67	9.61696	11.44	11.04	11.39	9.93	11.23	9.7402	9.60812	11.67	11.96	11.0437	10.4	11.83	11.74	11.41	10.24	11.08	10.7013	9.86721	9.17756	9.94015	11.94	12.04	10.94	9.67	10.63	10.1343
O00291	HIP1	8.73044	8.67	9.13	9.27491	9.13	9.48737	10.57	9.71	9.27664	9.23782	9.37974	9.69277	9.69112	10.8	10.49	9.56901	9.48292	9.52245	9.69657	10.89	9.68	10.41	9.68	10.21	9.10498	9.7336	9.5	9.94	9.40741	9.83374	9.69	9.94	10.76	10.0515	11	9.76464	10.95	10.9	9.44	9.0768	9.51	9.87425	10.2479	10.09	9.86	9.17095	10.1149	8.94
O00299	CLIC1	13.06	9.7344	13.87	11.26	13.22	12.1	10.57	14.05	12.27	9.71	13.2	12.71	12.2	13.96	12.22	11.5	12.76	10.9724	14.58	12.28	13.6	11.61	13.79	12.78	12.82	13.58	13.77	12.62	11.9	13.27	15.02	14.52	12.86	15.6	14.87	14.28	12.54	12.58	12.93	12.09	10.6	8.66	15.39	15.19	13.4	12.7	13.99	12.04
O00303	EIF3F	11.84	9.67048	12.58	12.48	10.93	12	12.74	12.56	10.93	11.17	10.56	10.77	10.2985	11.82	10.87	10.01	12	10.2953	12.58	13.24	11.59	10.6302	12.57	11.79	12.07	13.07	11.6	10.79	9.75897	11.49	13.14	12.69	10.54	13.68	13.26	11.16	11.65	12.35	11.99	10.47	9.61	11.33	13.58	13.75	13.12	11.68	13.23	10.64
O00330	PDHX	8.86074	9.16985	11.25	9.51072	8.82	9.23798	8.82497	10.29	9.83132	9.06518	9.65508	9.44227	9.69079	10.52	9.3902	9.43585	8.8	9.68577	11.22	9.59955	10.1337	9.49564	10.46	10.31	10.41	10.91	9.72	9.26781	9.46263	10.49	11.27	11.53	12.08	11.61	11.92	10.41	9.86	10.91	10.0487	9.44027	8.78288	9.84174	10.87	11.64	10.91	9.26067	10.87	9.67063
O00339	MATN2	11	11.35	10.8942	12.29	11.53	11.52	10.9277	10.17	11.97	10.88	11.1794	9.24	10.5626	11.64	11.42	9.01	10.7188	10.07	11.4744	11.09	11.2	11.33	13.42	11.72	10.82	11.69	12.69	9.96	9.80905	12.65	13.46	12.03	13.3	10.57	11.81	12.47	12.58	13.54	10.6673	12.31	10.87	9.9301	11.6934	11.9	12.61	10.3135	10.8722	10.8365
O00391	QSOX1	10.3763	9.32021	10.9678	10.83	10.6465	10.6944	9.35266	12.09	10.0979	9.18106	10.0056	10.9	9.94999	10.5733	9.92248	9.97897	10.2771	9.79925	11.028	9.93453	10.8774	9.94549	11.28	10.6284	10.5534	12.04	10.3323	10.2248	9.8411	10.5997	10.51	13.12	10.7891	11.1401	11.7555	10.8122	12.2	11.62	9.98	11.39	9.30707	10.0636	11.3639	9.85	10.65	10.0312	9.9	9.74282
O00401	WASL	11.97	9.34385	11.7275	11.3573	10.66	11.2169	10.4651	13.01	11.06	10.7206	9.86	10.8627	10.3895	12.66	10.5678	9.61	12.23	10.5397	11.19	11.7784	12.17	10.9884	12.88	12.85	12.83	11.51	10.27	10.69	10.1772	11.82	12.98	13.02	11.93	11.56	12.91	13.13	10.87	11.48	11.1541	10.65	10.1668	9.80023	12.94	12.95	11.16	13.11	12.0936	11.0989
O00410	IPO5	10.53	8.78	10.34	9.9543	10.64	9.95071	9.03415	10.14	10.41	9.23912	9.16	9.72145	9.56371	10.33	9.81522	10.4	12.29	9.8355	13.34	9.82	12.02	8.75	10.51	11.09	10.42	11.56	9.32	8.42	9.5175	10.6	11.89	11.65	10.99	11.44	10.7	10.09	9.19	10.48	10.21	8.13	8.97107	8.9	11.71	11.06	10.36	10.59	11.03	10.5
O00422	SAP18	10.3	9.53123	11.14	11.08	11.16	10.2714	9.62236	11.87	11.34	10.1939	10.16	9.99169	10.56	11.38	10.96	11.19	11.99	10.4465	11.87	11.87	11.81	10.4929	11.42	11.59	11.98	11.49	11.26	9.54745	9.76262	11.28	12.47	11.81	12.06	12.28	12.68	10.86	10.51	11.52	11.22	9.97417	9.47649	10.36	11.52	11.64	12.26	10.45	11.74	10.7
O00423	EML1	8.92	9.12023	9.30924	9.18694	8.98728	9.01914	8.73184	10.11	8.63747	9.15248	9.1691	9.37509	9.68116	8.69	9.20074	9.60181	9.20595	9.52738	8.85	9.35677	8.75	9.07248	11.18	10.31	8.32	11.83	9.33065	8.93487	9.36416	9.69	9.75	9.47	7.79	9.95937	11.12	7.41	9.77	9.84	9.32988	9.57508	8.73598	9.71318	9.41	8.88	9.05	9.10541	9.21333	9.0536
O00423;O95834;Q05BV3;Q6ZMW3	EML1;EML2;EML5;EML6	8.82	9.33043	10.2763	9.61652	9.71975	9.5963	9.20166	10.2627	10.176	9.33867	10.07	9.51581	9.72551	11.59	9.69831	11.92	9.6442	9.70199	10.54	10.0868	10.5457	7.83	11.0425	10.6413	10.9003	9.9896	10.4	9.40556	9.50686	11.0864	12.28	9.67	10.62	10.93	10.28	10.3446	11.73	10.8915	9.90024	10.206	9.40044	9.87143	10.16	10.46	10.5712	9.31945	9.51015	9.5552
O00429	DNM1L	11.05	9.02837	12.26	11.83	11.8	10.99	9.4097	12.7	11.15	9.72	10.83	10.32	9.51598	12.21	9.74	10.45	10.1	10.2299	12.86	9.47	11.68	9.93	13.05	11.46	11.41	12.52	12.26	10.11	9.4677	12.02	12.34	12.82	11.3	12.65	14.73	12.33	12.62	12.09	11.15	11.22	9.64673	10.0447	13.25	12.88	13.67	10.45	11.99	10.75
O00442	RTCA	9.49	9.143	11.88	10.24	10.08	8.7858	8.8428	10.35	7.92	9.23977	9.94	9.34	9.71698	9.75	9.71633	8.36	9.98662	9.67707	10.72	9.93067	10.2701	9.33206	10.32	9.58618	10.38	9.37	10.91	9.56	9.32769	9.13	11.21	11.04	8.96	11.64	11.62	9.13	9.66	9.85	9.84	7.44	8.52963	9.86626	12.3	11.94	11.11	9.32	11.28	9.9
O00459	PIK3R2	8.73932	9.1317	9.77223	9.21562	9.00614	9.06772	8.75254	9.86523	8.57133	9.15714	9.19584	9.29762	9.68251	9.21223	9.21922	9.45656	9.41191	9.5362	11.66	9.25277	9.51702	8.99491	9.88376	8.77367	9.11487	10.71	9.15643	8.92985	9.30595	9.11344	9.968	9.81712	9.6684	9.91181	10.56	9.66	10.33	9.51624	9.58	9.27374	8.68014	9.7481	9.09	9.64	9.12	9.11291	9.32369	9.19416
O00462	MANBA	8.88951	9.0936	11.76	9.47311	10.0591	10.96	8.83505	8.92	9.47	9.20147	9.57384	9.24983	9.71163	10.67	9.56117	9.51524	9.71484	9.62826	10.4999	9.66874	9.6607	9.19228	9.8	9.94624	9.96491	10.2486	9.99094	9.3181	9.31538	9.88742	10.63	11.99	9.79566	10.3005	8.61	10.7	10.18	10.395	10.21	9.3829	8.51333	9.86199	11.21	10.9186	10.9121	10.45	10.89	9.82563
O00462;Q9NQW7	MANBA;XPNPEP1	12.34	9.72841	12.5298	11.7295	12.1752	11.9304	10.8288	12.6297	11.9056	10.7385	11.45	11.1522	10.2516	12.43	10.9837	10.9653	11.494	10.6481	12.83	10.8491	11.7519	10.3505	12.82	11.8064	11.7692	12.403	12.1341	11.0961	9.94452	11.5853	12.62	12.7	11.4524	10.79	12.56	12.95	12.031	11.5408	12.3367	10.7707	10.45	10.3499	13.0958	13.0313	12.8264	11.48	11.79	12.06
O00468	AGRN	10.95	9.9821	11.35	12.37	11.25	11.65	10.0161	12.44	10.7	9.94008	10.8829	10.2004	10.0612	11.5	9.28	10.5	11.34	10.4426	12.32	9.96	12.34	10.7221	13.57	10.53	10.35	13.89	13.92	11.13	9.73747	10.77	13.41	13.37	11.44	11.35	15.33	11.94	13.28	12.31	11.08	12.91	11.08	10.0352	11.38	13.14	14.3	10.65	11.88	11.1
O00471	EXOC5	8.87725	9.14609	9.83	9.37303	10.46	9.5314	8.8437	9.58303	9.44	9.25477	9.37202	9.64909	9.6811	9.39652	9.32977	9.5174	9.49193	9.58276	9.83845	9.53817	9.04898	9.30436	9.75693	9.43549	9.66853	9.90389	9.78234	9.09878	9.38831	9.52886	9.55	8.95	9.76366	12.06	9.86	8.65	9.69284	9.43073	9.51179	9.59168	8.74392	9.78255	10.88	10.63	9.33	9.23712	10.72	9.51753
O00483	NDUFA4	12.12	11.1	13.2	11.41	13.59	11.09	10.57	11.7	10.6	10.86	12.54	10.94	10.5104	11.74	12.01	10.2	13.07	10.6988	13.39	10.74	12.84	8.84	11.89	12.08	13	13.07	12.4	11.73	9.96819	12.4	13.26	13.2	9.69	12.33	11.03	10.87	11.66	11.18	11.23	11.08	10.47	9.80018	13.86	13.53	11.32	10.42	12.17	11.36
O00487	PSMD14	11.6	9.04877	12.26	11.65	12.8	11.03	9.63528	12.14	9.52	9.79635	11.3	10.52	9.58925	10.9	10.79	9.75	7.58	8.9	11.54	11.59	10.85	11.6	11.94	10.67	10.31	11.47	11.31	10.94	9.65347	10.88	12.24	12.35	10.52	12.61	12.95	11.81	12.05	11.39	12.49	10.47	9.51	9.89234	13.04	13.13	12.71	11.65	11.94	11.01
O00499	BIN1	9.39	9.16267	10.1571	9.97	10.1256	9.77	9.40669	9.96	10.49	10.97	9.96794	9.38	9.82484	11.15	9.28556	10.29	9.28	9.62	6.44	9.92	10.72	10.69	11.5	11.4	10.7	10.3011	9.26	9.29638	9.58733	11.3	10.82	9.38	9.66	10.929	11.09	11.45	12.9	12.17	10.3114	11.24	11.13	10.0941	9.54	9.88	9.85	9.52251	10.61	10.1432
O00505	KPNA3	8.94645	9.12377	9.58008	9.47957	8.47435	8.94517	8.74279	9.21	8.73848	9.19931	9.20125	8.71	9.69352	9.98	7.27	9.66615	9.36427	9.49703	10.0711	9.5638	8.56	9.16446	9.81	8.47	9.14642	9.22	8.82	8.95806	9.34525	10.42	11.04	10.67	7.65	8.84	9.86	8.58	9.67	9.88	9.28432	8.91	8.55056	9.3738	8.79	8.32	10.12	9.1699	9.70838	9.34069
O00505;O00629	KPNA3;KPNA4	11.85	9.15401	8.79	10.4101	11.17	11.23	9.46539	12.32	10.16	9.66946	10.0394	10.2703	9.89059	12.17	10.0183	10.11	10.3562	9.97926	11.5778	10.8534	11.23	10.5733	11.1	12.26	10.33	11.45	11.85	9.3523	9.71993	10.95	13.46	10.94	12.35	11.82	10.69	12.44	8.47	10.81	9.14	10.3646	9.1805	9.89751	12	11.73	12.59	10.0853	11.99	10.75
O00506;Q9Y6E0	STK25;STK24	8.66295	9.1355	6.85	9.35848	8.69124	8.98823	8.72062	9.44391	8.53963	9.22156	9.29801	9.42216	9.6884	10	8.94975	9.47983	9.45	9.51196	9.03	9.5527	9.26852	9.14881	9.58	8.76667	9.07864	9.51816	7.93	8.92792	9.35212	8.75	10.02	11.23	9.33728	9.97	10.72	9.61	9.82245	9.79686	6.68	8.84727	8.57756	9.72943	10.2	9.85	9.27	9.13499	9.18	9.16014
O00507;Q93008	USP9Y;USP9X	8.70883	9.12818	9.62679	9.28376	9.77	9.09313	8.76418	9.86	8.75957	9.11663	8.89662	9.43962	9.68628	9.66	9.2766	9.46105	9.6654	9.51589	9.67	9.45899	9.22974	9.09008	9.18	8.79047	8.73575	9.33881	8.64825	8.93544	9.33583	9.19	9.97	10.22	9.20163	10.32	10.14	9.48	9.1092	8.44	10.21	8.96147	8.61262	9.7177	9.81	10.42	8.73	9.10017	11.85	8.70705
O00519	FAAH	7.21	9.16843	9.57	9.36547	9.68	8.99991	8.75785	8.97	8.51089	9.10446	9.41221	9.32431	9.48062	10.89	8.70704	9.18649	9.75138	9.60159	10.8	9.88303	9.58439	9.42777	8.97	9.61247	9.75	8.52	9.71109	8.04	9.39003	8.75	8.49	9.69	9.08849	10.37	10.66	9.17	10.5	9.9957	11.32	9.07026	8.65273	9.83801	12.01	11.08	10.08	8.79	11.24	9.69822
O00534	VWA5A	10.34	9.27804	9.23282	9.47	10.79	9.80963	9.08224	10.06	8.46	9.26082	9.92	9.96	9.74531	10.49	8.89315	9.50618	9.9937	9.55743	9.7	9.98142	9.99	9.64247	11.95	10.45	10.2257	11.03	10.45	8.93675	9.46122	10.2	10.8	11.26	9.21	10.5107	12.46	11.67	11.06	11.48	8.29	9.74	10.18	9.94069	9.72	11.3	11.18	9.22518	11.06	10.032
O00541	PES1	8.73122	9.13762	10.74	9.14164	9.97	9.0262	8.70246	10.9	8.44072	9.20927	9.28171	9.44059	9.6746	9.45	9.25604	9.47987	9.64321	9.53905	10.79	9.48144	9.37219	9.05181	8.95	9.2305	8.95	9.93	10.17	8.92799	9.36224	8.88316	10.69	9.56	9.6751	9.5	10.59	9.09925	9.41	7.58	8.92426	9.06983	8.63695	9.74561	10.72	11.2	9.99	9.09551	9.33	9.79
O00560	SDCBP	9.49597	9.15516	10.6092	9.40883	10.047	12.26	10.49	9.98686	7.59	9.78623	9.42622	13.78	9.73613	9.44631	9.51923	9.62582	9.84476	9.70852	10.3956	9.68382	9.83213	9.60367	10.65	9.70544	10.1171	9.96	9.78299	9.54359	9.46442	10.1214	10.28	11.29	9.73419	12.41	10.02	11.82	11.3	9.8	11.23	9.41758	9.00042	10.0013	10.65	10.12	8.93	8.32	9.47	10.1375
O00567	NOP56	8.31	9.32141	13.41	10.93	11.59	8.4	9.23297	12.95	9.71	9.17457	8.34	7.62	9.55645	11.03	8.91	9.78694	9.41	9.8479	13.04	8.16	11.31	9.87	10.88	10.32	11.22	13.03	10.78	9.87	9.49713	10.42	13.87	12.83	11.61	13.58	14.01	9.71	11.19	10.5	11.88	9.34	9.27654	9.90721	13.5	14.25	12.93	10.7	13.11	10.4
O00571	DDX3X	9.89	9.24985	10.61	10.23	10.7	9.04	9.66538	12	10.14	9.67062	9.73	7.92	9.76665	11.92	10.99	10.2325	11.58	9.79315	13.31	10.7195	11.25	10.35	12.25	12.02	11.76	11.72	10.92	10.01	9.16395	10.79	12.22	12.16	12.12	11.2	13.72	11.76	12.05	12.38	12.01	11.11	9.20715	9.94235	12.91	13.12	13.33	11.22	12.19	11.13
O00571;O15523	DDX3X;DDX3Y	10.75	10.05	12.04	11.82	10.2	9.43	9.5593	12.08	10.05	9.70251	10.53	9.06	9.51851	11.84	9.62	9.75	10.24	8.97	12.29	10.99	11.8	10.36	13.13	10.93	10.96	12.78	12	9.36	7.4	12.02	12.94	12.14	11.12	11.16	13.05	11.41	12.78	12.51	12.11	11.82	9.14	9.47875	12.07	12.9	13.62	9.51	12.21	10.7
O00584	RNASET2	10.2075	9.33619	10.67	10.6887	11.87	10.72	9.54827	12.91	9.11	9.87409	10.64	11.06	10.27	11.75	9.98	9.78418	11.72	10.3601	10.91	10.1756	8.97	10.0695	11.3	10.71	10.21	11.45	8.25	6.84	9.4886	10.67	13.65	12.64	10.97	14.59	12.68	10.87	12.51	10.69	12.86	10.76	10.01	10.2074	11.48	13.46	11.51	11.01	13.72	10.1811
O00625	PIR	8.40279	9.14954	10.79	10.15	9.19	9.49178	8.71618	10.21	8.77058	9.21198	7.88	9.43449	9.68991	9.86	9.64	9.59602	9.59899	9.62651	11.27	9.79	9.97417	9.3081	10.02	9.07	10.67	9.90907	10.0604	9.23946	9.41975	9.75334	10.26	10.4481	8.63	8.37	10.64	9.89	10.31	10.67	10.7	9.09251	8.43	9.86477	10.02	10.7774	10.73	9.1813	10.3466	9.77308
O00629	KPNA4	8.70452	9.12614	9.32971	8.91857	8.93506	9.04667	8.76631	9.13161	8.23745	9.10118	8.96748	9.13744	9.68818	9.12966	9.27812	9.37243	9.45057	9.51641	9.59492	9.51241	8.91353	9.02899	9.68	9.14505	9.0024	7.63071	8.55671	8.93616	9.33609	9.43	9.09	10.71	8.79159	9.09	10.19	8.03	6.99	9.12	8.94298	8.81188	8.65404	9.73749	9.21	9.33	8.11	9.03936	8.05	8.97216
O00712	NFIB	9.87949	9.23772	10.29	10.3032	10.3242	9.9982	9.10952	11.4182	10.79	8.53594	9.90451	9.74894	9.1585	11.0666	10.1138	8.77	9.9584	9.75038	10.15	10.1244	10.75	9.77613	11.1563	10.766	10.7949	11.13	11.1271	9.65949	9.63347	10.983	11.16	11.29	12.45	11.7707	11.81	11.5115	11.1729	10.8255	10.6796	10.2272	8.6469	9.12	11.12	11.83	11.3	9.93116	10.65	10.53
O00743	PPP6C	8.76924	9.14428	9.19	9.48188	9.42304	9.16078	8.77939	8.99	8.82589	9.19653	9.32662	9.55891	9.67549	8.8	9.19187	9.42523	9.53114	9.56561	9.78	9.45591	8.11	9.16872	9.67	9.37471	9.57127	9.44	9.64252	9.02873	9.39116	9.08721	10.22	9.63	9.63198	10.71	10.78	9.3064	11.16	7.57	10.38	9.27155	8.64244	9.76119	10.94	10.18	10.73	9.12205	9.12	9.48098
O00746	NME4	10.3684	9.50807	11.3659	11.4888	10.16	10.9235	9.88007	11.2399	10.7895	10.1956	10.081	10.5028	9.95209	11.4123	10.4629	10.5184	10.6408	9.9603	14.31	11.7701	12.4095	10.9178	10.8	11.7869	11.4291	11.4009	12.84	9.95998	9.69014	11.1532	11.7215	11.141	11.5327	11.2133	8.33	13.02	11.19	9.25	10.871	10.3384	9.67842	10.1886	11.362	8.66	6.14	13.09	10.7231	10.4888
O00754	MAN2B1	10.72	9.55994	12.86	10.79	12.8	10.83	9.82607	12.91	9.53	10.44	9.93	10.38	10.62	10.72	10.17	9.74	10.29	10.3159	12.02	10.93	11.8	9.87	11.3	10.57	11.12	9.59	10.44	9.87719	9.62661	10.17	10.7	13.34	10.03	11.47	11.85	11.22	11.27	7.11	11.69	9.91612	10.16	9.87393	9.42	13.4	11.13	11.34	12.85	10.67
O00757	FBP2	10.779	9.43221	13.23	10.78	12.14	11.62	10.0502	12.71	12.04	10.3504	11.1047	11.76	9.98981	11.63	9.98	9.81	11.19	10.327	12.44	10.7124	11.91	10.0385	11.11	10.35	11.3543	9.41	12.62	10.2952	9.911	10.76	13.9	10.6	10.82	10.48	13.44	11.21	11.39	10.17	12.88	10.16	9.97469	10.1082	14.24	12.9726	10.66	10.8977	12.63	10.8671
O00757;P09467	FBP2;FBP1	10.4017	9.03453	12.23	10.64	9.61	10.2812	9.36629	12.68	11.25	9.49575	10.8244	11.98	9.4852	11.35	10.49	9.99379	10.2377	9.79906	11.42	10.4365	11.2	10.2903	11.17	10.4923	10.6041	11.2835	11.88	10.1348	9.54473	11.0932	12.04	12.1347	10.7903	12.4153	12.7	11.2008	10.93	10.7318	12.57	9.82729	8.88568	10.0257	13.35	12.4707	11.97	10.58	13.43	10.5708
O00764	PDXK	9.59	9.15593	10.14	10.2	11.18	9.56	9.55	11.48	10.03	9.58621	10.35	12.01	9.81243	11.12	9.9	9.49491	10.267	9.55163	11.52	10.61	10.76	9.45	11.32	11.9	10.48	10.64	9.79	9.04	9.74451	11.2	12.13	12.22	11.36	12.68	12.12	11.23	11.99	12.34	11.84	10.45	9.2	10.19	12.94	11.79	12.17	10.5	12.55	11.29
O14497	ARID1A	17.51	11.462	14.39	16.45	14.1459	16.62	15.94	13.35	13.2028	16.3	14.01	18.36	12.32	10.13	15.6	17.45	14.33	14.49	10.62	13.2616	8.29	13.0566	12.3954	12.94	13.019	11.29	10.66	12.25	14.12	11.8111	10.37	12.4311	10.81	10.2	10.59	11.7393	13.02	11.6619	11.11	17.02	15.57	12.5049	10.76	11.73	12.6179	15.29	9.92	16.5
O14498	ISLR	9.13564	9.10492	9.72051	9.53984	9	9.24431	8.79671	8.51	9.26501	9.23458	9.34244	10.23	9.70969	8.17	9.16215	9.52956	9.29614	9.45417	9.71176	9.56445	9.83488	9.40501	10.26	3.54	9.58188	10.28	11.15	9.04618	9.41125	9.46	10.23	9.32	9.20559	9.88	10.04	8.87	10.83	11.1	9.76305	9.97	8.57894	9.87366	11.12	10.81	11.25	9.78	10.43	9.74188
O14513	NCKAP5	12.39	9.90291	11.7529	11.4526	10.66	11.86	10.0987	11.4692	11.1962	10.6592	11.1055	10.7349	10.6696	11.59	10.6041	9.95829	10.0979	10.2317	11.1777	11.2501	11.2901	10.5886	11.6921	8.37	10.9668	10.8482	10.6856	11.4	10.2843	10.9001	11.4066	11.3592	13.15	11.8854	11.9389	11.99	11.0371	10.8866	8.92	11.1458	12.03	10.4155	11.42	11.6104	11.5258	11.29	11.4301	10.8312
O14531	DPYSL4	12.16	12.41	9.92	13.38	11.9	14.02	10.76	14.14	14.35	12.73	11.87	12.02	10.4775	11.27	13.34	13.52	10.24	13.15	11.3	13.11	13.39	13.43	12.22	15.17	14.59	12.85	13.88	10.13	9.9235	15.53	14.82	14.18	14.22	10.93	11.61	15.68	14.75	11.22	10.98	12.94	12.72	10.5166	12.23	14.38	14.75	10.24	9.82	11.53
O14556	GAPDHS	11.1239	10.9281	7.83	11.6162	11.8392	11.6772	10.2867	12.2241	12.5236	11.4417	11.0205	11.22	10.3838	12.9309	11.5014	11.9018	11.1279	11.4618	12.1628	12.052	12.6356	12.2496	13.6606	12.8013	13.0737	14.09	13.39	11.752	9.59823	12.6	11.14	12.28	13.57	11.97	14.4	12.8619	13.06	12.67	10.84	12.97	13.68	10.4782	14.67	14.97	13.202	10.31	8.8	11.0363
O14558	HSPB6	14.72	11.76	11.77	14.35	14.69	15.12	14.68	13.37	15.15	14.72	13.68	13.37	12.56	14.06	12.6	14.2	10.6	13.93	10.54	13.7	12.6	14.19	15.79	16.52	14.45	14.6	13.03	11.64	12.93	15.12	15.13	13.03	14.06	14.26	13.87	15.31	15.82	14.98	12.42	14.14	13.39	10.67	12.07	14.12	14.49	12.38	13.3	10.04
O14561	NDUFAB1	9.01241	9.16294	11	9.42645	10.74	9.65728	8.86016	9.76	9.6947	9.14445	9.58261	9.38569	9.67727	9.29	9.43713	9.3383	9.85778	8.68	10.25	8.16	8.83	9.38747	10.96	10.03	8.94	8.6	9.51	9.45257	9.46076	10.37	10.87	10.41	11.4	11.32	11.02	8.8	9.95214	10.0028	9.87	9.39592	8.67193	9.84773	9.78	12.04	10.8837	9.16969	12.29	9.9163
O14562	UBFD1	8.62863	9.14512	10.15	9.5923	9.31567	9.11509	8.78517	11.13	9.29085	9.21515	9.3833	9.38426	9.6866	10.03	9.3008	9.76	9.82149	9.57568	10.168	6.52	10.69	9.26682	10.2551	9.97696	9.95	10.08	10.29	8.71407	9.40506	11.42	10.5	10.25	9.78	10.83	11.88	10.4	8.44	8.92	10.07	9.2389	8.52105	9.86665	11.23	10.72	8.85	9.12699	9.37	9.6073
O14579	COPE	11.52	9.49033	11.78	10.04	10.66	9.51	9.73925	10.15	10.47	10.0821	10.72	10.6444	10.2739	11.51	10.7647	10.3331	12.07	9.08	11.78	10.16	11.39	10.77	10.92	11.32	10.75	11.76	9.82	10.25	7.94	10.52	11.94	11.64	10.47	12.36	12.48	11.71	11.61	11.43	12.09	9.34	9.51669	9.62838	12.08	12.18	10.18	12.21	12.43	12.77
O14602;P47813	EIF1AY;EIF1AX	9.31946	9.26305	11.5	10.43	10.4	9.5	9.4	11.24	10.68	9.46906	9.79106	9.59	9.73579	10.97	9.80438	9.41336	10.13	10.69	10.59	10.3878	10	9.70781	10.89	10.71	9.34	9.69	9.77	10.1656	9.59118	10.81	11.78	8.86	11.72	12.13	10.94	9.96	9.71	10.1	10.66	8.87	9.20528	10.052	9.75	11.25	10.76	9.17	11.06	9.63
O14617	AP3D1	8.84319	9.15101	10.16	9.1696	9.51	9.00107	8.70167	9.33	8.85461	9.18281	9.74	9.51384	9.69534	7.21	8.87209	9.20741	9.67419	9.52688	10.32	9.55237	9.08	9.32379	10.17	9.70043	9.49955	10.39	9.57701	9.32483	9.38377	9.569	10.99	9.8	9.19387	10.52	10.78	8.63	10.19	9.3	9.86866	9.01923	8.34113	9.866	10.76	11.48	10.71	9.17134	10.09	9.4
O14618	CCS	11.06	9.47407	10.9	11.63	11.91	11.13	9.86	13.05	11.92	9.54	11.2	11.36	9.19	11.78	10.3656	10.93	11.1993	10.01	11.82	10.34	10.96	10.647	12.52	11.04	11.47	11.29	10.9	9.89489	9.842	10.97	11.96	11.64	9.93	12.61	12.62	11.9	11.6	12.14	11.05	10	10.22	9.95152	12.01	11.51	12.26	10.82	10.57	11.1964
O14657	TOR1B	9.225	9.18463	10.2812	10.2977	10.0846	9.92048	8.9168	10.8493	9.95135	9.27925	9.79181	9.51089	9.70099	10.1213	9.65884	9.58821	9.69913	9.40516	10.58	9.88258	10.2027	9.5858	10.2314	10.0996	9.62413	10.3212	10.281	9.52941	9.49843	9.8866	9	10	9.80112	8.6	10.4739	10.1829	10.5501	10.2573	10.1921	9.37248	8.798	9.94088	9.41	10.34	10.8059	9.37089	11.03	9.73327
O14662	STX16	8.66267	9.1293	9.31971	9.23744	10.65	8.89641	8.76352	8.37	8.28912	9.14311	9.27163	9.30335	9.68386	8.35243	9.25615	9.39026	9.32706	9.52429	10.1015	9.76713	9.56316	8.98534	10.04	9.01006	9.05517	10.08	9.17958	8.90801	9.34585	9.02364	9.42	8.71	9.70677	10.24	9.96	8.23	9.17	10.02	9.43	8.73681	8.67979	9.7448	9.7	10.14	10.01	9.13075	9.87	9.24067
O14672	ADAM10	9.99149	9.17424	10.05	9.03	11.46	10.41	9.08927	10.42	9.89	8.74665	9.41	10.0083	9.65009	9.96	10.68	9.62	11.05	8.89	10.81	9.80976	10.38	9.41708	10.58	10.11	10.79	10.88	9.94	9.66312	9.43859	10.6	11	10.81	9.32	10.83	11.05	11	11.54	10.44	12.31	9.89662	8.75311	9.8927	10.66	11.02	10.79	10.4	10.92	9.69
O14715;P0DJD0;P0DJD1;A6NKT7;P49792;Q99666	RGPD8;RGPD1;RGPD2;RGPD3;RANBP2;RGPD5	8.67221	9.13022	9.45037	6.76	8.75444	8.89265	8.76227	10.07	8.54873	9.16505	9.09104	9.31144	9.68493	8.83052	9.25967	9.41707	9.40411	9.51987	9.77632	9.66351	9.50514	9	8.93	8.8875	8.99543	8.14	8.9811	8.91767	9.34442	8.78244	10.59	9.59	8.88	9.46	10.63	8.84	5.94	6.68	8.63314	8.99609	8.68722	9.71886	9.61	10.39	9.16	8.76657	8.28	8.84608
O14715;P0DJD0;P0DJD1;Q7Z3J3;A6NKT7;P49792;Q99666	RGPD8;RGPD1;RGPD2;RGPD4;RGPD3;RANBP2;RGPD5	8.75292	9.1449	10.11	9.63058	9.44724	9.0943	8.7802	10.51	8.31	9.19924	9.21584	9.17538	9.67291	9.40971	9.38915	9.54504	9.67691	9.60228	8.3	9.68254	10.0319	9.32322	9.70144	8.77	9.6004	9.86	9.62931	9.11018	9.38418	9.4942	10.61	10.457	9.56	10.97	10.63	10.13	9.92301	9.80669	10.7	9.20162	8.59538	9.85221	9.96	10.96	10.4403	9.13094	10.2806	9.73361
O14715;Q7Z3J3;A6NKT7;P49792;Q99666	RGPD8;RGPD4;RGPD3;RANBP2;RGPD5	8.65281	9.15303	9.76	9.27346	9.2322	8.91957	8.79718	11.23	9.03794	9.20119	9.26306	9.49171	9.35054	9.79523	9.15167	9.69902	9.89201	9.73704	9.16	9.86704	11.03	10.046	10.9	10.6727	10.01	10.02	9.62229	9.20049	9.41308	10.0365	12.31	11.47	9.89	10.41	10.51	10.2319	9.99517	9.66226	9.96639	9.38402	8.70225	9.87556	10.2	10.95	8.69	9.16965	10.19	9.88509
O14735	CDIPT	8.61394	9.01507	9.80653	9.56182	9.37324	9.33497	8.68702	9.84951	8.69557	9.17402	9.3202	9.28	9.69139	9.88307	9.1024	9.24164	9.59692	9.56954	9.48	9.77769	9.76972	9.32574	9.57	9.61714	9.57802	9.867	9.72445	9.39004	9.38183	9.7436	13.14	9.57297	9.07878	11.29	9.93	9.44422	9.84752	10.85	9.66629	8.29	8.62995	9.85204	11.08	12.33	9.32	9.14785	9.89	9.70151
O14737	PDCD5	10.47	9.58357	11.47	10.49	10	10.39	10.46	10.61	10.43	9.84	8.43	10.22	10.82	11.48	10.2	10.09	10.97	10.3194	12.13	11.46	11.64	10.19	11.52	11.87	11.4	10.87	10.68	9.79807	10.09	11.34	12.26	11.68	11.32	12.84	12.58	10.95	11.39	11.13	10.33	10.28	9.25	9.98	10.99	11.44	10.78	10.09	12.06	10.51
O14744	PRMT5	10.41	9.24939	11.43	11.85	12.28	10.06	9.14313	11.29	11.27	9.43363	10.25	9.5868	9.70423	9.99	9.87501	9.82014	10.1771	9.79451	12.43	9.2	10.87	9.84323	12.08	11	9.85	11.48	10.36	6.93	9.51075	11.17	12.07	12.15	9.96	12.6	12.71	10.94	10.99	9.7	10.54	8.88	8.51101	9.6697	13.1	12.72	11.78	10.43	11.49	10.67
O14745	SLC9A3R1	12.08	9.79292	13.44	12.2	12.29	13.74	12.51	13.74	12.87	12.11	11.69	11.66	10.2	12.39	10.01	10.83	12.96	11.52	12.98	12	13.58	11.59	12.5	12.29	12.38	11.73	12.62	9.55	10.54	10.5	11.82	13.05	10.87	13.3	12.78	12.87	12.43	12.15	10.89	11.35	9.99	10.41	13.69	13.14	13.55	11.82	13.7	10.05
O14753	OVOL1	8.70323	9.13968	9.47831	9.3363	8.89784	9.02672	8.74073	9.44159	8.52077	9.20845	9.34035	9.61594	9.67632	9.4851	9.21251	9.51325	9.38192	9.52145	9.53335	9.50616	9.66708	9.11182	10.0099	9.24635	9.21623	10.095	9.35832	8.80219	9.37481	8.90971	10.0294	9.59827	6.25	9.18	10.8676	7.19	9.43165	10.9	10.2	8.21	8.65115	9.8222	10.2	11.42	12.14	9.14666	8.26	9.21089
O14773	TPP1	12.27	9.50598	15.74	13.89	13.8	11.2	10.75	15.42	11.79	10.3	13.32	13.67	10.54	13.68	10.57	9.59	11.61	10.5447	13.87	10.31	12.12	10.35	13.15	11.49	11.59	13.3	12.71	12.82	9.27	10.4	13.51	14.82	12.67	17.07	15.42	13.01	12.97	11.68	13.08	13.34	10.04	10.6489	14.35	15.27	14.36	11.92	13.76	12.4
O14776	TCERG1	10.0618	9.39022	10.68	10.79	12.07	10.1305	9.33119	11.51	10.37	9.61319	9.3	9.67833	9.33499	11	10.89	9.56202	11.65	9.81728	11.75	10.8029	10.53	9.76	10.85	10.84	10.01	11.56	10.9	10.93	9.6307	11.88	12.48	11.83	10.67	11.82	12.75	11.01	10.25	10.38	11.24	10.71	9.15238	9.77726	12.38	12.75	12.23	9.37	11.82	12.66
O14782;O15066	KIF3C;KIF3B	18	18.25	16.7595	18.3515	17.82	18.18	16.6137	19.075	18.2538	17.0866	17.08	17.996	16.4938	18.8096	17.275	18.03	16.9964	15.2598	19.2875	18.0994	19.76	17.6623	17.5699	18.65	17.5966	21.05	19.2519	17.61	17.0648	17.7417	14.76	19.5731	21.11	19.0697	19.5256	16.8	19.0008	17.8761	18.6881	17.8608	17.66	16.6183	19.1675	17.7119	19.4024	18.0519	17.6995	15.41
O14786	NRP1	9.53143	9.19333	10.0296	12.37	10.1585	9.99199	8.93569	10.58	9.95556	9.18092	9.75076	10.9	9.6702	10.4	9.6753	9.55955	9.97	9.6228	11.85	10.75	12.06	9.58447	10.7925	10.36	10.4358	10.9012	9.56	9.60778	9.53509	10.1976	9.83	10.7206	9.32	10.8551	11.0486	10.6279	11.48	10.11	12.21	10.69	9.01046	9.88446	8.44	8.56	11.1043	9.44729	10.6388	10.1888
O14787;Q92973	TNPO2;TNPO1	9.78	9.41299	12.28	10.5188	10.61	11.63	9.69991	11.89	10.95	10.0934	10.7513	10.6864	9.80061	12.03	10.8222	8	10.83	9.78037	12.59	10.7812	11.74	10.63	11.97	10.59	11.7	12.31	11.45	11.82	9.49065	12.07	12.75	12.3	11.76	12.48	12.92	12.17	12.05	11.41	11.62	10.31	10.37	10.57	13.27	13.14	12.3	10.6823	11.94	12.79
O14802	POLR3A	8.6963	9.13148	9.06694	9.16338	8.92995	8.45	8.75803	8.92	8.41822	9.17426	9.13175	9.42703	9.68435	8.95706	9.23803	9.44027	9.44871	9.52193	9.78015	9.40822	9.15243	9.02278	8.37	8.77995	8.90988	9.55164	9.03284	8.9171	9.3485	9.05648	9.64	8.76	9.48593	9.02	10.4	9.31241	8.86	9.25029	9.03034	9.02997	8.7005	9.72279	10.72	10.41	10.1	9.03416	9.24	8.37
O14818	PSMA7	13	9.1	13.9	12.01	13.49	13.47	11.09	14.37	13.36	11.56	12.39	12.24	7.98	13.76	11.96	12.92	12.69	11.71	14.84	12.31	14.26	13.02	12.83	12.48	12.38	13.36	13.29	12.02	9.81139	12.84	13.27	14.3	12.83	14.45	12.72	13.65	12.24	12	13.17	10.98	9.39	10.55	13.84	12.76	13.55	11.88	13.63	12.51
O14818;Q8TAA3	PSMA7;PSMA8	8.23	9.47819	11.62	9.67	11.13	11.44	9.35	11.75	10.94	10.05	10.05	11.02	9.8564	11.61	10.69	10.25	10.95	8.88	11.66	9.72	10.9	11.33	11.83	11.3	11.06	12.6	11.62	11.47	9.37	11.77	13.23	12.98	11.49	13.68	13.17	11.72	11.63	12.35	12.62	10.73	9.97	9.14	14.19	13.16	11.75	10.35	11.41	10.47
O14828	SCAMP3	8.55842	9.15505	9.88546	9.35976	9.21861	9.27408	8.80199	8.91	9.06636	9.19229	9.40558	9.31845	11.1	9.57959	9.43682	9.67303	9.90669	9.65944	10.62	9.89209	10.261	9.31784	10.62	9.7079	10.01	10.41	9.75582	9.05216	9.41931	9.6778	10.59	9.58	9.5866	10.66	11.58	10.58	10.21	9.61232	10.83	8.9291	8.68129	9.8661	11.2	11.5	10.22	9.1718	10.82	9.73399
O14841	OPLAH	8.86292	9.16737	10.6	10.06	9.98173	9.36177	8.86646	8.52	9.31495	9.04485	8.77	9.13779	9.68637	10.06	9.35516	9.4723	9.56906	9.62248	10.81	9.84916	8.76	9.33706	9.72	8.7	9.64494	11.09	10.0872	9.36909	9.43863	9.77998	11.28	10.29	9.75828	11.05	11.81	10.24	9.96	10.1	11.57	8.82	8.67644	9.84996	12.54	12.52	11.34	9.87	12.01	10.89
O14874	BCKDK	9.41148	9.18664	10.44	10.25	10.27	9.47133	8.88428	10.77	9.82991	9.09712	9.56298	9.71523	9.69096	10.52	9.60758	9.59388	10.0412	9.54973	11.84	9.65864	10.14	9.75963	11.55	9.93127	10.2518	10.84	11.02	9.37755	9.47788	10.5604	11.32	11.69	10.57	11.56	11.91	11.07	11.19	10.99	10.43	9.73	8.66933	9.83297	10.82	13.04	12.31	9.21352	12.86	9.86
O14896	IRF6	9.26439	9.01183	10.3672	9.40597	9.6973	9.88367	8.85091	10.1202	9.66242	9.07213	9.63539	9.66907	9.7008	9.26054	9.46392	9.57664	9.69893	9.69738	9.33	9.8264	12.13	9.03586	10.3007	9.3522	9.9093	11.51	9.93778	9.32345	9.38643	9.59648	8.91	11	9.37103	10.94	8.98	10.0396	10.1077	10.2469	11.77	11.33	9.20972	9.98703	9.26	7.17	10.36	10.5861	10.0794	9.64335
O14901	KLF11	9.30322	9.56321	10.0035	9.84498	10.2573	10.2657	9.22756	9.52088	9.97987	9.1888	10.0325	14.55	9.72354	10.3455	9.38097	9.62288	9.66117	9.6978	9.85604	9.99881	10.4506	9.66755	9.44	9.51267	9.70321	10.07	11.61	9.31742	9.5002	9.41	10.11	10.94	10.5298	9.54558	9.25	10.2757	11.55	11.47	9.58702	10.6	9.00688	9.90457	10.1169	8.9	8.68	9.52776	10.1604	9.41417
O14907	TAX1BP3	10.2427	9.44955	8.39	7.39	10.82	11.06	9.59992	11.99	10.71	10.59	8.91	8.51	10.3066	11.26	10.55	7.41	10.0543	10.1747	11.1151	12.46	11.68	11.92	11.65	12.07	11.93	11.37	10.81	9.78515	10.25	11.27	10.75	10.78	9.91	11.14	11.15	11.32	11.25	11.09	8.52	10.3503	10.59	9.99	10.23	10.56	12.23	9.59	9.62	11.35
O14908	GIPC1	11.57	9.17009	10.78	10.0383	11.03	10.86	8.83921	9.48	11.19	9.25055	9.45774	9.67056	9.68661	9.2	9.55295	9.652	9.47966	9.59644	10.24	9.61683	8.35	9.10765	8.76	9.99	9.97599	10.62	10.0326	9.1509	9.4334	9.695	10.75	9.66	9.23835	9.91	10.37	9.9553	10.37	7.45	8.72	8.46	8.60263	9.89041	10.86	10.09	11.11	10.6	8.07	10.57
O14910	LIN7A	13.19	9.59544	13.7734	12.591	13.89	12.593	10.9401	13.6875	12.3101	10.8162	12.6939	11.3018	10.3431	12.6284	11.3549	11.4285	11.8047	10.2047	13.7148	11.56	12.8452	10.9391	13.66	12.3504	12.4501	14.04	12.6632	12.73	10.2319	12.3662	14.1	13.26	12.6006	14.54	13.8481	13.5523	13.1592	11.9843	12.8026	11.75	10.4	10.7351	13.75	13.9508	14.45	11.76	12.06	12.4671
O14933	UBE2L6	11.74	9.26037	10.87	11.37	11.35	10.0134	9.17271	11.97	10.62	9.69814	10.72	9.56288	9.59656	10.47	10.01	10.1788	8.71	9.92249	11.72	11.05	12.09	11.28	10.74	10.88	11.2	11.1	11.07	11.43	9.6999	10.2086	10.08	10.6	10.4613	10.3	11.2568	8.03	10.43	10.4518	10.1401	9.56151	9.25382	10.1064	9.67	9.03	12.12	11.05	10.5661	10.5774
O14936	CASK	9.43	9.10377	9.35	9.92	9.42915	8.94	8.84715	9.74	8.27	9.28107	8.18	9.38865	9.71117	10.39	9.52509	9.64848	10.82	9.46048	10.06	9.79333	9.39	9.15097	9.71	9.42	8.69	8.33	9.57	8.91685	9.33552	8.83	10.75	9.56	8.66	8.97	10.86	10.31	8.43	8.44	9.54	8.97111	8.3037	9.87246	9.67	10.06	10.01	9.23363	9.9	9.49758
O14949	UQCRQ	10.2798	9.22282	9.72	10.57	9.68	10.2457	9.20466	9.65	10.0004	8.96716	10.93	9.55	9.64884	10.51	9.87459	9.44419	9.08228	9.56859	12.44	9.9351	10.9391	9.42679	10.61	10.3371	11.04	10.54	11.84	10.64	9.42648	10.5211	10.53	10.67	10.2053	11.4	10.75	9.49	11.26	10.87	9.49	11.23	8.68953	9.69424	12.29	12.54	11.08	9.82	12.03	10.4927
O14964	HGS	10.13	9.20435	11.94	9.54	10.61	10.77	8.95701	11.89	9.1	8.97231	9.85998	9.41	9.6555	10.54	9.74549	9.51673	9.69	9.68872	11.94	10.21	11.06	9.93	11.61	10.14	10.8	10.95	12.14	9.99352	9.57399	10.58	11	11.49	10.35	11.86	10.69	10.82	9.44	9.97	10.37	10.76	9.08177	9.92323	11.21	11.37	11	9.67145	10.45	10.0166
O14966	RAB29	9.33878	9.1906	9.69	10.2471	9.9276	10.0658	8.97197	9.83	9.8	9.24483	9.78021	10.42	9.73908	10.3111	9.51834	9.50985	9.57265	9.65156	10.34	8.22	10.2038	9.41043	10.7676	10.0167	10.0043	11.12	10.4663	9.35931	9.49347	10.2606	10.7666	10.63	9.97232	10.79	10.571	11.58	10.5173	10.6737	9.69081	9.9473	8.90123	9.90264	12.21	9.76	10.64	9.30437	10.2441	9.73255
O14966;Q13637;P57729	RAB29;RAB32;RAB38	9.19526	9.15797	9.99075	9.34369	9.73843	9.43646	8.85863	10.2774	8.53	9.16149	9.77282	10.67	9.7126	10.34	9.30087	9.30856	9.5044	9.61053	9.17	9.74316	9.90189	9.46083	10.2956	9.74237	9.56962	9.7	10.0068	9.59048	9.48092	10.0491	10.8477	10.5742	9.91845	11.56	10.05	10.1026	9.87434	10.4573	9.99692	9.40877	8.82768	9.90174	12.82	11.4	10.5829	9.18824	10.5709	9.80573
O14967	CLGN	10.09	9.14067	9.83	9.97501	9.83689	9.84443	8.86562	10.358	9.61848	9.21559	9.57445	9.52268	9.68433	9.82	9.46355	9.65662	9.93219	9.66013	11.41	9.89836	10.7104	9.516	10.4654	10.1548	10.3877	10.2801	10.1791	9.37872	9.47916	10.4382	10.79	11.66	10.325	9.38	10.37	10.1	10.2134	10.2073	10.03	9.45338	8.84846	9.90071	9.73	10.6	10.689	9.22236	10.49	9.76223
O14974	PPP1R12A	11.92	11.76	10.69	11.84	11.68	12.16	11.97	11.85	11.44	11.59	11.13	9.37	10.5662	12.32	12.87	10.84	11.28	10.15	11.93	12.25	12.21	11.75	13.87	12.57	12.95	12.38	12.21	11.03	9.73625	13.01	13.5	11.4	11.96	11.17	12.7	12.59	12.91	13.05	9.67	11.54	11.9	10.4881	11.25	11.79	12.56	9.98	10.3	9.8
O14976	GAK	8.91464	9.17887	9.39	8.37	9.77648	8.85541	8.93395	10.46	9.2825	9.08057	9.83798	9.58126	9.70111	10.2793	8.88739	9.04977	10.1099	9.53995	12.17	10.81	10.24	9.72984	10.55	9.55461	9.81793	10.99	10.08	9.84965	9.47044	9.78114	11.17	11.3	8.09	10.39	12.24	10.33	10	9.36	10.13	8.77754	8.59748	9.84262	11.46	12.21	11.1	8.42	11.28	10.18
O14979	HNRNPDL	11.91	10.4936	13.43	11.91	12.63	11.31	11.07	13.81	12.73	12.18	12.3	11.87	12.02	13.4	12.32	11.43	12.14	11.18	14.06	13.19	13.78	12.12	13.61	13.43	13.74	12.87	13.48	11.68	10.3	13.34	14.4	13.71	13.56	14.92	15.22	13.57	13.1	12.99	12.55	12.11	11.55	11.58	14.27	14.54	13.51	11.92	13.83	12.47
O14979;Q14103	HNRNPDL;HNRNPD	15.33	11.1208	14.41	15.93	14.27	14.53	13.23	15.38	15.12	13.99	14.25	13.38	14.98	13.53	14.33	11.06	11.48	11.0104	13.12	10.44	12.2	12.57	12.87	13.44	12.13	12.58	14.72	13.28	11.1425	13.74	15.07	15.15	14.12	16.83	12.85	12.16	14.93	14.96	14.69	13.92	11.69	12.61	16.02	16.6	15.31	13.49	14.73	11.12
O14980	XPO1	8.98383	9.14899	10.41	10.0518	9.9	7.64	8.84548	10.25	8.28	9.127	8.39	7.51	9.6714	10.37	8.93	9.78484	7.73	9.72914	11.57	9.76	10.32	9.07292	10.11	9.87	10.34	10.17	10.6	8.8	9.26096	8.9	11.06	10.89	8.27	10.79	11.84	9.2	9.88	9.82	9.78	8.86395	8.67274	9.86338	11.06	11.62	10.77	8.97696	10.49	9.83
O15020	SPTBN2	8.64	9.18897	12.03	10.47	10.68	10.0662	9.24613	12.45	9.04	8.84574	10.89	9.81133	9.47726	9.13	9.93	9.15099	9.18788	9.54497	9.76	9.87056	10.564	9.75771	10.52	9.15	9.92	10.65	9.78	9.75537	9.52047	10.16	11.23	12	8.2	10.93	12.42	11.67	10.63	8.82	10.4	9.59206	8.43836	9.89063	12.02	13.39	12.41	9.4755	12.73	10.97
O15020;P11277;Q01082	SPTBN2;SPTB;SPTBN1	9.88833	9.51779	10.69	11.98	10.6334	10.3854	9.67233	12.78	11.65	9.85832	9.67	8.65	9.77515	11.29	10.5153	10.3336	10.4318	9.82677	11.37	10.6806	12.9	10.3385	11.99	10.52	11.57	11.57	12.94	10.2084	9.52079	11.64	13.21	11.37	12.84	11.91	12.2	12.07	12.58	12.38	12.09	10.78	9.81862	9.4118	12.88	9.42	13.12	9.84373	12.63	10.6897
O15020;Q01082	SPTBN2;SPTBN1	11.37	9.3601	11.13	10.6504	11	11.36	8.68	11.78	11.39	11.6	9.81	8.45	9.99118	12.57	9.93	11.9	12.12	10.0856	11.08	12.12	11.81	11.02	11.52	11.12	12.51	11.06	10.34	9.82	9.84273	12.18	11.58	11.57	11.94	10.83	11.45	12.29	10.97	11.81	11.15	10.51	9.72	10.1761	11.45	12.07	12.11	9.85339	10.92	11.91
O15027	SEC16A	11.88	9.45108	11.84	11.05	12.14	8.81	9.50822	11.65	10.65	9.74634	10.21	10.0847	9.26035	10.31	8.62	9.93359	10.15	10.0749	12.07	10.43	10.4	8.36	11.57	8.63	10.96	11.89	10.94	8.31	9.75822	9.81	12.3	10.97	10.7	11.79	13.52	11.29	11.99	10.45	11.87	10.41	9.55991	9.96748	12.71	12.43	12.18	11.6	12.37	9.83
O15031	PLXNB2	10.35	9.12499	9.93	11.3	10.36	9.83734	9.16449	10.32	8.69	8.39796	9.77793	9.73323	9.63392	11.08	9.78211	9.37233	10.81	9.59261	11.35	10.33	11.46	9.33198	10.98	11.07	8.91	10.94	10.57	9.62	9.55015	10.87	11.46	11.76	10.87	11.2	12.18	11.56	11.09	11.44	11.26	10.69	8.66524	9.84946	11.63	12.31	11.1	9.91	11.17	10.2915
O15040	TECPR2	10.9074	9.56178	11.92	11.7313	11.16	11.2459	10.3414	12.56	11.41	10.5437	11.0003	10.9243	10.2533	11.71	11.13	10.7271	9.15	11.12	12.27	11.89	13.28	11.62	11.9834	12.57	11.43	11.18	11.7875	9.56	9.96105	11.7833	12.7656	12.0239	11.9631	13.4134	12.9994	12.0185	11.7694	11.4362	11.6141	10.4415	10.0121	10.4146	12.3529	12.6615	12.82	10.79	12.49	11.2836
O15042	U2SURP	11.65	9.51637	13.92	12.66	10.04	12.3	10.0952	10.56	12.45	10.367	11.65	8.67	10.3469	11.3663	11.83	10.4132	11.1166	10.8	11.87	11.0379	11.04	10.7899	11.1928	12.6	12.47	12.49	10.67	9.19	9.64366	12.96	11.9	10.08	13.35	9.75	10.7	11.01	11.21	10.8306	8.55	10.3872	9.76929	10.2334	9.7	11.96	7.9	11.33	9.42	11.7687
O15061	SYNM	14.37	14.95	8.72	15.83	14.91	13.94	12.11	10.1	12.67	11.81	12.13	11.14	11.43	15.76	12.02	13.25	10.19	13.12	10.97	12.61	11.02	12.08	17.45	13.55	14.55	14.47	13	15.45	8.34	16.13	16.89	14.28	12.45	9.85	14.65	13.77	17.39	16.83	12.81	15.06	15.21	10.3903	9.77	12.32	16.78	10.95	8.94	9.21
O15067	PFAS	8.51	9.1827	11.29	9.57	9.56	9.16	8.90089	11.77	9.3246	9.07868	9.50505	8.3	9.70459	12.06	10.13	9.46026	11.27	9.5583	11.85	9.62399	8.98	10.0652	11.06	9.57	9.61	11.63	10.72	9.42958	9.47289	9.4	12.71	10.8	11.89	12.04	12.02	9.88	10.84	10.2	10.22	7.73	8.77303	9.85685	11.11	11.98	11.79	8.67881	10.55	9.39
O15116	LSM1	8.83114	9.14539	9.85776	9.63235	9.22252	9.43005	9.21975	9.85371	8.96655	9.20325	9.45971	9.97878	9.70127	9.76937	9.25281	9.37924	9.43373	9.86002	9.58901	9.62109	10.0922	9.2526	8.51	9.22533	9.46624	10.1764	9.66945	9.18645	9.40485	9.61291	9.84	9.87129	9.65373	11.26	11.42	9.74978	10.03	9.71	9.98925	9.23643	8.65388	9.85019	10.23	11.01	9.41	9.18209	10.0231	9.5132
O15126	SCAMP1	8.68289	9.15792	10.65	9.8573	9.74505	9.27034	8.83057	10.4283	9.52	9.20607	9.42033	9.30518	9.66642	10.39	9.53813	10.04	9.77777	9.69304	10.17	10.73	10.336	9.22256	10.12	11.13	10.54	10.4	9.71	9.25155	9.42945	9.84	11.01	11.11	10.15	10.56	11.2	11.11	11.92	6.91	10.41	9.25001	7.04	9.86444	11.63	11.73	8.98	9.18	11.2	9.35
O15127	SCAMP2	8.60813	9.14473	9.58	10.31	10.24	8.84906	8.72122	10.11	8.73338	9.23759	10	9.431	9.67734	9.46578	9.06783	9.14195	9.5083	9.55805	10.97	9.67888	9.09855	8.57	9.37	9.35896	9.236	10.73	9.21768	9.14495	9.36105	9.26307	9.37	10.104	9.2594	10.57	10.66	9.46	9.34	9.32944	10.69	8.76708	8.57885	9.85833	11.05	11.06	8.98	7.89	11.01	9.21053
O15131;P52294;O60684	KPNA5;KPNA1;KPNA6	8.46082	9.14732	9.84	9.31963	9.18115	8.93891	8.65568	9.54	8.45393	9.22115	9.42487	9.41765	9.69398	10.75	8.87566	9.46049	9.28472	9.5241	10.72	9.72862	8.25	9.24718	11.41	9.68135	8.19	9.19	8.79	9.06478	9.35244	9.76	10.5	10.6	9.04583	9.98	11.07	6.65	10.24	9.99	10.97	8.90595	8.54919	9.86807	9.54	10.27	10.4	9.11152	9.49	9.4342
O15143	ARPC1B	10.5871	9.41245	11.09	10.07	10.65	11.26	8.93	10.85	10.83	9.77146	10.29	11.38	9.63891	10.52	10.68	12.52	9.85	11.2	9.89	10.76	11.83	10.82	11.47	11.51	10.32	10.34	10.85	11.76	9.56764	10.79	11.14	9.32	10.2	10.2	10.8	10.72	8.91	10.27	10.15	9.46	10.16	9.95	9.95	10.47	10.44	10.89	10.7995	10.264
O15144	ARPC2	11.38	10.0487	11.82	11.76	11.68	12.68	10.9741	13.03	12.06	11.0741	10.62	12.79	10.3956	12.43	11.14	10.08	11.65	10.242	12.5	10.72	12.6	11.75	12.96	12.23	11.9	13.25	12.8	11.52	10.2179	12.28	13.63	13.37	12.02	13.67	12.72	12.26	11.25	12.82	13.16	12.06	11.83	10.3002	14.53	13.96	12.49	12.17	12.79	11.75
O15145	ARPC3	12.37	9.91	12.15	12.71	12.05	11.66	10.74	12.53	12.06	10.77	12.04	12.97	11.13	12.8	12.76	11.18	11.36	12.35	13.03	11.17	12.73	11.72	12.96	12.55	12.5	13	11.88	11.8	12.04	12.81	13.11	13.17	12.45	13.11	13.56	12.89	12.84	13.08	13.25	12.38	11.27	10.6054	13.41	13.54	12.26	12.76	13.29	12.06
O15156	ZBTB7B	8.75392	9.15519	9.65367	9.44463	9.22547	9.30392	8.78922	9.26	8.76084	9.19435	9.38529	9.41582	9.80514	9.53319	9.29166	9.49464	9.54774	9.58659	11.24	10.61	10.1922	9.23815	10.1317	9.29402	9.53034	10.2846	10.0188	8.96013	9.28695	9.4358	9.76	9.87114	9.23662	10.3307	11.27	8.9	9.82634	9.70398	10.15	9.20322	8.65189	9.86276	10.99	11.08	10.4204	9.14792	8.79	9.72202
O15160	POLR1C	11.01	9.52946	11.29	10.47	11.69	10.0594	9.48515	12.36	10.62	11.16	9.09	10.0834	9.92251	10.48	12.1	10.16	11.6	10.3202	12.25	11.21	12.48	11.14	11.37	10.43	11.28	11.93	10.58	9.78334	9.79483	11.87	12.39	11.92	11.76	12.65	13.27	11.22	10.9	10.09	10.14	10.49	10.5	8.66	12.01	12.5	12.73	10.4929	12.3	11.3
O15173	PGRMC2	10.24	9.03512	10.82	11.11	11.11	10.46	9.46939	11.56	9.16	9.5633	10.77	8.77	9.58055	11.28	11.47	9.12	10.4	10.3522	12.53	10.6	11.9	9.96128	12.72	11.42	11.66	12.91	11.84	11.14	9.4657	10.73	11.87	12.12	10.76	11.55	13.66	11.55	12.16	12.3	13.07	12.22	10.11	10.0392	14.09	14	12.71	10.87	12.66	11.18
O15198;P84022;Q15796	SMAD9;SMAD3;SMAD2	8.90702	9.17242	10.3871	9.87716	10.0892	9.06136	8.94437	10.11	9.44952	9.0482	9.65701	9.55187	9.69991	10.0975	8.8875	9.0246	9.9019	9.53359	11.07	9.85544	9.87471	9.6006	11.33	9.2393	9.63713	11.37	10.74	9.81507	9.45513	9.68786	11.07	9.39	9.36075	10.27	11.71	10.0406	9.81	10.68	11.37	10.77	8.57589	9.87012	11.41	11.65	10.46	9.51	10.7	9.01097
O15211	RGL2	8.70735	9.13761	9.6499	9.49746	9.16877	9.23069	8.80751	9.50741	8.6776	9.19758	9.44073	9.29716	9.69844	9.68474	9.22389	9.4624	9.33671	9.54887	9.70141	9.70764	9.8806	9.1786	9.8843	9.41727	9.35129	9.8227	9.60256	9.00189	9.36575	9.155	9.06	10.0046	11.08	9.95	10.72	9.48271	10.41	10.55	9.73552	9.17236	8.59698	9.8174	9.76	10.21	10.5	9.16316	7.89	9.41955
O15212	PFDN6	12.21	9.72564	12	12.29	12.02	11.8	10.08	12.89	11.81	10	11.04	11.5	10.5367	11.32	10.67	10.7	11.66	10.6404	11.48	12.58	12.19	10.8	11.82	12.37	12.56	11.62	11.76	8.69	9.88074	12.26	12.23	12.27	12.09	13.11	12.9	12.18	11.4	11.29	11.98	11.11	9.8	10.84	11.71	12.27	12.08	10.57	12.39	11.08
O15230	LAMA5	10.09	10.37	10.6178	11.08	9.95	13.06	10.63	10.99	10.97	10.01	9.14	8.07	9.72847	12.64	9.69	9.41	11.68	10.3302	10.78	8.63	11.25	9.99	14.28	10.18	9.75	13.23	13.29	10.71	9.82773	12.32	12.9	12.25	13.02	10.3	13.74	11.64	13.87	14.24	10.27	13.79	11.84	9.77617	11.62	11.45	12.81	9.86	11.4058	11.57
O15230;Q16787	LAMA5;LAMA3	10.083	9.51155	10.4824	10.1257	10.0367	6.53	9.08248	10.0919	9.88995	8.87137	9.95201	9.88711	9.70156	10.51	9.52762	9.44778	10.0987	9.35269	10.5979	9.90707	10.6767	9.75249	12.43	10.1494	10.5107	12.09	9.75	9.76941	9.60531	10.41	12.66	11.48	10.04	8.41	12.21	8.31	11.34	13.1	10.0203	12.4	9.82319	9.8252	10.61	10.26	11.09	9.68508	10.3821	9.77541
O15231	ZNF185	10.17	10.51	10.8134	12.78	12.3	10.5	10.31	11.3701	9.77	9.86866	10.0829	10.1574	9.68887	12.81	8.43	10.44	9.82618	11.6	10.8824	11.15	11.38	9.97	11.85	12.23	12.22	11.4891	11.1707	7.86	10.0258	13.35	13.5	10.47	11.1837	11.1744	10.87	11.9	13.46	10.57	10.4459	10.14	10.21	9.78416	11.6535	9.25	14.07	9.8409	10.7982	9.78484
O15247	CLIC2	8.54705	9.01507	9.80849	9.5621	9.0816	9.35357	8.90946	9.7497	9.15688	9.06994	9.52063	9.58063	9.85457	9.90587	9.28405	9.51229	9.51797	9.55727	9.63434	9.60998	10.99	9.41036	9.77	10.69	9.62019	9.62109	10.56	9.11012	9.40117	9.47331	9.65	10.23	10.11	10.2551	9.6	9.89983	10.48	11.88	9.64744	9.13103	8.64371	9.8518	8.92	10.0464	9.70923	9.15382	10.0598	9.40931
O15254	ACOX3	7.79	9.1647	10.1708	9.3723	9.8903	9.46811	8.84718	10.97	9.56024	9.10039	9.74	9.40042	9.95329	10.63	9.4445	9.47936	10.91	9.44279	10.38	9.95971	9.9328	9.35912	10.3319	9.8946	9.60971	11.14	9.81137	9.51031	9.4396	10.07	10.92	12.14	10.1938	11.11	11.11	9.64	11.03	10.1016	10.39	9.43569	8.73885	9.84008	9.81	11.62	11.27	9.27199	12.42	10.9
O15260	SURF4	9.93749	8.95818	11.59	10.42	10.707	9.46	9.20075	11.02	9.27	9.37461	10.823	10.25	9.71931	11.66	7.22	9.43362	9.55	9.71841	11.57	10.0794	11.8	9.64638	11.47	9.41	10.48	10.14	10.18	9.70451	9.11	11.24	13.74	12	10.61	10.49	10.87	11.63	10.65	10.77	12.07	10.48	8.58104	9.91444	11.54	11.1	11.59	10.57	12.99	10.87
O15264	MAPK13	8.82833	9.13928	9.50415	9.13844	9.12208	9.12469	8.70683	10.8	8.85463	8.9912	9.29169	9.44359	9.68217	9.1	8.71	9.48661	9.39439	9.55151	8.86	9.44956	8.25	8.97604	10.11	8.94	9.39732	9.76104	9.33	8.99317	9.37447	8.23	11.04	9.72	9.65075	9.29	9.73	10.81	9.5	9.88	10	9.21439	8.60108	9.79758	9.99309	8.74	10.19	9.03997	9.86	9.487
O15269	SPTLC1	8.56757	9.13398	9.11986	9.31423	9.0185	8.89522	8.73242	8	8.72435	9.18965	9.12621	9.49383	9.68346	9.37214	9.3072	9.45462	8.42	9.52042	9.89234	9.54098	11.63	10.45	9.99287	11.06	9.28032	9.93997	9.01147	8.95606	9.36934	9.21893	9.89	9.45	9.58111	9.25	10.36	9.45566	9.47543	9.94985	9.42558	9.19584	8.65675	9.76304	9.94632	10.65	10.62	9.17461	9.36806	9.39845
O15294	OGT	8.76735	9.15223	9.13	9.56676	9.78733	9.84207	8.80936	10.11	9.49511	9.15183	9.34871	9.26248	9.67303	8.82	9.44134	9.46927	9.67616	9.5987	11.5	9.65138	8.78	9.23799	9.23	9.58571	9.89415	10.3909	10.83	9.25458	9.43188	9.86193	10.62	11.04	10.68	10.41	11.48	10.0193	9.23	9.22	10.0013	9.29925	8.66422	9.85466	10.47	10.67	11.22	9.13518	9.16	10.13
O15296	ALOX15B	11.5477	9.21561	15.17	11.7704	13.45	12.47	10.88	12.76	11.82	10.3033	13.46	12.77	12.65	10.04	10.9297	11.0573	12.12	10.6059	14.04	11.0251	11.9012	9.27	12.91	11.4538	12.5841	14.16	12.151	12.64	10.531	12.18	13.2856	14.7	11.938	13.62	15.38	11.3	14.55	10.99	12.7628	11.4275	11.02	10.7045	14.03	15.09	14.66	12.4	15.43	13.46
O15305	PMM2	11.54	9.27533	11.78	10.8	11.36	10.71	9.21396	12.27	10.96	9.32839	11.42	8.89	9.73716	11.24	10.3178	9.78	10.79	9.94897	12.3	10.3	11.49	10.31	11.14	11.03	10.46	10.14	10.73	9.07	9.63269	12.25	12.59	12.4	10.96	12.51	11.93	11.99	10.92	9.65	12.34	9.67	9.39	9.97461	11.28	11.89	11.89	10.04	12.61	13.43
O15305;Q92871	PMM2;PMM1	10.0916	9.17033	11.0475	10.2545	9.89	10.2061	9.12199	11.0004	10.0033	9.03969	10.3849	9.62116	9.56641	10.9672	10.0866	9.67963	10.3269	9.70448	11.5126	10.3587	10.7737	10.1866	10.8339	10.4285	10.2268	10.9694	10.5239	9.5979	9.53224	10.9019	10.31	11.02	10.0807	11.87	12.0966	10.36	10.68	10.6048	13.49	9.4786	8.0773	9.85723	12.54	12.53	12.28	10.016	12.05	10.598
O15321	TM9SF1	12.03	9.13965	8.65	9.42239	6.17	9.34703	8.794	9.24	9.18162	9.54162	7.47	9.45257	9.68128	9.36	9.25637	9.46942	9.65323	9.58369	9.83	9.45023	9.22643	9.26538	8.94	9.68761	9.41884	9.96963	12.32	9.11333	9.38179	9.67115	10.46	10.39	9.42887	10.3	10.58	9.98	9.81761	9.7217	7.72	9.29948	8.72167	9.8825	11.48	12.12	10.0811	9.21827	10.24	8.81
O15327	INPP4B	8.77346	9.13562	9.24843	9.24394	9.11489	8.9675	8.76419	8.82	8.36395	9.06394	9.06028	9.33047	9.68586	9.06729	9.25006	9.38428	9.33371	9.52312	8.86	9.42343	9.35444	8.96156	8.8458	9.10256	9.12924	8.96317	8.98861	8.85608	9.34595	8.99278	9.21548	7.83	9.55104	9.80257	12.18	8.74	7.69	7.17	9.13491	9.08354	8.67098	9.69094	9.75	9.67	9.28	8.95176	10.41	9.03025
O15347	HMGB3	10.4821	9.40376	10.89	10.61	10	10.51	9.01283	12.01	10.4108	9.52715	10.58	9.52824	9.51702	9.36	10.9716	10.3762	11.96	10.1773	11.86	10.89	12.03	10.1894	9.72	10.75	11.1061	10.92	11.03	9.65419	9.72852	11.03	11.62	10.68	10.69	12.01	11.32	11.63	10.4	8.38	9.13	9.53	9.19919	9.65429	11.95	12.45	10.9	9.8692	11.16	10.95
O15350	TP73	13.0579	11.2471	11.9309	13.78	11.19	13.2822	11.8913	12.41	12.95	12.1442	12.2951	15.56	10.6377	15.01	14.83	14.25	11.9447	11.3025	12.93	14.05	13.63	11.27	14.73	13.5472	13.38	15.01	15.2677	12.99	11.2488	14.37	15.6	15.14	14.29	13.6971	14.78	14.48	15.87	15.1105	12.5323	15.81	12.13	11.1026	14.1663	11.78	12.5933	12.1405	12.5236	11.6903
O15355	PPM1G	9.32837	9.17929	10.01	8.9264	9.69168	9.49149	8.80341	9.24	9.66815	9.0105	9.49248	9.64603	9.65505	10.66	10.85	9.21386	10.52	11.11	9.67	8.34	10.67	9.96899	11.01	10.23	10.13	9.58	11.23	9.47089	9.45682	9.54	12.03	11.74	10.22	11.44	12.14	10.49	10.08	11.84	10.81	9.62601	8.83626	9.81578	10.95	11.56	11.26	8.89152	10.55	9.78
O15357	INPPL1	8.72629	9.13609	9.99	9.32813	9.36967	8.95951	8.75328	10.53	8.71011	9.27468	9.28045	9.57447	9.67984	9.16402	9.25704	9.42932	9.38964	9.53174	9.8	9.64884	9.1564	8.96894	8.86	9.22605	9.06862	10.8	9.23788	8.93219	9.3618	8.6343	8.45	9.55045	9.91	10.95	10.01	9.52931	9.25	8.77	9.25856	9.07432	8.67281	9.76532	9.16	10.22	11.03	8.78789	10.37	9.44224
O15371	EIF3D	9.18	8.88381	10.92	11.98	11.59	9.72	9.43156	11.93	9.53	9.32777	12.33	9.54104	9.77831	9.41	10.26	10.1083	11.29	8.87	11.71	9.38	11.47	11.3	11.38	11.15	10.53	11.72	11.07	9.21	9.07	11.08	12.96	12.53	10.35	12.29	13.26	11.57	11.5	11.23	11.45	10.25	10.35	9.60591	12.62	13.4	12.78	9.68	12.76	10.44
O15372	EIF3H	9.03	9.16488	10.61	9.92725	9.92	8.97014	9.0209	10.74	9.8599	9.1758	9.61389	9.64628	9.67566	11.2	9.88652	9.83	9.97	10.25	10.23	9.95	11.59	8.29	10.33	10.85	10.26	11.29	10.94	9.57544	9.46271	9.29	10.63	11.32	9.86	11.56	10.37	10.69	10.63	9.89	9.83	9.34765	8.76781	9.88328	10.37	11.16	10.68	9.01102	10.77	10.28
O15382	BCAT2	10.32	9.27884	10.65	10.62	11.16	9.4284	9.20222	12.35	9.63493	9.41548	9.88	9.65228	9.60539	10.41	10.0538	11.88	10.21	9.7553	12.93	10.77	10	9.90542	10.42	7.85	10.14	11.57	9.82	11.41	9.57046	9.49	11.8	12.43	10.99	14.26	12.38	10.46	11.61	8.94	10.6691	9.54409	8.9194	9.88002	12.49	12.1	10.98	9.42	13.09	10.82
O15393	TMPRSS2	13.4	10.4568	13.88	12.4764	12.135	14.27	11.81	13.35	14.11	11.2574	9.94	13.76	9.81	12.89	12.1103	11.3764	9.09	10.9722	11.67	11.7243	12.7	11.5358	14.42	12.2644	12.01	11.75	12.3659	11.6751	9	11.1	8.32	12.51	14.53	13.53	16.15	13.23	12.81	13.0067	12.76	11.9047	11.2884	10.294	11.66	12.82	13.0312	11.7155	12.59	11.7419
O15400	STX7	10.54	9.3748	11.37	11.54	11.61	10.18	9.30847	10.87	11.39	9.81616	9.99	9.64	9.87619	10.74	9.85	10.3041	8.67	10.55	11.31	11.21	11.23	10.0603	12.07	11.21	10.47	10.3	11.96	10.3943	9.87322	11.89	12.86	11.91	11.68	11.9	12.36	11.21	12.4	11.76	11.94	10.01	9.97901	9.76944	12.1	12.04	11.95	10.0764	11.34	10.99
O15428;Q13526	PIN1P1;PIN1	10.9374	9.5762	12.5093	11.3189	11.7155	10.8473	9.45836	12.7107	11.2899	10.2731	11.2294	10.4864	10.2454	12.088	10.5075	10.5673	10.8721	10.2753	13.25	10.8749	9.54	10.8357	12.2094	11.6625	11.885	12.3362	11.8621	10.5449	9.94199	11.49	12.61	12.4955	12.1	13.79	13.7	12.3049	11.18	11.5056	11.7488	10.5804	10.1686	9.84	12.68	13.82	13.49	11.0485	13.68	11.57
O15439	ABCC4	10.72	9.17753	12.07	10.304	11.32	9.6539	9.11251	10.88	9.03	8.7768	9.92	9.575	9.67822	10.33	9.48563	9.67	10.35	9.38919	10.81	10.2756	9.8159	9.70094	8.55	9.86136	9.61	10.11	8.31	10.0467	9.35502	9.87	11.23	10.47	9.3	11.56	12.47	11.87	10.08	8.83	10.747	9.34269	8.08243	9.82957	12.13	12.06	11.09	10.0922	10.52	10.75
O15484	CAPN5	9.55078	9.17521	11.15	9.55536	9.70224	8.87	8.87095	9.75	9.76378	9.00808	10.83	10.32	9.69566	10.2874	9.10641	9.39157	9.84699	9.56412	10.2	9.93179	9.74388	9.92393	9.29	9.67791	10.26	10.5303	9.99	9.43541	9.45793	10.0575	9.76	8.94	11.7	10.95	10.74	10.71	10.97	11.5	10.72	8.18	8.70441	9.83993	11.32	10.41	10.74	9.28535	10.88	9.36275
O15498	YKT6	11.7876	10.8354	11.45	10.51	11.82	13.57	14.36	11.34	11.3	14.19	10.61	12.83	11.4207	12.88	12.4642	12.1989	11	11.2	13.26	12.5349	13.09	15.67	11.57	11.61	12.4513	12.78	13.56	11.4724	10.7896	12.28	13.42	13.29	16.19	11.74	11.37	12.45	12	12.44	10.7	11.33	15.03	11.0578	13.14	12.46	12.84	10.4	11.58	10.66
O15511	ARPC5	14.4	11.6	11.75	13.99	14.47	14.72	12.73	12.22	11.1	13.23	13.65	12.55	10.63	12.2	10.41	11.8	13.05	13.05	11.41	11.23	12.2	13.62	12.97	13.35	12.49	11.53	12.39	13.65	11.27	12.33	12.93	12.98	11.75	13.3	12.69	12.42	12.42	12.57	14.43	10.98	12.06	12.78	12.15	12.72	12.69	13.88	11.16	13.71
O15511;Q9BPX5	ARPC5;ARPC5L	10.1033	9.11952	11	9.9218	10.5391	10.0335	9.22566	11.3915	10.2677	9.15954	10.0831	11.28	9.72509	11.5	10.18	9.5021	10.2978	9.81213	11.5526	10.7278	11.84	9.89084	10.48	9.27	10.9704	11.3368	10.9399	9.32416	9.54939	10.26	6.74	11.67	10.6	13.36	12.27	11.38	10.7241	10.97	10.7636	9.86	8.64221	9.82011	12.51	12.89	11.3336	9.7641	11.39	10.7904
O15514	POLR2D	9.39325	9.13497	10.2066	9.57709	9.46844	9.45458	9.23731	11.21	9.15495	9.29884	9.5738	9.53623	9.66491	9.95997	9.45009	9.61036	9.60057	9.60217	9.88461	9.73	10.58	9.29785	10.2761	9.39	9.84855	9.68	9.73087	9.18283	9.42387	9.80647	10.96	10.29	9.99	11.24	11.17	10.0799	10.0213	10.1948	9.15782	9.2976	8.62377	9.86713	9.98726	7.77	10.28	9.1255	10.05	9.50738
O15523	DDX3Y	8.65	9.21038	10.05	9.72785	10.1067	7.33	9.02468	9.65	9.94155	8.76969	9.75044	9.72732	9.71676	11.49	9.85291	9.06058	10.2499	9.54118	10.11	9.78317	10.5023	9.76816	12.45	10.0276	10.71	11.81	11.12	9.45683	9.47129	10.4232	11.25	10.95	10.1844	10.47	11.59	10.5907	12.01	11.51	9.52	10.87	8.8237	9.429	10.23	11.55	11.93	9.54896	9.68	9.66984
O15533	TAPBP	10.2492	9.52185	10.981	8.74	10.4133	10.55	9.6224	11.27	10.6724	9.71588	10.3674	9.89524	9.91448	11.1043	10.4407	9.40343	9.68378	9.92535	11.4117	10.7761	11.8	10.2005	12.48	10.898	10.9322	10.99	11.28	11.95	9.54196	10.9394	11.9	11.33	10.4453	11.12	10.91	10.28	8.71	10.6001	10.7219	9.96932	9.17473	10.83	11.68	11.9	11.5082	9.28	11.2799	10.0474
O15551	CLDN3	8.71726	9.12798	11.32	10.06	10.1	9.17607	8.77678	10.69	9.27664	9.25334	9.37271	9.3549	9.70259	9.45634	9.44223	9.52734	9.7332	9.61683	10.2553	9.6081	9.27838	9.19257	8.56	9.75711	9.73295	9.52	8.8	9.16709	9.41687	9.58835	10.1	8.91	9.12016	10.62	9.45	9.08	10.04	9.74004	9.41	9.17032	8.40922	9.87126	10.7	10.66	11	9.21189	11.28	10.41
O43143	DHX15	10.11	9.49016	11.31	10.34	9.83	9.08	9.36465	12.73	9.88	10.62	9.85	9.84164	9.83643	11.55	10.94	10.82	10.57	10.0214	12.73	9.58	11.84	10.53	11.53	10.65	11.15	12.32	11.64	10.6	9.56584	11.06	12.5	11.52	10.97	12.12	12.4	10.06	9.73	10.48	11.22	9.7	9.36797	10.0332	12.73	12.8	12.1	9.15	12.2	11.12
O43143;Q14562;O60231	DHX15;DHX8;DHX16	10.5058	9.15313	12.81	11.0395	11.0861	8.44	9.66967	12.98	10.3541	9.62731	10.7458	9.70535	9.66805	11.22	9.89822	8.69	10.7401	10.0113	13.09	10.6869	12.28	10.0982	10.88	10.8338	11	11.79	12.13	10.2962	9.44331	11.1139	12.57	12.71	11.44	12.52	13.72	11.18	11.4474	11.1326	11.8052	10.4443	9.16889	9.96955	13.3	14.29	12.65	10.4846	13.43	11.1188
O43148	RNMT	8.71469	9.15138	9.95658	9.53263	9.3912	9.3823	8.7885	10.2	8.96023	9.1591	9.4944	9.31571	9.68084	9.66962	9.17224	9.31245	9.94	9.57482	8.93	8.48	8.58	9.25663	10.0776	9.75	9.89	10.0886	9.99905	9.21828	9.41268	9.51862	11.09	10.37	9.53405	10.73	11.25	9.47564	9.83	10.55	10.128	9.23348	8.6554	9.8456	10.55	11.47	11.58	9.18383	10.1	9.67102
O43169	CYB5B	8.74875	9.13196	8.19	9.32301	8.12	8.4	8.7459	9.76	7.91	9.20792	9.66422	9.58591	9.70101	9.9	8.92051	9.26763	9.69131	9.51803	9.80345	9.67255	9.77658	9.24328	8.97	9.72	7.81	10.4875	9.33331	9.26793	9.31158	9.7451	11.6	9.62	9.79	10.56	11.31	8.94	10.0228	10.82	10.68	9.54396	8.54633	9.85592	8.7	11.11	10.2646	8.89943	8.75	9.48029
O43172	PRPF4	8.76227	9.17297	10.03	9.77111	9.37963	8.52483	8.83439	10.04	9.3345	9.08821	9.18	9.26055	9.67506	10.95	9.72019	9.75517	9.41258	9.64326	7.21	9.86054	8.89	9.60435	10.08	9.34578	9.85057	10.76	10.2	9.29719	9.45007	9.2	11.6	10.92	9.28	9.76	11.64	10	10.141	11.06	9.56	9.52	8.75449	9.83485	12.02	10.92	10.1	9.17827	10.73	9.79713
O43175	PHGDH	15.58	10.18	17.2	13.16	14.71	14.68	12.08	15.6	15.12	12.69	15.82	13.39	8.91	14.62	12.61	13.35	12.43	11.04	12.32	12.82	15.7	11.39	15.06	12.27	15.55	14.66	15.24	12.79	12.69	13.49	14.69	14.38	13.99	13.52	12.98	16.32	14.4	13.6	15.76	13.16	11.62	11.48	17	16.08	16.42	13.89	15.12	12.98
O43181	NDUFS4	11.13	9.57469	11.42	8.05	11.23	10.89	9.69067	10.84	11.42	9.47	9.94	10.68	10.6187	11.03	10.1548	8.61	7.44	10.1844	11.85	9.42	10.92	10.57	11.27	10.86	11.59	11.04	10.8	9.95321	9.70241	11.88	12.17	12.64	11.26	13.52	14.01	12.52	12.47	10.98	11.02	11.39	11.18	10.008	12.88	11.66	11.94	12.6	12.19	12.47
O43182	ARHGAP6	10.89	9.15982	9.13	10.53	10.1623	10.26	9.17154	9.11	7.66	8.98321	11.59	7.88	9.68192	8.97	10.1393	9.26623	9.06216	9.63294	12.44	10.0061	10.82	9.76652	11.04	10.3692	10.31	10.01	12.02	9.24	9.5292	10.84	10.95	10.78	9.69	11.23	11.97	11.84	10.81	11.19	10.7239	11.21	8.79583	9.96903	11.1	11.07	11.57	11.73	9.42	9.85704
O43237	DYNC1LI2	10.14	10.98	10.38	9.23	10.02	11.15	9.21277	12.03	10.63	10.76	9.68	9.25	10.0774	12.4	11	11.05	11.08	9.72313	12.53	12.13	12.38	12.43	12.49	13.22	11.2	12.16	11.75	10.23	9.64219	12.62	13.16	12.44	12.98	11.34	13.59	12.8	12.14	12.09	12.06	10.6678	10.35	9.76921	12.89	13.39	11.99	11.29	11.74	12.04
O43242	PSMD3	10.0899	9.25781	10.28	9.42	9.4	11.86	9.55877	11.16	10.83	9.86495	11.48	10.24	9.80323	11.65	11.58	10.3407	10.3013	9.84639	11.09	10.7	11.43	11.42	10.85	12.42	11.63	10.74	10.89	9.90995	9.63319	10.9404	10.84	10.65	10.8483	11.61	11.54	10.83	10.53	10.74	12.06	8.3	9.24294	9.66803	12.4	12	11.8	11.23	11.78	10.548
O43252	PAPSS1	11.07	9.33098	11.41	10.6	11.29	8.51	9.11395	11.5	11.16	9.34188	8.79	9.78025	9.63176	10.58	10.31	8.5	10.33	9.86214	13.48	10.52	11.02	9.73563	11	11.71	10.51	10.67	10.84	9.19	9.54794	10.78	12.58	12.72	11.36	11.04	13.12	10.62	10.7	10.15	12.14	9.79303	8.69992	9.9572	11.75	13.6	11.48	10.24	12.19	10.64
O43278	SPINT1	11.02	9.53212	12.2	11.46	11.96	13.55	11.69	11.28	12.22	11.73	10.7383	10.7895	10.077	10.8	10.76	10.8261	10.4681	10.2689	11.79	10.5506	11.58	10.4032	10.58	8.5	11.2394	10.51	10.14	9.74883	9.59727	10.15	12.14	11.74	11.34	11.87	11.51	12.73	11.54	9.18	10.76	10.1785	11.11	9.80516	11.7	11.85	12.05	10.13	10.62	11.65
O43290	SART1	8.60523	9.13888	9.66	9.02203	5.72	8.77268	8.75161	10.36	7.66	9.17848	8.44	9.46054	9.67431	9.01504	9.10355	9.46525	9.33658	9.52452	9.76	9.58664	9.03	9.16411	9.12	8.26	9.309	9.57	9.43	8.86091	9.37357	8.52	10.14	9.31	9.35	9.46	10.78	10.4	10.99	9.24	9.31612	9.00266	10.89	9.86852	10.56	10.19	10.27	9.14951	10.32	7.22
O43292	GPAA1	8.83791	9.1562	9.96668	9.93749	9.88874	9.85052	8.83849	10.4838	9.43426	9.12809	9.49155	9.40165	9.68302	9.5587	9.45682	9.50895	9.60168	9.63467	10.5668	9.80308	9.8581	9.2474	10.5574	9.77637	9.92068	10.42	10.25	9.27119	9.45182	9.87146	10.73	10.6662	9.8703	8.33	11.04	10.0734	10.1637	8.65	9.83	9.40622	8.74552	9.88303	9.81	11.44	11.03	8.95434	10.11	9.65999
O43294	TGFB1I1	10.3046	11.27	9.92397	11.32	10.9728	9.28	9.48	10.36	11.46	9.16	10.0972	10.0231	10.0475	12.77	11.25	9.91	9.82991	10.6396	7.64	9.76	8.16	10.96	13.66	12.48	12.7	10.74	11.94	10.92	9.99458	14.39	14.23	11.67	11.54	9.57	13.93	12.23	14.1	14.7	10.04	13.22	11.46	9.83369	10.47	11.92	12.98	9.90282	10.209	9.4324
O43301	HSPA12A	8.94804	9.13934	9.50538	9.65066	9.48142	9.39	8.74099	10.43	8.92164	9.05885	9.56745	9.92662	9.70015	10.1	9.57613	9.49687	9.53967	9.47562	10.0002	9.64311	9.81196	9.37276	10.0192	9.95	10.45	9.94	8.53	9.15848	9.41303	10.62	10.25	10.95	11.15	9.96341	7.48	8.92	10.55	9.59	9.63447	9.25	8.55135	9.86825	9.05	10.063	9.99	9.1269	10.2259	9.76337
O43301;Q96MM6	HSPA12A;HSPA12B	8.68066	9.13511	9.09323	9.19024	9.19237	9.03365	8.7544	9.59681	8.84007	9.24184	8.77036	9.43373	9.68391	9.45	9.24525	9.40178	9.35314	9.53416	9.67162	9.4191	9.2089	8.89072	9.71	9.27298	9.31772	9.49	9.95	8.91736	9.35075	8.72337	8.78	9.37474	9.48	9.507	9.97	9.10292	8.97	9.32	9.02107	9.12	8.70577	9.64325	9.97775	9.43	9.87	8.97858	9.39198	9.15004
O43314	PPIP5K2	8.70208	9.13017	9.32141	8.86344	8.82957	8.9429	8.758	9.46299	8.22189	9.16484	9.17254	9.40271	9.68389	8.96141	9.22832	9.25695	9.27383	9.52357	9.42	9.64017	8.59	8.94354	9.29226	8.79732	9.24904	9.2048	9.24509	8.85271	9.3134	9.13	10.16	9.16911	9.47939	9.35454	10.3	9.43	9.52696	8.5786	8.87464	9.05935	8.75528	9.6901	10.13	9.25	9.78	9.1045	8.82976	8.52
O43324	EEF1E1	9.32224	9.16788	11.33	9.76862	11.26	9.60178	9.20698	11.52	9.71468	9.2469	10.88	9.6971	9.66751	10.5	9.84471	9.51172	10.77	9.68685	10.91	9.91161	8.7	9.37024	9.29	11.25	10.4	9.93	9.9	7.5	9.47262	9.97316	10.53	10.37	9.89	11.95	11.75	9.23	9.14	10.39	8.44	9.26505	8.90203	9.91462	10.38	10.62	10.33	9.14419	11.84	8.79
O43390	HNRNPR	12.85	10.07	13.72	12.36	12.89	11.99	10.48	13.61	12.73	12.05	12.82	10.46	9.04	13.22	13.06	12.21	14.24	10.96	14.05	13.78	14.49	12.56	13.16	13.29	13.75	13.23	13.2	11.76	9.87644	12.92	14.59	13.19	13.76	13.81	15.63	13.63	13.03	12.89	13.77	11.75	10.87	11.58	14.49	14.54	13.08	12	13.47	12.71
O43390;O60506	HNRNPR;SYNCRIP	12.43	10.5904	15	14.4	13.33	12.31	8.97	15.14	13.18	10.86	13.69	11.1	10.77	14.31	12.8	11.95	11.56	12.69	14.5	13.25	13.92	12.52	14.65	12.95	13.69	14.71	14.86	12.32	10.66	13.75	15.46	14.9	14.14	15.17	15.97	14.14	14.18	13.73	14.09	13.32	11.25	11.35	15.63	15.84	15.36	12.99	14.73	12.89
O43395	PRPF3	8.88664	9.17311	10.2787	10.99	10.1692	9.08	8.79454	10.27	10.02	9.12364	9.45478	9.3612	9.68616	9.28	9.04	9.71327	9.70687	9.64829	9.41	9.91331	11.04	9.49139	10.01	9.49276	8.77	10.96	10.82	9.67	9.46917	10.22	11.03	10.19	9.86	10.9	11.41	9.9	10.2234	10	10.69	9.67	8.78963	9.84215	11.22	10.79	11.35	10.37	10.7	10.3139
O43396	TXNL1	11.48	7.86	13.18	11.2	11.01	10.75	10.28	13.07	11.85	10.17	10.17	10.64	11.57	13.46	11.14	11.37	12.06	9.89	12.73	11.22	13.19	10.9	12.78	13.09	12.25	12.09	12.35	11.42	9.61141	13.02	13.22	13.82	12.36	14.12	13.62	12.92	12.06	12.11	11.38	10.68	9.97	11	12.55	14.16	12.76	10.55	13.12	11.58
O43399	TPD52L2	10.83	9.4243	11.58	10.91	11.77	11.55	10.77	12.36	9.92	10.53	11.52	11.49	9.9	12.12	11.92	10.3742	11.67	9.98499	11.75	10.84	11.68	10.58	12.9	12.43	11.66	12.02	12.18	10.1155	10.0655	11.98	13.29	12.58	11.44	14.14	13.48	12.45	12.24	12.48	10.82	10.97	9.42	9.93108	12.96	13.81	12.25	10.7	12.04	10.49
O43402	EMC8	10.0515	9.29607	11.4668	11.61	10.973	10.0799	9.50625	12.0041	10.2797	9.67679	10.5411	11.35	9.52415	9.13	10.36	9.59223	10.5265	9.8597	11.53	10.3135	11.4	9.84168	11.6088	8.19	10.7714	11.8517	11.2048	10.1903	9.42194	10.6386	12.559	11.7483	10.8876	12.174	13.0485	12.25	11.1485	11.0781	11.3403	11.29	9.47498	9.78809	11.02	12.02	13.14	10.4343	12.4046	11.0796
O43405	COCH	9.38952	9.15612	10.2293	11.27	10.4197	10.1421	8.87268	10.4622	10.1008	9.20021	9.61384	9.67544	9.67519	10.1333	11.44	9.52554	9.71872	9.66088	10.9484	9.76037	10.3176	10.56	9.87	12.2	10.38	10.1996	10.3119	9.34731	9.47793	10.46	9.99	10.71	8.28	11.1684	13.62	11.76	10.1708	9.19	13.24	9.79917	8.79333	9.91088	9.52	10.64	10.8753	9.48525	10.88	9.73753
O43414	ERI3	10.1	9.3182	11.86	10.4647	10.6918	9.98624	9.14655	11.77	10.82	9.41273	10.93	9.74896	9.66402	10.09	10.3642	8.76	10.5711	9.74262	12.53	10.7167	11.73	10.0748	11.02	10.4828	10.63	11.3438	10.11	9.59307	9.5965	11.4	11.85	11.67	9.78	12.81	11.49	9.2	10.6314	10.5443	10.53	9.55198	8.40861	10.0071	12.58	11.89	12.18	9.64664	11.74	11.07
O43424	GRID2	9.69431	9.20407	10.3205	10.3597	10.1286	9.55896	9.23503	10.9005	10.022	9.77602	9.3777	10.0487	9.7759	10.5844	9.82693	9.48437	9.57223	9.42522	10.3006	9.21	10.3238	9.42762	10.25	9.74241	10.0644	11.47	10.83	9.79222	9.57252	10.22	10.56	10.3728	10.3223	10.3713	12.58	10.4479	10.84	13.1	10.417	13.85	9.45413	9.64033	11.94	12.84	11.2794	9.71039	10.1543	9.81899
O43432	EIF4G3	9.50185	9.26108	10.0822	9.95003	10.2009	9.62286	9.03365	9.95	9.76946	9.14006	9.88462	9.89754	9.72914	10.1456	9.53885	9.37994	9.78858	9.61685	10.7933	9.90539	10.1185	9.66364	9.96	9.76612	9.8747	9.6	10.2576	9.68307	9.70117	10.37	10.63	10.1798	9.83441	11.62	11.32	9.94126	8.97	10.09	12.96	10.27	9.02052	10.1199	14.04	11.42	9.74	9.359	10.04	10.1322
O43447	PPIH	9.55207	9.16687	10.5784	9.9379	8.42	9.44639	8.88492	10.77	10.56	8.89824	9.61802	9.55981	9.68235	11.29	9.67772	9.61032	9.93592	9.55539	10.65	9.71172	10.49	9.71064	10.88	9.61749	10.73	10.77	10.2767	8.98034	9.48175	10.69	12.07	11.67	9.49	12.51	11.46	9.26	10.26	10.6648	9.76	9.42995	8.67453	10.65	11.81	11.49	10.6	7.54	11.72	10.46
O43464	HTRA2	9.18345	9.1835	10.9045	10.0416	9.29	9.48781	8.93955	10.26	9.44977	8.74614	9.24553	9.61554	9.66146	9.38	9.46932	9.22241	9.71844	9.63548	10.72	9.54303	9.89	9.68853	10.41	9.76	9.79022	11.96	9.8	9.29031	9.48371	9.54	10.97	11.43	9.69	12.32	12.13	10.44	11.18	10.97	10.28	10.36	8.70802	9.81607	11.09	11.73	12.11	10.39	11.34	10.93
O43464;P83110	HTRA2;HTRA3	10.066	9.28317	11.453	10.3455	10.8691	10.1281	9.2404	11.71	10.1552	9.39791	10.2062	9.90804	9.6747	11.2493	9.958	10.1127	10.3649	9.89722	11.7839	10.7004	10.9608	10.0975	11.3506	10.9645	10.7315	11.5719	11.399	10.0773	9.60909	11.306	12.4187	11.06	10.45	11.6	12.3809	11.5578	11.0356	10.7512	11.1228	10.1603	10.55	9.83804	11.9357	13.35	11.6192	9.91702	10.57	10.54
O43488	AKR7A2	12.02	10.93	12.19	12.46	11.36	12.01	11.28	12.46	11.44	9.93	10.23	11.35	10.5	11.7	11.8	11.52	9.89	11.06	11.87	10.66	12.38	10.04	12.6	11.75	12.19	11.76	11.83	10.24	10.76	12.41	12.61	11.87	11.75	12.36	14.05	12.38	12.56	12.56	12.23	10.93	9.6	10.23	12.74	12.36	13.12	10.88	13.01	11.49
O43491	EPB41L2	9.84	9.60977	10.4643	10.95	11.08	10.92	9.78236	12.09	11.44	8.4	10.0528	11.29	9.49168	11.88	11.84	10.86	10.0557	10.1497	7.82	10.56	11.64	10.74	11.94	11.84	11.33	11.36	11.57	9.87392	10.1233	12.34	11.94	11.03	13.16	9.89	12.41	11.32	12.66	13.14	10.3867	11.5	10.9	9.87758	11.77	12.25	12.18	9.93	9.19	9.61
O43504	LAMTOR5	12.54	10.3819	14.5	12.69	12.54	13.28	11.49	13.57	11.9	13.36	12.07	12.89	12.68	12.71	11.82	11.03	12.71	10.7	14.05	12.7	13.88	13.36	12.76	11.51	12.09	11.28	12.34	9.76	12.84	12.29	11.88	11.97	11.21	12.65	13.43	13.12	13.04	12.37	13.45	10.12	11.6	11.63	13.62	13.19	12.71	12.91	12.83	12.81
O43516	WIPF1	10.3	9.28174	10.4123	12.65	10.53	11.08	9.21703	10.99	9.75	9.83652	9.59974	10.36	9.73994	10.38	10.14	9.82081	10.0436	9.79567	10.3094	9.8	10.64	10.1457	12.24	11.94	9.78	12.12	11.55	9.50045	9.69114	11.58	11.4	11.1485	12.03	9.95532	10.95	11.73	11.81	12.02	9.35	11.31	9.48094	9.39726	9.31	10.07	11.88	9.69938	10.165	10.0241
O43567	RNF13	9.13919	9.13841	12.56	9.44857	11.13	10.0037	8.84764	10.1741	9.3768	9.2392	9.65912	10.79	9.71408	10.1541	9.61837	9.55114	9.80238	9.63159	10.5174	9.62309	9.85211	9.27892	10.4584	9.66343	10.1566	10.1718	9.68035	9.29056	9.45345	10.2089	10.92	13.64	9.97925	11.02	10.02	9.72	10.2644	10.4247	9.92314	9.58339	8.46847	9.86	10.7595	12.01	10.7193	9.29134	9.98	9.78179
O43581	SYT7	8.69697	9.25581	9.34124	9.19529	9.1278	9.02543	8.76722	9.49	8.7206	9.09492	9.07455	9.95	9.69215	9.50423	9.04149	9.46265	9.42894	9.51851	11.5	9.43087	9.1642	9.38889	9.29804	9.1989	9.50377	8.52	9.02304	8.95189	9.34589	9.3223	9.75198	9.51574	9.50911	9.73	8.45	9.67149	9.42501	9.73368	8.32	9.13053	8.5508	9.68881	10.3	9.8	9.71	9.09485	9.32602	9.17049
O43583	DENR	10.5653	9.45498	12.98	11.99	11.12	11.29	9.97	13.1	10.91	10.0519	11.88	10.2924	10.2432	11.39	10.4598	10.1923	10.8611	9.89725	11.62	9.9	10.99	8.68	12.44	10.52	11.8	12.17	11.35	9	10.69	12.72	12.44	11.04	11.23	13.3	12.59	11.89	11.39	11	11.06	10.7431	10.2422	9.73079	12.15	12.87	10.62	10.6836	12.8	12.4
O43592	XPOT	9.00307	9.16527	11.63	10.0309	10.79	8.60989	8.81582	10.01	9.42835	9.10233	9.65686	9.1526	9.66686	9.63	9.6921	9.67136	9.4442	9.66039	11.24	11.48	11.89	9.47443	8.76	10.87	11.61	9.56	10.0304	9.26153	9.43748	10.0389	10.55	11.51	10.11	10.5	11.3	10.4815	10.1486	9.85736	10.14	9.25349	8.73538	9.84531	11.09	11.39	10.65	9.2145	11	10.3449
O43598	DNPH1	11.89	9.06	10.86	12.22	12.25	11.73	10.9668	12.82	10.58	10.9111	8.56	10.5	13.47	12.62	13.67	10.28	13.95	11.9	13.07	12.87	14.6	11.2921	12.53	12.23	11.65	12.57	9.62	11.2295	10.1284	12.06	12.71	12.52	11.69	13.57	12.88	11.58	11.38	11.46	11.23	12.91	10.715	11.0389	14.12	12.1	12.99	10.5	12.38	13.63
O43615	TIMM44	8.66387	9.16046	10.49	9.93965	11.21	9.61316	8.82175	10.86	9.10085	9.16009	9.4301	9.18489	9.34142	9.66046	9.35408	9.6259	9.73247	9.54225	10.85	9.86721	9.50215	9.70082	10.0913	9.95923	9.88047	9.65	9.45	9.30041	9.43921	9.65416	9.82	11.14	9.86	11.16	11.39	9.7387	9.59437	11.08	9.63257	9.1704	8.65606	9.86119	11.29	10.85	10.65	9.32334	11.14	9.84473
O43617	TRAPPC3	10.48	9.04093	10.84	10.74	12.39	10.8	9.52713	11.89	10.49	9.26251	10.58	9.09	9.91166	9.44	10.4446	10.0914	8.89	9.76244	10.93	10.6519	10.86	10.2312	11.25	10.6262	9.33	12.52	11.69	11.54	9.57235	10.9463	11.25	11.39	10.8405	12.59	12.09	11.9	11.48	10.26	12.68	11.28	9.04359	9.77086	11.69	12.58	11.35	9.44	10.81	10.3026
O43633	CHMP2A	10.5369	9.41434	9.61	10.6729	9.7	11.06	9.6681	11.14	11.72	9.66464	8.44	10.8	10.2083	11.35	10.808	10.7456	10.01	10.026	11.54	12.29	10.96	11.13	10.37	12.48	11.38	10.05	9.15	10.0197	9.80034	12.92	12.12	11.81	12.2	12.49	12.09	10.89	11.06	10.1	10.23	11.16	9.58838	9.76921	12.42	12.89	11.54	10.1183	10.66	10.9634
O43653	PSCA	11.9173	10.0905	12.1273	11.7643	12.3729	12.1548	14.1	12.6364	12.3248	11.6393	11.9527	12.0048	11.1972	12.1935	11.6304	11.438	11.5836	10.9823	12.2038	10.84	11.72	11.6608	12.4048	12.3254	11.9538	11.4	11.9044	11.0131	11.0859	12.3675	12.5075	12.3405	12.4582	13.1389	12.4234	11.45	11.8256	12.2103	15.49	11.6722	11.375	12.2461	12.432	12.7175	9.56	12.0412	12.6485	11.7533
O43660	PLRG1	8.6224	9.13231	9.69554	9.06987	8.41837	8.88458	8.74279	9.08	8.39475	9.23213	9.23829	9.41238	9.68917	9.72	9.21802	9.60686	9.54308	9.50659	9.57	9.45261	8.23	9.15811	8.5	9	9.51	10.7	8.59	8.91355	9.34855	9.26	10.73	9.91	10.61	10.08	11.13	9.47	9.2	9.09	9.28129	8.85769	8.7818	9.52867	10.31	10.57	10.14	9.14688	9.06	9.16753
O43665	RGS10	8.82474	9.13316	10.14	9.84	7	9.14466	8.78103	8.72	8.9784	9.21702	9.20599	9.37974	9.68218	9.38	9.35504	9.50081	9.48168	9.61255	10.28	10.37	9.36	9.16667	9.06	9.65347	10.64	8.96	10.35	8.97223	9.35892	9.44	11.69	10.92	9.69	12.27	10.75	9.58	9.11	10.63	9.81846	8.92504	8.55223	9.87134	11.21	10.34	8.59	9.18242	10.18	9.50393
O43670	ZNF207	9.99	9.6128	10.61	13.64	11.25	12.35	9.95582	11.27	12.04	11.31	12.33	10.7	10.0037	9.42	10.83	11.85	12.12	9.75556	9.69	12.33	11.54	12.55	10.95	11.04	10.73	10.1	13.28	9.28	9.79211	10.02	11.18	9.5	10.82	10.36	10.26	8.97	10.26	9.37	10.17	10.2926	9.84258	9.41748	9.49	10.16	11.68	11.86	10.35	11
O43674	NDUFB5	9.87688	9.16428	10.6161	10.0312	10.4144	9.64841	8.99241	10.51	9.69704	9.09363	9.6599	9.79681	9.70594	10.5213	9.91134	9.24946	8.01	9.53265	10.84	9.69758	10.4773	9.51122	10.8862	9.85533	10.6001	11.57	10.5003	9.50459	9.70932	10.3039	11.11	12.23	10.1981	12.65	11.43	10.9222	10.6723	10.6065	9.96	9.76036	8.5152	9.76603	12.24	12.25	11.67	9.86104	12.31	9.24457
O43676	NDUFB3	10.0159	9.14604	10.71	10.5674	10.099	9.81932	9.15231	11.46	9.81942	8.56329	9.80484	9.68395	9.66232	10.01	9.954	9.20465	9.14618	9.58595	12.22	9.9246	10.1877	9.73728	10.53	10.1125	10.76	12.52	10.48	9.65671	9.47301	10.2532	11.73	11.69	9.88344	13.61	12.02	10.78	10.7072	10.38	10.8867	10.1122	8.37169	9.85208	12.33	11.81	11.2461	10.1603	11.46	9.5371
O43678	NDUFA2	11.11	9.52969	12.35	10.84	10.77	8.2	9.88973	11.83	9.04	8.89	10.91	10.17	11.01	11.39	8.1	9.68	10.9924	10.06	12.56	10.96	11.93	11.35	11.7	11.1	11.88	12.61	11.8	9.85	9.7921	11.69	12.68	13.25	11.31	14.67	13.69	11.79	12.28	10.82	11.54	10.96	10.86	10.2123	13.55	13.18	12.11	11.63	13.3	11.38
O43681	GET3	11.39	9.1044	10.71	10.61	11.09	9.64	9.52482	11.05	10.12	9.8413	11.65	10.67	9.84352	11.73	10.3785	10.5507	10.8079	9.9902	12.07	11.46	10.8	10.17	11.36	9.75	10.22	11.79	11.01	11.01	9.49215	10.8	11.93	12.13	11.1	12.32	12.82	10.73	12.02	11.69	12.54	10.62	8.85825	9.96385	13.28	13.14	12.41	10.93	11.26	9.81
O43684	BUB3	11.8	9.00734	12.04	12.03	11.31	11.61	9.49733	12.72	9.55	10.16	10.85	9.78	9.49099	10.67	10.94	10.85	11.0066	10.2759	11.34	11.33	9.81	9.91	11.82	11.97	12.23	12.18	11.84	10.6795	9.58444	11.01	13.14	12.34	11.6	13.4	13.87	11.28	11.21	11.24	11.97	10.63	9.39183	9.97076	13.86	14.14	13.05	10.8	12.94	10.69
O43692	PI15	11.4563	9.80184	11.6235	11.1664	11.6858	13.58	10.6916	11.8786	11.48	11.1	11.6702	12.0966	10.938	11.2247	10.7719	11.0118	11.565	10.4827	11.02	11.0566	11.4371	10.3112	10.75	11.6295	11.0444	11.8547	11.6221	10.8638	10.0921	10.8405	10.9712	11.9529	11.3893	11.14	11.04	11.53	11.4	10.38	12.223	10.9351	11.28	10.3748	12.67	12.0155	11.9207	11.383	12.0659	11.4271
O43692;Q9H0B8	PI15;CRISPLD2	10.7974	9.43333	11.6808	10.6093	9.37	14.25	10.1345	10.4072	12.99	10.14	9.08	11.5414	9.99206	7.15	10.4672	8.33	10.3175	9.90393	8.39	10.435	11.1016	10.2156	11.99	10.2808	10.6773	10.3564	10.3207	9.94542	9.55951	9.07	9.86	10.39	10.8131	11.8244	8.7	12.83	10.22	10.39	11.2482	10.4553	11.27	9.80448	9.89	10.8488	10.6138	9.55	11.3727	10.6236
O43707	ACTN4	12.36	11.12	13.17	14.13	13.04	13.75	11.18	14	13.51	12.59	12.59	12.95	10.03	14.07	13.57	13.4	12.5	11.24	13.3	12.78	14.66	13.39	15.44	15.23	14.43	14.57	14.82	12.25	12.19	14.55	14.52	14.35	14.14	14.06	15.08	14.96	14.55	14.97	12.7	14.09	12.56	11.91	14.04	14.27	14.37	12.62	14.33	12.1
O43707;P12814	ACTN4;ACTN1	14.08	14	11.49	15.08	14.47	14.62	12.01	15.21	14.99	13.28	13.99	13.7	11.92	16.33	15.11	13.7	11.95	13.06	14.55	13.86	14.05	14.49	17.68	16.02	16.49	16.3	16.24	15.47	11.91	16.51	17.15	16.45	15.65	14.49	17.63	15.9	17.31	17.73	15.17	15.96	14.82	10.97	15.82	16.49	17.39	14.01	15.14	12.99
O43707;P35609;P12814	ACTN4;ACTN2;ACTN1	12.55	13	10.66	12.56	11.77	12.86	10.38	12.86	13.99	11.66	11.13	12.57	11.6	14.65	13.95	13.36	13.02	12.39	13.33	12.66	13.76	12.89	15.58	14.95	13.15	13.67	14.14	13.34	10.6567	14.9	15.1	14.42	14.02	11.98	14.45	14.57	14.97	15.56	12.45	13.4	12.97	10.5813	12.51	13.9	14.35	10.89	12.19	11.7
O43707;P35609;Q08043;P12814	ACTN4;ACTN2;ACTN3;ACTN1	9.42	11.65	10.13	10.42	12.45	9.3	9.72	11.09	11.16	10.0176	11.22	10.9	10.1769	11.85	11.69	10.1	10.92	8.96	11.23	11.05	11.66	11.88	15.12	12.17	12.84	12.73	13.62	12.12	10.71	13.52	14.84	13.95	11.95	11.97	11.14	11.32	12.96	14.52	12.87	11.61	10.83	9.46	12.9	11.82	12.21	12.53	12.44	11.46
O43707;Q08043;P12814	ACTN4;ACTN3;ACTN1	14.35	15.19	14.21	14.63	14.87	15.11	13.1	13.51	14.76	13.53	14.72	12.11	11.8516	15.74	14.62	14.65	15.18	13.56	16	13.86	15.94	15.17	15.85	15.38	14.76	14.3	15.34	15.8	10.71	15.5	15.76	14.93	14.32	14.19	15.39	15.67	14.84	15.39	13.89	14.6	13.99	13.14	14.69	14.08	15.03	14.47	14.99	15.78
O43707;Q9H254	ACTN4;SPTBN4	10.39	8.95	9.69	9.96	8.13	9.84	9.11173	10.7	11.28	8.64042	9.21	10	9.72558	12.3	10.42	10.43	10.92	9.34934	11.16	10.0771	11.62	9.42	13	10.65	11.9	11.43	11.99	8.96	9.48744	12.16	12.18	12.08	11.19	11.41	12.53	11.42	11.14	13.32	10.33	11.56	8.88	9.90476	11.38	12.18	11.55	7.27	11.84	9.99
O43708	GSTZ1	9	9.17682	11.09	9.64	11.1	11.37	9.4282	11.21	10.39	9.26758	10.63	11.06	9.83552	11.16	8.07	9.5264	10.52	9.46305	13.11	9.71	10.52	9.68543	11.33	10.74	10.19	10.14	10.39	10.02	9.41388	10.32	11.3	12.71	10.48	12.37	11.14	11.36	11.45	10.8	9.26	9.59585	8.34317	9.9746	11.78	11.95	11.96	11.74	13.19	10.61
O43716	GATC	8.69891	9.1192	10.53	9.22217	9.09366	9.06817	8.76762	9.45163	8.62571	9.174	8.95462	9.39796	9.69963	9.18379	9.2119	9.45827	9.19269	9.5286	10.1271	9.49774	9.47877	9.06516	8.81	9.32243	9.20533	9.73311	9.29762	8.92243	9.31267	9.21582	9.72577	9.06	10.62	10.42	9.87	9.19322	9.24	9.5129	9.1931	9.4719	8.67714	9.70388	9.7061	9.16	9.85	8.95286	9.43	9.24844
O43719	HTATSF1	9.02039	9.11048	10.25	9.85	9.71935	9.59574	8.82655	9.89	9.37203	9.14839	9.42907	9.56734	9.68854	10.5055	9.25138	9.53284	9.65724	9.60933	9.57	9.7319	10.86	9.37489	11.03	9.83646	9.85305	11.82	10.0169	9.23105	9.44805	9.54448	11.19	9.2	10.0993	8.51	11.3	10.1424	10.33	10.3302	8.86	9.53581	9.7	9.85954	9.92	11.47	10.65	9.25624	9.45423	9.85041
O43739;Q15438;Q99418	CYTH3;CYTH1;CYTH2	8.91877	9.15367	10.2173	9.57996	9.16448	9.51853	8.81857	10.1494	9.32313	9.11451	9.44791	9.68865	9.6877	9.86243	9.10136	9.2428	9.6816	9.59785	10.5003	9.65644	9.52952	9.38865	10.3617	9.50065	9.76827	10.3228	9.92915	9.41741	9.27656	9.70211	10.549	10.11	9.58179	9.94	10.27	9.98924	9.97108	10.0185	10.51	9.49078	8.68235	9.8482	10.88	11.04	10.8	9.1942	10.06	9.71639
O43747	AP1G1	9.72	9.14699	12.83	10.5006	10.83	9.34673	9.08703	10.2	9.88153	8.96686	9.66	10.57	9.60828	10.4183	9.58982	9.51879	8.88	9.56944	11.63	10.0044	10.1959	9.72889	9.72	9.54048	9.82916	9.71	10.4031	9.63185	9.3359	10.27	10.23	10.2	10.0158	11.62	10.46	10.67	7.34	9.62	8.77	9.91488	8.42192	9.89665	12.29	13.38	11.67	9.88836	11.33	9.96895
O43752	STX6	8.64037	9.12922	9.6	9.26849	8.88	8.77097	8.75177	9.48	8.52356	9.15308	8.96392	9.29587	9.68795	9.30407	9.22922	9.33864	9.39597	9.51024	9.69	9.57878	8.22	9.08139	9.02	8.56	9.29688	8.39	8.83	8.89364	9.34317	8.76073	9.18	10.44	9.45881	9.16	10.4	9.77	10.07	9.01939	9.00176	8.79209	8.64379	9.68939	9.29	9.74	9.74	9.16325	9.45	8.87071
O43760	SYNGR2	9.74404	9.23055	11.06	10.55	12.92	9.13	9.18807	11.26	9.87492	9.05804	9.97	10.75	9.76145	10.419	9.82388	9.59474	9.67134	9.67038	10.74	9.74249	10.5216	9.88859	10.8899	10.1581	10.352	10.26	10.6415	9.843	9.57152	10.373	11.291	9.87	10.1953	11.8	9.11	10.7571	10.7681	10.771	11.25	10.1687	8.90728	9.88758	11.74	12.23	10.8437	9.68091	11.34	8.52
O43765	SGTA	9.76511	9.30648	10.93	10.4166	10.72	9.81299	8.94777	11.93	9.49	8.96731	10.74	10.91	9.62525	11.34	10.07	10.4	10.92	10.36	11.11	10.3	10.9	8.7	11.2	10.75	11.38	10.6641	10.6882	9.79709	9.61392	10.64	11.51	10.97	10.3587	11.26	12.82	12.22	10.9193	10.6982	11.1362	9.80692	8.84138	8.87	10.65	12.71	9.88	9.15	10.66	10.48
O43768	ENSA	10.1819	9.2308	11.25	10.89	10.06	9.29	10.15	10.66	10.61	8.72	11.06	9.21	9.6783	10.14	7.87	10.97	8.51	10.1874	10.59	11.27	10.77	9.87	10.87	11.34	11.17	9.99616	9.97	9.87068	9.63791	10.51	11.42	10.04	10.73	11.98	11.31	11.24	11.16	11.23	10.5114	9.86792	10.43	10.3366	10.91	10.9	10.46	10.85	11.06	11.24
O43776	NARS1	10.0813	9.12471	11.93	10.03	9.89	9.18	9.21448	11.03	9.88	8.45	10.49	8.95	9.8852	10.82	10.05	9.49	10.48	9.56267	11.42	11.24	10.1	10.65	11.65	10.55	10.59	11.48	9.54	9.77	9.42625	10.57	11.75	12.02	10.63	11.92	12.63	11.52	10.46	11.2	11.35	9.5	8.97647	9.76904	11.82	12.4	11.77	9.48	10.99	9.91
O43795	MYO1B	9.5917	9.20711	10.5155	9.3	10.19	9.35674	8.86226	10.85	9.65732	9.12928	11.33	9.54716	9.66026	10.08	9.44108	9.57385	9.86934	9.63935	12.04	10.22	11.43	9.84735	8.35	10.8	10.2679	10.2947	11.36	9.67058	9.52872	10.88	11.46	10.47	11.03	10.9392	12.69	10.7827	10.32	9.24	10.4327	9.60086	8.80896	9.92368	11.96	10.73	10.77	9.14	11.24	10.92
O43795;Q9UBC5	MYO1B;MYO1A	9.34649	9.18284	10.4956	10.2624	10.73	8.95999	8.996	10.8308	9.53877	9.0985	9.81206	9.75054	9.67718	10.5441	9.36579	9.13069	9.45103	9.56783	10.9	9.89681	10.17	9.51582	10.46	9.73147	9.83474	8.34	10.69	9.73	9.47943	10.1254	9.51	10.23	10.42	11.1683	12.79	10.1862	9.96	9.46	10.6067	9.54	8.63478	9.89542	11.96	10.43	10.49	9.66194	10.9	9.27492
O43809	NUDT21	9.68	9.33403	11.51	11.83	11.44	8.83	9.59904	12.33	11.61	11.03	10.47	10.4603	10.2233	12.41	11.8	12.11	11.7	10.2641	12.8	11.01	12.25	10.91	12.52	11.45	11.8	11.51	11.03	10.9582	9.85887	11.59	12.53	12.04	12.59	13.34	14.32	12.03	11.4	12.14	11.17	10.9083	9.81907	10.1801	12.13	13.07	12.31	10.9	12.21	12.29
O43813	LANCL1	10.99	10.67	11.68	10.98	11.96	11.85	11.36	12.66	12.21	12.4	12.02	10.73	10.7156	11.52	10.73	10.65	10.81	11.31	13.08	12.22	11.27	10.17	13.11	11.92	12.15	12.71	12.05	10.42	8.3	12.79	13.77	13.18	12.24	13.56	13.55	12.94	12.77	12.76	12.36	11.14	10.92	10.014	13.11	14.45	12.71	10.65	13.3	10.4
O43815	STRN	9.06	9.2102	10.7102	9.90418	10.0372	10.23	8.75883	9.6	9.51	9.26304	9.69343	9.33083	9.5772	10.6	9.54644	9.94671	9.59334	9.92335	11.41	10.67	10.1	10.96	10.49	10.7	10.34	10.42	10.28	9.85	9.56957	10.05	10.91	10.2	10.87	8.93	11.43	10.1	9.9	9.14	8.77	9.60103	9.01313	9.91686	11.03	11.5	10.48	9.29616	10.8	10.0433
O43818	RRP9	8.89374	9.20906	11.08	10.55	10.52	9.48787	8.72665	10.46	9.655	9.19252	9.52072	9.49093	9.65773	9.43	9.91005	9.4605	9.65153	9.70164	11.18	9.55554	10.6507	9.32659	10.37	9.34	10.6111	10.77	10.27	9.4372	9.52419	9.88632	11.71	11.21	11.46	11.7	11.83	10.9658	10.17	9.46	10.1392	10.08	8.88921	9.73544	11.38	11.97	11.98	9.4	10.93	9.821
O43837	IDH3B	8.45102	9.13337	9.14	7.38	9.56278	9.16116	8.7069	8.44	10.95	9.25406	9.55376	9.38134	9.70792	10.22	9.27911	9.64029	8.47	9.5603	9.23	9.89568	10.77	9.21604	9.72	9.71567	10.91	10.17	7.22	9.03262	9.40878	11.19	10.06	9.63	10.14	10.74	10.92	9.68346	6.64	6.67	8.53	9.19943	8.38155	9.86951	10.75	11.33	10.57	9.24676	10.72	8.41
O43847	NRDC	8.73354	9.13307	9.5366	9.21694	8.8598	8.99556	8.6814	9.21222	8.49672	9.18604	9.22594	8.62	9.68491	9.89	9.21136	9.45447	9.4485	9.52593	10.23	9.39075	9.69393	9.09726	9.24002	9.11	8.72	9.53736	8.93394	9.39	9.3576	9.07163	10.53	10.96	9.40889	9.1	10.29	9.01	9.36433	9.88558	8.99677	9.07733	8.65845	9.76673	10.04	10.71	10.36	9.11003	9.93	8.6
O43852	CALU	11.41	10.75	12.82	11.58	12.68	11.04	12.28	13.31	12.81	10.99	11.68	12.31	11.1101	12.33	11.54	12.03	11.36	10.84	13.45	12.19	12.53	11.84	13.23	13.02	12.83	12.35	13.32	10.27	10.89	12.68	13.46	13.3	13.02	14.39	13.08	12.62	12.74	12.94	10.71	11.17	10.33	10.949	12.61	13.19	11.38	11.02	13.04	11.68
O43865	AHCYL1	8.82532	9.14043	9.17	9.65249	9.72569	9.61967	8.8142	10.71	9.52	9.22968	9.43965	9.56353	9.69382	11.1	9.56236	9.5469	9.65722	9.70852	9.08	9.77386	9.92	8.95702	10.32	11.4	9.75	8.94	10.2476	9.16637	9.41634	10.98	11.6	10.41	9.95298	10.31	10.52	11.12	9.22	8.73	9.75787	9.54179	8.59216	9.89406	10.88	11.11	10.18	9.22213	9.51	9.86
O43865;Q96HN2	AHCYL1;AHCYL2	9.1781	9.16639	9.22	8.71	10.06	8.87	8.91847	10.52	9.44936	9.08697	9.79	8.71	9.72461	10.09	6.72	9.16293	9.67623	9.5392	12.09	9.81478	8.11	9.64683	10.67	9.64558	9.74	10.35	10.11	11.46	9.4245	9.76	10.39	9.48	8.51	9.84	11.58	10.01	10.12	9.93	10.56	9.47	8.64649	9.87051	10.84	11.79	11.09	8.81	11.11	8.94716
O43866	CD5L	10.9223	9.86704	10.9391	9.4	10.1472	11.1792	9.52679	10.9777	10.9046	9.96426	10.7434	12.4	10.3188	11.4573	12.67	10.6552	10.6042	9.93076	10.7471	10.38	11.54	11.15	11.37	11.42	10.7145	10.9641	11.421	10.4619	9.75608	11.1789	11.26	10.45	12.24	11.2749	11.7288	11.0173	9.66	11.44	10.4475	12.52	10.8	10.2183	11.4258	11.1692	10.8237	10.8951	10.8829	10.2925
O43920	NDUFS5	8.62595	9.13892	9.22581	9.2527	8.46777	8.94397	8.74056	9.08	8.47341	9.23435	9.0427	9.52774	9.68312	9.16061	9.14174	9.40909	9.45617	9.52968	8.28	9.55648	9.28877	9.17834	11.33	9.19948	9.24906	11.32	9.79	8.96299	9.36165	8.94848	9.4	10.02	9.33463	11.94	10.41	9.5244	9.45735	8.88	9.95	8.82926	8.85183	9.80258	10.91	10.37	10.7	9.11659	10.13	9.01462
O60216	RAD21	9.23529	9.163	9.86	8.44	9.51895	9.34524	10.48	10.53	9.62779	9.03898	9.64972	9.45117	9.70044	10.69	9.71	9.43395	10.22	10.06	10.9	9.71	10.92	9.74693	10.5072	10.32	10.69	10.5254	9.83311	9.37705	9.31752	10.0495	11.45	11.39	10.6	11.08	11.57	10.2469	10.2132	10.0787	10.3002	9.14552	8.74315	9.84659	11.73	11.09	11.11	9.24835	10.96	10.0886
O60218	AKR1B10	9.42777	8.94027	9.74399	9.06302	9.82561	9.58895	8.93099	10.0011	9.82137	9.20971	9.36351	11.48	9.71993	9.07	9.3371	9.45687	9.73717	9.64754	10.5991	10.0823	9.54	9.14902	11.86	7.42	8.59	10.91	11.19	9.22312	9.43899	9.68	11.55	11.68	9.12	8.98	11.69	9.74	10.44	12.12	6.76	9.47	8.90854	9.87197	10.04	9.23	11.77	9.00624	9.77413	6.4
O60220	TIMM8A	10.1234	9.53753	11.45	7.22	10.03	10.27	9.54503	11.13	10.7087	10.0228	9.83779	9.12	10.3218	10.82	10.1017	9.62497	9.34	10.3684	10.18	9.51	10.42	10.4474	10.87	11.12	10.55	10.63	8.85	9.7627	9.56388	11.0405	9.79	10.63	11.89	13.13	10.43	10.53	10.74	11.0741	7.07	10.3227	9.8	11.81	10.73	10.89	11.44	11.21	12.24	9.63
O60229	KALRN	12.4157	10.3392	12.4025	12.76	12.8255	12.2751	11.4	12.5829	12.1066	12.6465	12.4451	12.1172	12.84	12.1654	12.85	12.36	13.47	13.24	12.492	11.7639	10.98	12.79	9.35	12.1825	12.4556	12.68	12.3678	12.75	11.4754	12.3134	12.09	10.89	10.87	11.09	12.27	12.5792	12.0995	12.2123	12.6277	13.98	11.9075	11.9703	11.43	13.28	12.4503	12.2958	12.5215	12.623
O60231	DHX16	8.89256	9.11306	9.23836	9.39291	9.0418	8.86871	8.76581	9.12561	8.76324	9.14996	9.15171	10.85	9.70189	9.97	9.30263	9.43438	9.44852	9.42174	9.63714	9.53107	8.88	9.14521	11.67	9.27685	9.31222	9.06	9.29553	9.00623	9.3785	9.44523	8.89	9.63133	9.58258	9.88	9.6	7.77	9.65318	10.2798	9.55083	9.44024	8.75069	9.95716	7.69	9.31	9.01	9.31844	11.09	9.50798
O60232	ZNRD2	9.98119	9.33855	13.25	11.23	10.3123	10.0362	9.42448	11.52	10.139	9.34991	10.0826	10.0264	9.65105	11.08	10.1278	9.81348	9.81448	9.74231	11.61	10.3413	11.08	9.92458	11.18	10.8418	10.45	11.62	11.56	9.85573	9.63088	11.22	9.3	11.07	10.24	11.17	10.96	9.96	10.22	10.34	10.4037	9.77851	9.29249	9.69114	11.58	12.03	12.16	10.418	10.93	10.8117
O60234;P60983	GMFG;GMFB	10.69	9.45956	12.56	12.6	12.02	11.17	9.6	13.14	11.97	10.78	12.31	12.84	10.99	12.16	11.1	10.74	11.96	10.3662	12.49	12.35	12.7	11.43	12.96	12.8	10.89	12.15	12.86	9.9	9.26833	12.22	13.34	13.34	12.09	13.65	13.52	12.99	11.85	11.88	12.16	11.12	10.3735	9.21	12.41	12.73	12.94	11	12.5	11.44
O60237	PPP1R12B	9.82887	10.77	10.365	9.51037	10.56	7.04	8.97	10.29	10.43	9.38251	9.64757	9.67158	9.75653	11.51	11.38	10.15	9.95128	10.81	9.83044	8.99	10.72	10.91	11.57	12.02	12.4	8.98	10.25	9.43323	9.5508	12.07	12.34	11.13	9.06	7.97	11.07	10.48	12.27	11.89	8.67	10.39	10.63	9.79495	10.3897	10.53	11.4	9.43118	10.1201	9.88194
O60256	PRPSAP2	8.90372	9.16349	10	9.70982	9.94981	9.26674	8.79141	9.34	10.41	9.16699	9.41023	9.29006	9.69092	10.23	9.3606	9.57172	9.9607	9.59596	10.52	10.0212	10.19	9.57081	10.59	9.4614	9.71	9.83	10.59	9.24825	9.43744	8.28	10.82	9.75	9.91	11.2	11.46	10.53	9.87	11.29	9.15	8.99	8.71311	9.86211	11.18	10.07	11.12	9.26248	9.09	9.13
O60262	GNG7	11.47	9.21981	10.8599	10.2661	10.3882	10.06	9.16139	8.54	8.42	9.99	9.96	8.63	9.79266	9.87	9.1432	10.62	9.9116	9.64022	11.34	10.6	10.54	10.16	12.05	10.7887	8.96	10.38	7.79	7.1	9.62382	11.27	11.85	11.82	11.64	12.41	12.02	11.03	12.01	11.35	10.7298	10.554	11.55	10.0643	11.75	11.28	9.21	10.34	11.02	10.3754
O60264	SMARCA5	8.87981	9.12453	9.28365	9.21387	8.84035	8.89071	8.73619	10.6	8.46977	9.18902	9.05052	9.40136	9.67988	9.20361	9.16699	9.57949	9.36437	9.53171	8.68	9.32182	10.16	8.83273	10	9.1	9.32462	9.94	10.66	8.89933	9.36737	8.95046	10.27	9.2	9.01	9.52777	10.24	9.6939	9.6754	9.63	9.26643	9.08702	8.86476	9.81794	10.08	10.3	10.23	9.10711	9.60113	9.12401
O60264;P28370	SMARCA5;SMARCA1	8.65799	9.18642	10.62	10.7	10.06	8.92681	8.96101	10.88	9.45362	8.99834	9.57	9.74471	9.69521	10.49	9.28343	9.39962	8.63	9.54323	11.74	9.79819	10.71	8.37	10.47	9.9	10.46	10.8616	11.28	9.82735	9.46654	9.84	11.69	10.89	11.47	10.48	11.97	9.61	9.41	8.53	9.57	8.24	8.62661	9.86264	12.39	12.39	10.97	8.70995	11.8	9.69
O60271	SPAG9	8.68277	9.10169	9.14159	9.43284	8.5649	9.21017	8.77315	10.96	8.95907	9.1907	8.68	9.49665	9.69172	10.13	9.24995	9.3742	9.72246	9.52091	8.18	9.14439	9.59124	9.23832	9.85	9.44	8.02	9.22	9.98772	8.98209	9.36056	9.95	9.78	9.95	9.15	8.93	10.25	9.33	10.11	10.43	9.16	9.22345	8.51447	9.87072	9.9	9.24	8.86	9.18306	9.52738	9.48
O60271;Q9UPT6	SPAG9;MAPK8IP3	9.36196	9.14178	10.251	9.85532	10.96	9.90443	8.8557	11.21	10.48	9.08172	9.59178	9.47902	9.69188	9.93	9.46701	9.23529	9.70381	9.58317	10.5704	9.92165	9.68	7.74	10.35	10.91	9.95734	10.55	9.96	9.40351	9.45683	10.32	10.94	10.93	9.73	10.99	11.57	10.55	11.28	10.72	10.2563	9.38549	8.74239	9.85509	11.18	11.03	11.12	9.1963	9.98443	9.61179
O60282	KIF5C	9.11099	9.15008	10.4218	11.04	10.66	10.8	8.83701	11.24	9.78	9.11392	9.56356	10.73	9.63362	10.46	9.45975	9.51606	9.66	9.63446	11.02	9.69212	10.1015	9.39368	9.07	9.51945	9.56411	10.0039	11.01	9.31112	9.43414	9.49929	7.51	9.25	9.52807	10.76	10.83	10.69	9.97	9.3972	10.93	9.10946	8.6534	9.85823	10.96	10.47	10.27	9.05937	9.78	9.92683
O60282;Q12840	KIF5C;KIF5A	8.59305	9.14857	9.71935	8.53	8.84756	9.01	8.65726	9.64	8.49175	9.22169	9.4365	10.76	9.68965	9.77397	8.84594	9.48827	9.50244	9.5402	9.36	9.56305	9.99765	9.27685	9.6	9.35918	9.36397	9.45444	9.39	9.03303	9.373	7.5	9.82	9.98	8.92507	9.77	11.12	10.13	9.07	9.6247	9.73	8.83133	8.56875	9.86781	10.75	10.36	9.81	9.14428	9.79	9.41666
O60282;Q12840;P33176	KIF5C;KIF5A;KIF5B	10.2755	9.32088	11.1	10.6324	10.2	11.18	9.53785	11.79	10.81	10.459	11.32	11.99	10.0659	10.92	10.7336	10.6148	10.88	9.99363	12.92	10.71	13.23	11.4	11.59	12.26	12.67	11.56	12.16	10.3693	9.88814	11.26	12.73	12.33	12.46	11.87	13.27	12.55	11.17	11.02	10.42	10.53	10.41	9.61003	12.44	12.87	11.16	10.1498	11.04	11.97
O60285	NUAK1	10.7868	10.4822	12.1	11.5344	10.88	11.3346	10.1687	11.3829	11.4066	10.3972	10.8247	10.6317	10.3029	12.9	10.5141	10.7982	10.7809	10.2103	11.726	10.9152	9.33	10.8438	12.8182	13.31	11.7157	12.0354	12.1296	10.6198	9.94282	12.21	12.695	11.9	12.8	10.61	10.9	11.69	12.5	14.16	11.249	12.8	11.77	9.70238	11.8124	10.13	12.5414	10.8227	10.6	10.526
O60306	AQR	8.9125	9.14824	10.1322	9.54224	9.61572	9.48641	8.8448	10.68	9.08411	9.19426	9.49317	9.52293	9.68531	9.91131	9.39654	9.20409	9.46501	9.63345	10.1446	9.7199	10.212	9.33892	11.48	9.7225	9.91588	11.18	9.99682	9.32877	9.47169	9.78377	9.41	10.4449	9.71529	10.19	9.24	9.64202	9.98409	9.93483	10.1706	9.49875	8.78995	9.90518	10.64	10.69	12.17	9.22182	10.4	9.87788
O60313	OPA1	9.03941	9.1654	9.4	8.8	9.86	9.15076	8.87546	9.37	9.24934	9.02021	9.37005	9.19418	9.68178	9.79	9.19975	9.55683	9.29902	9.64241	10.62	9.8049	10.05	9.33613	10.27	9.66173	8.73	11.02	11.28	9.56079	9.44166	9.91	10.31	11.15	10.59	11.52	11.27	9.74	11.04	11.26	10.01	9.66	8.71287	9.84102	12.83	12.23	10.87	9.16354	11.82	9.24275
O60333;Q12756;O43896	KIF1B;KIF1A;KIF1C	9.03765	9.16304	10.5464	9.84645	9.73557	6.95	8.87464	10.43	9.50381	9.18758	9.70083	9.50928	9.66455	10.61	9.53465	9.50943	9.64038	9.57789	10.6897	9.73664	11.05	9.45013	9.98	9.78568	9.95722	10.59	10.76	9.35879	9.32694	9.12	9.16	11.2	9.95619	12.41	9.77	10.38	10.1623	10.3	10.17	9.71	8.72313	9.8687	10.7753	12.08	10.4919	9.25675	10.277	10.0351
O60341	KDM1A	8.8969	9.14401	10.08	9.04	9.80917	9.19945	8.80737	11.14	9.28965	9.15006	9.527	9.15671	9.6777	9.75	8.9384	9.17757	9.66556	9.58679	9.92	9.75704	9.60172	9.30527	10.92	9.63696	9.58226	9.74	10.39	9.55819	9.41804	9.42513	11.03	10.57	9.51828	9.93	11.59	9.46715	10.0794	10.2102	10.2271	9.18037	8.72887	9.86049	10.88	11.08	10.08	8.97281	9.77	9.52245
O60343	TBC1D4	9.45603	9.17735	11.3	9.95	9.16	9.22414	8.89393	10.83	9.62842	8.91959	9.6272	9.48078	9.68956	9.26	9.28371	9.35123	9.33	9.52389	10.8	9.8541	9.28847	9.68064	11.42	9.88042	9.99467	11.25	10.05	9.36561	9.47544	8.8	11.29	10.86	9.88129	10.25	10.63	10.69	11.06	7.62	9.79295	9.39774	8.69471	9.83136	10.96	11.44	11.15	9.58519	10.8	9.88939
O60361;P15531;P22392	NME2P1;NME1;NME2	11.19	9.29	14.18	13.57	13.66	12.51	10.53	13.78	12.55	10.38	11.65	12.02	9.98	12.18	9.56	10.46	10.93	10.28	11.47	9.96	12.57	10.92	14.1	11.53	11.92	13.91	14.08	10.47	9.63172	12.73	13.99	14.73	13.52	15.06	13.04	11.74	13.15	12.88	13.29	11.91	11.29	10.7371	13.73	13.08	13.49	11.77	13.03	10.95
O60361;P22392	NME2P1;NME2	11.81	11.23	12.81	11.39	12.03	11.04	10.49	13.38	11.7	11	10.57	11.29	12.67	13.23	11.6	12.15	13.2	10.74	13.14	10.41	11.36	11.58	13.43	11.96	11.98	12.7	12.44	10.65	11.76	12.63	13.93	15.1	12.55	14.78	15.01	12.67	11.95	13.77	12.89	10.74	12.05	12.63	13.91	13.54	12.99	11.69	13.27	11.76
O60437	PPL	11.46	10.0136	11.92	10.11	12.47	10.83	7.14	11.84	11.52	11.21	10.98	10.7898	10.4785	11.31	10.31	10.32	11.77	9.34	11.35	10.56	12.22	9.56	11.96	10.79	11.39	12.17	11.79	11.09	9.88543	11.32	11.37	12.87	11.9	12	13.23	13.02	11.9	10.61	10.44	12.44	13.16	9.70837	12.77	13.78	13.41	10.47	12.38	11.97
O60488;O95573	ACSL4;ACSL3	10.0232	9.13202	10.16	8.84	9.54	10.0904	9.05777	9.86	10.2248	9.0543	10.2641	9.23	9.71375	10.99	9.82044	9.09486	11.08	12.62	11.59	10.0459	10.582	9.13922	10.49	10.3009	10.6372	11.02	9.15	9.4911	9.51133	11.52	12.34	11.21	10.73	11.72	13.19	11.23	11.68	11.81	11.18	9.96574	8.33084	10.1209	11.98	12.79	11.94	9.83732	11.81	10.239
O60493	SNX3	12.55	11.28	12.12	12.28	11.49	12.41	10.77	12.81	12.18	11.66	11.74	12.03	11.2	12.25	11.35	12.98	11.02	10.99	11.84	11.53	12.33	12.33	13.14	12.4	12.18	12.4	11.92	12.03	9.8	12.32	13.21	12.59	12.36	12.75	13.33	12.42	12.72	12.75	12.75	11.9	11.43	11.89	13.43	12.96	12.6	12.46	11.82	13.52
O60493;Q9UMY4	SNX3;SNX12	11.54	9.9	12.53	12.24	11.05	10.5	10.4077	12.81	9.84	10.43	11	11.66	11.33	12.8	10.6843	10.8	11.0177	10.35	12.09	9.87	11.89	10.45	11.1	11.93	11.22	12.74	12.32	10.11	9.98237	12.17	12.29	12.79	11.75	13.3	12.69	11.91	12.72	10.38	12.39	11.95	10.41	9.44	13.41	13.55	11.98	10.03	11.12	11.28
O60502	OGA	10.59	9.18541	9.46	10.28	10.308	9.47	8.64879	11.38	10.67	9.02342	10.46	9.70482	9.69537	9.96	9.43743	9.61051	9.97	9.54283	10.72	10.78	12.16	9.48695	10.61	11.49	10.87	11.64	9.53	9.49671	9.50932	10.75	10.51	11.06	10.16	11.28	12.35	11.36	11.04	10.18	10.4797	9.63421	8.9135	9.78997	11.31	11.12	11.44	10.08	10.62	10.0927
O60504	SORBS3	9.73326	9.37624	9.96148	9.9	10.4414	9.9	9.25067	10.4	10.96	10.2197	9.28306	9.20404	9.7884	11.28	9.59002	10.0225	9.9508	9.72172	11.13	10.2748	9.02	8.98	11.95	10.88	10.7807	11.46	10.64	9.1571	9.61578	12.37	10.86	10.18	11.92	10.02	11.99	10.94	11.84	12.15	9.76	11.39	7.68	9.83463	10.17	10.74	10.61	9.52686	9.96848	9.96844
O60506	SYNCRIP	12.04	8.93	12.17	12.43	10.69	10.82	10.5389	13.13	12.05	11.05	12.11	10.37	9.12	13.87	12.49	12.89	12.65	7.67	13.35	13.62	13.94	12.99	12.78	12.99	13.37	13.26	12.93	11.39	10.02	12.7	14.39	13.67	12.69	14.28	13.31	13.04	12.83	12.48	11.65	12.15	11.5	10.59	13.33	13.35	13.92	10.94	12.92	10.92
O60508	CDC40	8.65305	9.1342	10.51	9.18699	8.61353	8.91282	8.75766	9.54571	8.43583	9.17117	9.11634	9.37127	9.68086	7.12	9.23412	9.43153	9.3309	9.52388	9.25	9.52907	9.45	8.94317	9.48	8.63114	9.55	10.24	8.39	8.90984	9.35116	8.60733	10.47	9.62	8.82	9.54	10.3	9.12	9.543	8.51	8.88195	9.05928	8.88478	9.72635	10.15	10.26	8.75	9.04824	6.84	8.70632
O60518	RANBP6	8.47557	9.1401	9.49875	9.44543	8.91104	9.20169	8.75003	9.83646	8.51745	9.22718	9.52227	9.53258	9.69604	9.88467	9.04602	9.41744	9.4673	9.53873	9.75246	9.62154	9.92856	9.25502	10.0282	9.40607	9.41192	9.61755	9.70372	9.07914	9.36569	9.14	10.96	11.53	9.1927	10.98	10.42	9.56826	9.61032	10.46	9.46	8.93568	8.53785	9.84736	11.52	10.03	10.57	9.14736	9.47	9.35572
O60518;O00410	RANBP6;IPO5	8.84316	9.14971	9.15	9.41473	8.7	9.00934	8.75236	9.16	8.73988	9.17647	8.85341	8.5	9.67599	9.65381	9.1309	9.4596	9.39283	9.6102	12.05	9.53391	10.029	9.29597	10.1011	9.63815	9.88279	7.62	9.75631	9.23033	9.37785	8.04	11.15	11.62	9.18	11.49	11.01	9.40158	9.6937	10	8.28	9.0322	8.60319	9.86377	10.42	10.27	10.7402	8.88121	11.05	9.09661
O60524	NEMF	8.53708	9.12595	9.59	9.49171	9.41	8.95691	8.78722	8.81	8.69118	9.21588	9.27547	9.27876	9.68007	8.39	9.32404	9.46484	9.57642	9.57427	10.52	9.77894	9.94	9.13257	9.72	9.33644	9.35862	9.1	9.82	8.99629	9.33047	8.38	10.5	9.44	9.21983	9.15	10.84	9.02	8.71	9.69	8.33	9.08765	8.58509	9.86756	9.97	10.46	10.66	9.17565	11.07	8.66
O60547	GMDS	12.6	9.83069	13.47	12.01	12.14	12.76	10.64	14.24	11.62	11.71	12.05	10.32	12.24	12.31	10.61	11.58	10.51	10.1887	12.19	11.04	11.27	11.92	11.55	12.5	8.67	12.87	9.61	10.41	9.66428	10.95	12.66	12.89	12.06	13.34	13.15	12.5	12.56	11.57	12.14	10.8	10.43	10.5143	12.47	12.77	12.41	12.71	12.01	11.23
O60551;P30419	NMT2;NMT1	8.61338	9.12076	9.396	9.23296	9.42366	9.03113	9.0568	9.6006	8.62505	9.25226	9.50358	9.41792	9.71362	10.7	9.08694	9.53951	9.70048	9.52645	9.81711	9.64989	9.76959	9.09249	9.98704	9.42041	8.78	9.49223	9.17502	8.99989	9.38481	10.5	11.12	11.38	9.47397	10.86	11.12	9.90779	9.92	10.25	9.35866	9.112	8.35137	9.82996	11.26	11.31	9.90255	9.20891	9.71239	9.33655
O60568	PLOD3	8.67206	9.13861	9.67266	9.17067	9.04741	8.99757	8.74556	9.12	8.30898	9.19115	9.27301	9.599	9.68163	9.09449	9.16815	9.45062	9.40879	9.52921	10.02	9.7082	9.72724	9.52671	9.57	8.38	9.31371	10.18	7.64	8.94861	9.36394	8.99863	9.72	10.32	9.45476	9.01	10.5	9.25469	9.54622	9.7	7.7	9.11749	8.70774	9.7939	9.2	11.01	10.41	9.11802	9.16566	9.2904
O60610	DIAPH1	11.4034	10.1725	10.21	10.36	11.06	11.977	13.96	10.75	8.98	13.94	11.7258	11.3633	11.3575	10.97	11.0817	12.59	10.6	11.232	9.49	11.78	11.82	9.83	10.01	11.13	9.82	10.63	11.19	10.17	16.08	10.52	10.73	11.06	9.8	11.63	10.95	11.12	10.9881	11.0475	9.92	10.6239	13.98	11.7567	11.07	10.53	11.41	11.6	13.66	13.38
O60613	SELENOF	8.6203	9.12896	9.81	9.46518	9.78438	9.12012	8.74772	9.64	9.82	9.25659	9.41663	9.2811	9.70974	10.54	9.42393	9.59796	8.28	9.73995	10.53	10.38	11.28	9.31437	10.05	9.91	10.22	10.88	8.51	9.20456	9.41588	8.91	10.83	10.47	8.94	10.28	10.95	9.95	9.8	9.36	9.28	9.41784	8.36551	9.86995	8.81	9.67	9.96	9.22533	10.3541	9.82894
O60635	TSPAN1	9.51493	9.17376	10.88	9.73454	9.7959	11.14	9.18803	10.326	9.73749	9.53189	9.55856	14	9.74052	9.76238	9.55473	9.4252	9.94742	9.59535	10.4458	9.93489	9.99498	9.63404	10.52	10.0218	10.0168	9.54	10.0233	9.72313	9.53344	9.84559	11.59	11.76	9.82242	13.78	8.68	11.6287	11.67	10.3514	11.59	9.83256	9.42042	9.89582	9.5	11.1	10.0298	9.29907	9.39	9.90437
O60645	EXOC3	9.98104	9.16921	10.58	9.85985	10.24	9.74794	8.92707	10.99	10.98	8.80524	10.58	9.36	9.70165	10.79	10.51	9.38809	9	9.49526	10.6	11.4	9.87	10.02	11.26	11.73	11.32	10.17	10.85	9.43303	9.49343	10.65	11.69	10.05	11.95	10.58	11.68	11.39	10.9	10.97	10.02	10.1383	8.89735	9.91008	11.27	11.79	11.3	9.14	11.26	11.33
O60664	PLIN3	10.82	9.67413	10.95	11.64	10.81	11.2	9.97	12.2	11.61	10.31	9.83	11.1	9.78	12.27	11.81	11.08	10.5	9	12	11.6	12.11	10.24	12.29	12.32	12.29	11.1	11.43	8.59	10.54	12.16	12.74	10.87	11.89	12.72	13.1	12.77	12.36	12.12	10.45	10.78	9.02	8.84	12.86	12.64	11.99	11.1	11.18	11.14
O60684	KPNA6	8.70135	9.14665	9.65813	9.54784	9.46929	9.39862	8.7903	9.41	9.25854	9.18671	9.40677	9.52279	9.68621	9.76288	9.33917	9.23697	9.62025	9.55154	10.5081	9.76753	9.67496	9.26588	10.88	9.73625	10.01	10.2554	10.15	9.19742	9.40935	10.15	10.55	10.47	9.56679	10.51	11.8	9.71917	9.86452	7.7	10.49	9.54693	8.62891	9.85423	11.35	9.68	11.94	9.23562	10.01	9.87578
O60701	UGDH	12.69	9.8417	14.93	13.05	11.96	12.9	10.79	12.35	14.13	11.32	13.29	11.07	10.1172	13.57	12.25	11.88	10.92	10.06	15.3	12.04	13.2	12.56	12.94	12.77	13.02	12.86	13.07	10.88	11.64	13.59	14.5	15.15	14.14	14.16	14.7	14.45	11.51	11.81	14.07	12.19	9.57	9.09	14.56	14.28	13.09	11.36	14.29	12.69
O60716	CTNND1	10.75	9.49047	12.94	11.45	11.87	11.12	9.94373	12.69	11.21	9.07	12.81	9.94498	9.6085	11.76	8.96	11.24	11.69	10.8	12.79	9.3	11.53	9.1	12.47	10.92	11.2	12.71	11.74	10.16	9.15	11.49	12.59	12.05	10.62	13.02	13.23	12.4	12.02	11.03	12.07	10.08	9.89523	10.396	13.43	13.39	12.85	11.39	13.87	11.67
O60739;P41567	EIF1B;EIF1	11.05	10.19	12.06	11.46	11.89	11.42	12.08	12.49	11.81	11.09	10.74	11.22	9.61	11.7	10.94	10.15	11.02	10.3073	12.23	11.56	11.99	10.66	11.69	12.49	12	11.25	11.75	10.2775	9.9523	12.82	13.23	12.12	12.54	13.99	12.55	13	13.19	12.47	10.81	12.17	11.17	11.5	13.05	12.6	13.92	11.61	12.85	12.84
O60749	SNX2	10.59	9.48304	10.71	11.44	10.63	10.28	9.78023	12.21	11.37	10.05	10.23	11.51	10.1413	12.37	10.92	11.15	10.92	9.97878	12.34	11.56	12.83	10.25	12.23	11.67	11.36	12.83	11.62	9.97	9.99925	11.93	13.19	11.01	11.18	11.99	13.22	12.5	12.49	11.97	11.59	11.66	10.02	9.50526	12.65	12.59	12.72	10.87	12.11	9.77
O60762	DPM1	8.79835	9.13954	9.88	9.40887	9.62	9.38723	8.76902	9.55902	8.90529	9.20538	9.41053	9.58277	9.69234	9.49609	9.48264	9.19136	9.69486	9.55899	10.83	9.78928	9.95363	9.29194	9.89358	9.65641	9.82178	9.96	8.88	9.63	9.38384	9.95015	10.14	9.5	9.68646	10.95	10.08	9.7416	9.97597	10.0366	9.96	8.79857	8.62824	9.85684	11.84	10.76	10.58	9.18321	10.83	9.62535
O60763	USO1	11.16	9.47357	12.79	11.84	12.56	12.21	10.85	12.95	11.53	8.12	10.08	9.82	9.99665	12.43	10.57	10.05	11.37	10.82	13.06	8.96	11.76	10.39	12.36	11.57	12.18	12.68	11.66	12.14	9.55896	11.74	13.05	13.43	11.51	12.38	13.09	12.69	12.83	11.875	11.67	10.95	9.74105	10.1214	13.57	13.77	12.69	11.01	13.39	12.15
O60784	TOM1	11.14	9.39022	12.33	9	10.97	12.88	10.79	11.15	10.91	9.53977	10.2867	10.42	9.85311	11.65	10.26	10.76	8.83	9.72968	11.26	10.8146	9.61	10.13	11	10.58	11.67	10.57	12.05	8.63	9.56902	11.72	12.16	11.09	10.22	12.08	12.5	11.26	10.94	10.64	11.84	9.32	9.26385	9.68259	11.18	12.8	11.52	9.92	12.24	10.98
O60826	CCDC22	9.76561	9.14103	10.4044	10.93	10.44	9.97	8.94251	10.98	9.87214	8.7681	9.86485	9.53012	9.70323	10.81	9.7123	9.36223	9.75518	9.55036	12.01	9.70453	10.4264	9.74316	11.46	10.2899	10.4048	10.58	10.75	9.62083	9.47745	10.63	10.97	11.62	10.4081	10.54	12.23	11.03	11.02	10.46	11.1	11.34	8.73786	9.92538	11.62	10.68	11.49	9.13	9.62	9.75372
O60828	PQBP1	8.93471	9.17305	10.06	9.6185	10.21	9.27114	8.77036	9.96	7.21	9.07214	9.41743	9.27109	9.59756	9.35	9.13797	9.45	9.59214	9.67623	10.05	9.57	9.29	9.62508	11.23	10.2	10.66	10.84	10.1088	9.19746	9.48238	10.56	11.49	10.1809	11.67	11.67	11.92	10.8	10.31	10.44	9.36	9.83623	8.92437	9.76882	10.95	11.69	11.37	9.28491	10.51	9.7145
O60829	PAGE4	13.4	10.4141	12.119	11.7	13.98	12.89	10.03	12.6682	14.27	14.22	12.2	11.12	9.48	10.49	10.9717	9.05	10.893	10.85	10.6458	11.5375	11.9187	10.69	13.02	12.51	11.7112	11.7861	11.2671	10.5602	10.3676	11.3829	12.0292	11.2136	11.1685	11.8551	11.8457	12.0662	11.0047	11.7715	12.0572	10.9141	11.1832	11.2038	11.4895	11.3876	12.1524	11.8335	12.0305	11.4128
O60831	PRAF2	9.65506	9.28864	10.5685	10.35	10.1	9.42	9.39396	10.16	10.279	9.05602	10.1623	9.9692	9.59405	11.0167	10.0118	10.0137	9.96195	9.13131	7.59	10.3786	10.17	10.2741	12.7	10.4921	10.944	13.89	11.51	9.67	9.62834	10.6871	10.96	10.56	11.0385	10.43	13.53	11.1537	11.96	12.76	9.78	11.56	8.994	9.65219	10.57	12.81	12.89	10.0242	9.54	10.1113
O60832	DKC1	8.70896	9.18401	11.67	9.82	10.59	8.9	9.03584	10.44	9.81	9.01067	9.1501	9.53105	9.63899	9.51	9.55078	9.32124	8.99	9.53823	9.58	9.56982	9.52	9.78349	8.94	9.72	9.47	11.42	10.03	9.97061	9.42035	9.07	13.05	11.69	10.04	13.53	12.53	9.44	9.86	9.12	11.11	8.7	8.5933	7.47	12.95	13.36	10.74	8.63	12.63	10.56
O60841	EIF5B	8.81597	9.15658	9.32	8.15	9.43	8.85899	8.89222	11.59	8.61	9.18659	9.2984	9.52164	9.66194	9.94	9.72956	9.94663	9.61	9.70698	9.87	9.89584	10.1	7.82	10.65	9.61	8.78	10.55	10.01	8.85671	9.45387	8.35	11.5	11.61	8.1	11.28	11.99	10.31	10.03	8.55	10.71	9.37603	8.64855	9.85221	10.24	12	11.87	9.17877	11.03	11.32
O60869	EDF1	10.25	8.66	12.44	12.53	12.14	11.18	10.59	13.18	12.12	11.32	11.22	11.05	9.58	12.44	10.61	10.25	10.77	11.66	12.13	12.6	11.4	11.2	12.07	12.27	12.17	12.53	12.44	10.3463	9.76984	12.17	13.31	11.43	11.33	13.4	12.58	12.61	12.85	11.27	12.49	10.42	10.37	10.6322	12.08	12.67	13.34	11.69	11.92	10.87
O60879	DIAPH2	8.81732	9.15013	9.90857	9.58791	9.68847	9.57029	8.80455	9.53	9.51136	9.15936	9.26	9.41691	9.67643	9.75	9.4412	9.5661	9.67985	9.64516	10.5934	9.79057	10.0719	8.84803	10.25	10.37	10.35	10.26	9.61	9.10687	9.42957	9.15	10.97	10.01	10.02	9.49	10.69	9.59321	10.58	10.77	9.66	9.26813	8.67321	9.85306	10.82	10.33	10.99	9.23618	10.16	9.81112
O60884	DNAJA2	10.0226	9.8	8.42	8.74	9.85294	9.70392	9.18694	8.72	10.247	8.83915	9.77928	9.89027	9.6723	10.08	9.8537	9.54461	9.98	9.64689	10.7	10.107	7.95	9.69289	11.91	10.41	11.29	10.35	10.23	9.2109	9.58094	11.72	11.98	11.94	9.22	11.65	12.6	10.85	11.85	11.65	11.85	10.0349	12.53	9.76348	12.16	12.02	10.39	9.73336	9.33	8.69
O60885	BRD4	8.57918	9.11442	9.78938	9.30388	9.14343	9.01614	8.77497	9.68	8.88	8.57	9.15475	9.25414	9.68592	7.86	9.26874	9.51675	9.57208	9.5274	9.86499	9.34134	9.5279	9.09661	10.23	8.87	8.07	9.91221	9.06	8.93842	9.34642	10.42	10.69	9.7007	9.54	10.04	10.47	9.45	8.84	8.46	8.88249	9.00584	8.59092	9.4422	9.69	9.88	9.53	9.17639	7.54	9.10699
O60885;Q15059	BRD4;BRD3	8.70694	9.1374	9.47933	9.1091	8.62287	8.94426	8.75825	9.61625	8.24016	9.19778	9.22344	9.30359	9.67687	9.52329	9.23554	9.3002	9.37746	9.53534	9.83096	10.82	9.59	8.89921	8.9	8.2	10.1	9.85	9.36433	8.90174	9.36293	8.13	11.02	8.6	9.65438	10.22	10.05	9.42	11.75	8.89	8.84572	9.07854	8.85634	9.74162	10.14	10.53	10.0634	9.10975	8.85557	9.09568
O60888	CUTA	12.16	10.4457	12.32	10.74	11.98	12.89	11.89	11.61	11.18	12.66	11.42	11.46	11.44	12.22	13.13	12.56	13.99	11.5186	12.51	13.98	12.35	11.74	12.19	12.85	12.05	13.12	11.45	11.11	11.5	11.71	12.43	12.87	12.41	13.23	12.59	12.88	12.34	12.2	13.65	12.86	13.22	14.61	11.41	12.64	11.24	13.58	12.12	11.86
O60907;Q9BZK7;Q9BQ87	TBL1X;TBL1XR1;TBL1Y	8.69475	9.12679	9.33109	9.09985	8.82377	9.08564	8.76961	8.90539	8.58385	9.10097	8.9549	9.29341	9.68713	9.08312	9.27296	9.36817	9.57973	9.52668	12.12	9.12053	9.04913	8.88956	9.33	9.04316	8.07	8.21674	8.81143	8.9279	9.34115	7.47	9.01	8.9	8.99627	9.77	10.76	9.01281	8.74337	8.50432	9.03403	8.86852	8.56792	9.72447	7.81	10.81	8.19	9.06426	8.89152	8.66847
O60925	PFDN1	11.75	9.54616	12.05	10.35	12.09	11.78	10.35	12.42	11.48	10.09	11.1936	10.26	10.4729	11.48	10.8078	10.22	9.7	9.58	12.23	11.54	11.86	10.82	12.69	12.16	12.27	11.23	11.7	10.29	9.7	12.61	13.04	13.04	11.92	12.34	13.31	12.35	12.32	11.99	11.14	10.8114	12.57	7.98	11.79	12.66	13.11	10.7794	11.31	7.52
O60934	NBN	10.48	9.48158	13.03	11.33	11.96	11.8	9.82537	12.88	11.47	11.73	11.68	10.58	9.78508	10.7407	11.15	8.64	10.0443	10.0004	11.3906	10.8627	11.72	9.8	10.62	10.12	9.06	10.67	9.47	9.746	9.69003	10.6151	10.51	10.61	11.38	10.52	10.96	11.67	10.9246	10.6784	13.11	10.7617	11.83	7.8	10.95	11.39	11.2	11.16	11.32	10.91
O60936	NOL3	9.72	9.12126	10.28	7.57	10.44	9.36	8.7815	10.28	9.8	9.22027	9.74999	9.18901	10.0072	10.31	9.11622	9.4213	9.9351	9.63703	10.24	9.55832	9.86012	9.27488	10.14	9.99586	9.54485	8.79	10.49	9.54305	9.40968	9.80839	10.09	10.3385	8.51	10.75	11.05	10.54	10.64	11.08	10.83	9.65	8.31263	9.87081	11.67	10.52	11.12	8.88	10.5558	9.56906
O60941	DTNB	9.69531	9.47204	8.68	9.97339	10.3479	9.9216	11.16	10.0228	10.1393	9.75805	10.0693	10.2602	9.85616	10.1779	9.68645	9.77976	9.90766	11.14	9.79744	10.2695	9.95769	9.90974	9.57727	10.3619	10.0166	9.8345	9.56911	9.19791	9.57969	9.96248	8.7	10.57	10.3734	7.66	9.92	10.2881	10.0238	10.019	9.66651	9.72989	9.33641	9.48	9.77068	9.86	9.35	10.0673	10	10.0394
O60941;Q9Y4J8	DTNB;DTNA	8.69	7.8	10.08	9.53	10.26	9.22138	9.99	9.05	9.85	9.32928	8.05	9.56976	9.7243	10.2	9.25467	9.37222	9.59992	9.52134	11.06	9.71148	9.66	9.79144	12.13	10.1642	10.27	11.63	9.06	10.36	9.50416	10.48	11.51	10.6	9.68	9.15	11.21	10.23	10.81	11.64	10.1212	10.68	9.54	9.91098	10.1262	10.67	10.27	9.02862	9.42	9.50916
O75083	WDR1	13.62	12.9	13.01	15.03	14.36	14.03	12.89	14.93	13.64	12.42	13.66	13.12	11.98	15.53	13.29	13.46	12.24	13.15	14.77	13.66	14.68	13.72	16.16	15.18	14.87	16.06	15.7	15.26	12.37	15.31	15.93	15.28	14.33	14.05	16.24	15.03	16.24	15.86	14.92	15.2	13.21	12.05	15.74	15.78	16.46	13.01	14.37	13.49
O75106;Q16853	AOC2;AOC3	9.39287	9.3934	9.80203	9.26221	10.2287	9.60674	9.13951	9.8786	9.55858	9.53078	9.60513	9.5874	9.72066	8.82	9.09984	9.42764	9.77045	9.59396	9.99836	9.85892	9.57045	9.87273	11.56	9.82794	9.71134	10.63	10.8	9.30057	9.50759	10.4044	10.87	9.02	9.9085	9.67058	10.3491	10.251	11.11	11.2	10.6	12.29	9.27163	9.90187	9.59215	9.44	11.42	9.1441	9.95162	9.69333
O75110	ATP9A	8.34988	9.15347	9.8	9.50552	9.8	10.89	8.64022	10.79	8.71887	9.198	9.55155	10.81	9.68027	9.49589	8.90251	9.0234	9.52235	9.58148	11.5	9.70564	9.63246	9.20884	9.56024	9.55997	9.49262	9.97	11.35	9.25496	9.37626	9.38187	9.17	10.03	9.04945	11.08	9.58	10.88	8.91	9.64069	11.65	8.96627	6.77	9.85836	11.76	11.95	10.06	8.09	12.44	9.25268
O75112	LDB3	12.02	11.68	10.6928	11.33	10.49	11.42	10.77	11.6721	12.52	11.8	10.17	9.61	9.91296	13.11	11.94	13.01	10.97	11.07	10.25	11.47	10.19	12.93	15.02	12.59	12.58	12.09	12.03	11.72	10.0342	14.05	13.43	12.45	10.42	9.79	13.74	13.25	15.03	14.63	10.28	12.54	12.72	10.0697	11.2957	9.9	13.01	9.43	9.93	9.82996
O75116	ROCK2	8.70408	9.12734	9.3763	9.17175	8.75623	8.7739	8.76204	8.90724	8.38758	9.10912	8.73682	9.27336	9.68733	10.74	9.27318	9.38068	9.08145	9.51473	9.71263	9.47731	9.9	9.04868	10.08	9.03	10.56	8.99	8.08	9.23	9.34611	10.52	9.44	8.84	9.27503	9.33537	10.11	5.7	9.92	9.63	8.8254	9.27	8.66961	9.64625	9.19	9.18	8.17	9.10241	9.31897	8.98449
O75116;Q13464	ROCK2;ROCK1	9.39843	9.17018	10.0984	9.71	10.0367	10.52	8.8942	10.52	9.72645	8.94646	8.83	9.38774	9.69754	10.77	9.09663	9.031	9.91049	9.56676	11.7	9.83057	9.31	9.30798	10.35	9.1	10.89	10.23	9.94	9.40615	9.45933	10.07	10.4	10.5	9.09	10.15	12.06	9.6	11.24	10.11	10.53	9.16504	8.67442	9.8444	11.82	12.1	11.95	10.48	9.77	9.7415
O75122	CLASP2	8.53322	9.14543	9.42	9.41	8.94	9.11035	8.6931	8.1	8.3261	9.22886	9.49945	9.68883	9.68863	10.52	9.0132	9.50951	9.29075	9.47837	8.86	9.53931	9.66964	9.03511	10.32	9.35121	9.16717	9.95	9.41	8.59	9.36406	7.32	10.22	10.2798	9.46	8.82	11.24	9.47	10.74	10.76	9.02	8.98226	8.54788	9.86902	9.63	10.53	10.72	9.14204	9.72	9.34414
O75122;Q7Z460	CLASP2;CLASP1	8.62238	9.13063	9.39	9.3819	8.72848	8.93991	8.74425	9.66904	8.52903	9.22744	9.26838	9.31757	9.68868	9.2868	9.2486	9.43534	9.50774	9.5184	10.2182	9.6419	9.18235	9.12745	8.43	9.03095	9.41688	8.54	8.91	8.95753	9.33788	9.75	10.29	8.89	8.58	8.62	11.22	9.46914	9.25372	9.16	9.19311	8.75366	8.60521	9.79141	9.93	10.64	9.24	9.11124	10.04	9.00253
O75128	COBL	15.03	12.94	11.65	13.73	13.5068	13.0296	15.13	11.08	15.82	14.68	10.37	13.67	12.2147	10.76	13.1307	13.1199	11.8067	11.5028	12.05	13.3414	12.1641	12.2144	12.53	13.87	10.46	10.68	12.99	14.02	11.9013	12.3	9.97	13.29	11.35	10.12	11.29	14.56	10.4	12.77	16.38	12.51	12.9022	13.53	11.08	12.02	11.65	15.22	11.59	12.5598
O75131	CPNE3	10.5864	9.40534	11.35	10.6771	9.63	11.01	9.46268	11.7	10.4	9.85311	9.86	7.47	9.91707	11.68	10.6007	10.95	10.17	9.76289	11.95	10.71	11.41	11.57	12.38	11.9	10.86	12.73	11.4	10.16	9.2668	12.41	12.63	12.46	11.68	12.19	12.38	11.15	12.08	12.24	11.57	10.58	9.61662	10.37	14.01	13.34	12.67	9.85	12.64	10.33
O75146	HIP1R	9.00749	9.14323	9.38473	9.48781	9.0577	9.24073	8.75955	9.97355	8.76723	9.20402	9.43681	9.48238	9.6769	9.66	9.29326	9.51648	9.41837	9.54426	9.73193	9.38633	9.52	9.11953	9.13	9.42616	9.31724	10.62	9.55689	8.88016	9.39051	8.8394	10.22	9.26	9.29853	10.0121	10.69	9.84445	8.99	9.95	8.57	9.16154	8.60591	9.84282	10.52	9.84	10.84	9.13415	10.18	9.38335
O75150	RNF40	8.70866	9.14003	9.15	9.21799	8.83	8.92751	8.76162	10.25	8.44482	9.21778	9.36224	9.49121	9.6698	9.60946	9.28114	9.52865	9.27088	9.53193	9.37	8.69	10.41	8.89133	9.87	8.97	8.84	9.3	9.18224	8.81833	9.36834	8.52	10.57	9.17	9.31	7.54	11.55	8.85	9.68845	9.3807	7.34	9.12854	8.57428	9.83903	9.43	10.36	10.38	9.07999	9.4	9.79
O75152	ZC3H11A	8.71671	9.13002	10.56	9.4	10.5	8	8.82793	10.44	9.12239	9.21774	9.41	9.32052	9.66359	9.89	8.6	8.23	10.11	9.79524	9.92	9.83	10.32	9.71	9.36	10.68	10.7	9.95	7.8	8.67551	9.30631	10.33	11.64	10.28	10.35	11.09	11.74	11	9.57	10.07	9.78	9.15	8.45119	9.85681	11.04	11.29	9.95	9.28443	10.32	10.53
O75153	CLUH	8.90507	9.1378	9.13078	9.61418	9.33	8.83572	8.68064	10.38	8.4695	9.20905	9.31962	9.38564	9.68096	8.89306	8.4	9.45654	9.60442	9.53218	10.35	9.44111	9.47732	9.10565	10	9.2264	9.2481	10.97	5.65	8.76835	9.36564	8.6	10.01	9.61	9.68673	9.82	10.96	9.1796	9.88	10.99	9.29533	8.97473	8.61956	9.79203	10.2699	10.29	10.79	9.12456	10.52	9.07658
O75165	DNAJC13	8.69156	9.12622	9.16534	9.02327	9.09143	9.03352	8.78245	8.8661	8.72469	8.94713	8.94753	9.23623	9.68715	9.08563	9.21957	9.38487	9.5839	9.52726	9.38	8.73364	9.04302	8.88192	9.01119	8.92433	8.55885	8.61553	8.98919	8.93226	9.34036	8.52703	7.73	8.43	8.81647	7.06	9.98	8.7188	8.72203	10.74	9.15851	8.8547	8.47154	9.72484	9.38	10.52	9.32	9.0553	6.94	8.62563
O75170	PPP6R2	8.72487	9.18171	10.56	10.19	10.22	9.71	8.92079	10.51	9.58	9.18254	9.40382	9.22651	9.65416	9.72	9.36297	9.65186	9.48352	9.70794	10.394	9.71537	9.6	9.16494	10.55	10.13	7.99	9.34	9.47	9.18914	9.4507	9.74	10.65	10.72	10.09	10.08	11.36	10.43	9.66	9.88135	10.64	8.35	8.71376	9.8687	9.29	10.6	11.01	9.0625	9.73	10.0588
O75173	ADAMTS4	9.05965	9.32	9.77028	9.44583	9.74447	9.74	8.84041	7.62	9.40321	9.07525	9.55	13.3	9.71184	10.62	9.09	9.43357	9.6573	9.56692	8.86	9.62942	11.31	9.51402	10.061	9.25928	9.71651	9.4369	9.5	9.09471	9.57302	10.99	9.97	10.0125	11.1	10.0351	9.57161	9.86507	11.11	10.4184	9.27863	9.27	8.68136	9.83892	9.75337	9.31	9.66755	9.31142	9.72535	9.6252
O75175	CNOT3	9.11327	10.88	9.89363	9.5216	9.98595	9.38932	9.2521	8.26	9.64659	9.41635	9.48318	9.40375	9.72779	8.79	9.08292	9.40026	9.67207	9.56256	9.75418	9.79175	9.85722	9.87432	9.63	10.2509	6.52	9.41	8.19	9.23412	9.50522	11.5	10.42	10.52	9.93963	9.55	10.4	10.0917	10.25	11.22	8.27	11.22	10.53	9.84774	10.96	10.55	10.94	9.02731	9.22695	8.68
O75179;Q8IWZ3	ANKRD17;ANKHD1	8.67866	9.13286	9.24	9.26282	8.93875	8.89536	8.75217	10.69	8.37434	9.209	9.22398	9.39968	9.68249	7.69	9.22963	9.49455	9.63951	9.52191	9.98547	9.56338	9.35	9.05054	9.09	9.79	9.9	9.9	9.10415	8.92227	9.34738	9.07494	10.2	9.15	9.77644	9.82	10.88	9.43	10.4	9.28736	8.72	8.96116	8.67891	9.72917	9.61	10.58	10.48	9.12601	9.69	8.7085
O75191	XYLB	8.69918	8.53	9.46	9.58	10.4	9.48692	8.81183	10.38	9.43944	9.14837	9.46048	9.44205	9.67703	9.41	9.27369	9.49164	9.90865	9.62013	11.37	9.74091	10.25	9.3343	10.55	9.35	10.78	10.96	9.98869	8.91881	9.44478	9.77192	10.94	10.53	9.93	11.72	11.3	9.98	11.29	9.82886	11.3	9.82	8.69807	9.84656	11.5	11.14	11.17	9.30888	10.16	9.72607
O75208	COQ9	8.83149	9.08015	10.0488	9.29047	10.91	9.37	8.8429	11.04	9.60667	9.34689	9.39025	9.24724	9.69462	9.92169	9.48844	9.83472	9.98279	9.63329	12.26	9.85908	9.46	9.41666	10.94	10.2376	10.2222	9.75413	10.12	9.23915	9.41842	10.54	9.48	9.67	11.17	10.6	9.82	10.397	9.62	9.43	9.51	9.34877	8.41637	9.91028	10.18	10.01	11	8.98539	10.43	9.89987
O75223	GGCT	10.54	9.5765	14.08	11.3158	11.92	11.73	11.8	13.01	10.82	10.84	11.119	10.55	10.5275	12.11	9.92	11.76	12.24	10.6853	13.2	12.59	12.29	10.87	10.62	12.04	13.07	12.62	11.83	11.34	10.3044	11.74	12.61	13.79	11.82	14.85	11.99	12.02	11.42	11.35	12.64	10.3783	10.2177	10.41	13.05	11.62	10.86	12.09	12.98	11.49
O75251	NDUFS7	8.43308	9.16032	9.77	9.448	9.45	8.9839	8.71058	9.05	8.80319	9.14398	9.25102	9.28121	9.69254	10.14	8.69601	9.21858	9.55381	9.62194	10.03	9.84863	9.60508	9.27867	10.28	9.59864	9.75248	11.07	9.9	9.98	9.39693	9.74736	10.6	10.91	9.30205	12.4	11.34	9.78	8.93	9.17	10.1065	9.43255	8.62433	9.85737	11.74	11.77	11.58	9.05892	11.35	9.69096
O75306	NDUFS2	8.31075	9.15278	9.632	9.42875	10.45	8.90171	8.61161	10.39	8.28439	9.32216	7.91	9.55844	9.5923	9.83102	8.69647	9.05662	9.48279	9.56997	10.65	9.3872	9.48239	9.25901	9.25	9.5467	9.82	10.47	9.6811	9.25144	9.36312	7.44	10.32	10.94	9.10138	10.33	10.31	11.02	9.84	7.82	8.69	8.90816	8.57383	9.86486	11.99	11.67	8.13	8.89553	11.19	9.06908
O75312	ZPR1	9.26	8.97494	6.01	9	7.82	9.63458	8.82502	8.46	9.59274	9.12948	9.35797	9.88514	9.70106	11.18	9.02	9.43029	11.61	9.54663	9.85	9.92253	9.43	9.54122	10.41	8.77	8.7	9.91	9.92707	9.14838	9.3947	9.7	10.5	9.7	9.57	9.54	9.57	10.63	10.49	11.07	9.29059	9.35984	8.49021	9.87476	10	9.97	10.07	9.21135	9.46325	8.98
O75323	NIPSNAP2	10.35	9.13538	11.78	10.73	12.31	10.5878	9.49289	11.78	10.4948	9.82216	11.56	10.58	10.63	10.59	8.61	10.2422	10.28	10.2372	12.9	9.9043	10.72	10.0122	11.75	10.73	10.92	12.31	10.89	12.6	9.84954	9.44	11.5	12.02	11.17	14.43	12.67	11.28	12.1	11.12	13.05	10.2	8.34	10.3004	14.19	14.12	13.32	11.93	13.88	11.74
O75340	PDCD6	11.83	9.13376	12.39	10.9794	11.02	12.01	9.1359	11.19	10.94	9.79579	10.25	12.46	9.75025	12.34	9.59	9.34	11.37	9.83318	12.13	9.94585	10.23	11.01	12.04	11.35	11.66	12.03	10.92	10.34	9.72717	11.42	13.37	12.98	11.36	14.27	13.63	12.66	11.65	12.61	12.26	10.44	9.68249	9.5352	13.78	14.13	12.38	11.07	13.13	11.7
O75347	TBCA	13.69	10.55	14.42	13.71	13.64	13.14	12.93	13.15	12.08	13.26	13.41	12.91	12.99	13.13	12.21	12.39	12.28	10	13.53	12.98	13.86	11.71	14.35	13.41	13.35	12.89	13.13	12.45	12.68	12.9	14.46	13.8	13.25	14.85	13.84	13.28	12.68	13.03	11.54	12.07	10.85	11.9488	14.01	13.25	12.86	13.56	13.99	12.07
O75348	ATP6V1G1	11.39	9.69719	10.99	10.76	10.34	12.46	10.5365	12.13	11.98	10.2	10.3	12.09	10.89	11.59	11.85	11.39	10.34	9.31	10.93	10.61	10.88	10.17	12.92	10.38	10.89	11.89	11.19	10.7082	9.78095	11.7613	11.84	13.51	11.94	12.88	12.51	13.44	12.25	12.0355	13.11	10.9935	9.97943	9.63309	14.07	13.7	13.33	10.18	12.5	11.73
O75351	VPS4B	8.14	9.32061	10.88	11.38	10.22	10.3	9.39186	11.47	10.91	9.65015	10.3793	10.2	10.0219	11.79	10.81	11.22	10.35	9.76312	11.35	10.88	12.67	9.85901	12.09	11.15	11.65	11.26	11.76	11.22	9.63084	9.8	11.65	11.43	10.59	11.84	12.86	11.47	11.59	11.24	11.28	10.58	10.62	9.87013	11.15	13.34	11.61	10.75	11.52	10.28
O75351;Q6PIW4;Q9UN37	VPS4B;FIGNL1;VPS4A	11.0338	9.05825	11.59	9.3	10.77	10.42	9.06218	12.13	11.13	9.793	10.45	11.81	9.62851	13.03	10.74	8.72	10.7254	10.1332	13.37	8.26	11	10.0402	12.81	10.39	11.08	12.5	12.31	11.84	9.65889	11.37	13.06	12.91	10.98	13.1	13.64	12.23	11.36	12.21	12.23	11.28	10.02	9.93782	13.59	15.21	11.74	10.76	13.04	11.38
O75351;Q9UN37	VPS4B;VPS4A	9.08397	9.16738	10.4458	9.63886	9.86537	9.55394	8.79985	10.58	7.93	9.09278	9.51737	8.68	9.69211	9.74	8.89577	9.0852	9.56215	9.48864	11.49	9.62783	9.76157	9.45949	10.26	9.59441	9.17	10.1888	9.86994	9.75469	9.42288	9.96	12.08	11.41	9.52	13.19	12.03	10.46	9.68413	9.1	8.97	8.7894	8.659	9.86073	12	11.54	10.21	8.07	10.68	9.03
O75356	ENTPD5	12.01	9.19652	12.01	9.94	9.3	10.0648	9.15826	11.28	9.92558	9.11975	10.2858	9.7832	9.66354	11.17	9.51589	9.23	10.89	9.71115	12.86	10.2353	10.08	9.80411	9.9	10.4635	10.16	9.24	10.17	9.2	9.50057	9.14	11.49	12.96	8.5	11.38	12.76	10.7	10.07	10.5618	11.35	10.03	8.46946	9.87445	12.21	11.78	11.14	9.47	12.89	11.29
O75363	BCAS1	9.53	9.13402	8.68	9.61172	9.97	10.97	9.75	11.54	10.05	8.77	8.54	9.04	9.76085	9.54	9.42112	9.60231	10.05	9.52679	8.43	9.78556	9.23	9.17777	9.02	5.9	5.34	6.92	8.57	9.18255	9.41134	10.46	10.11	10.18	9.36124	11.53	11.06	12.82	9.11	10.0747	9.5568	9.33354	8.41205	9.88598	8.92	12.13	10.19	10.8	10.16	9.9941
O75366	AVIL	12.6109	9.28	14.0778	13.0955	13.3691	12.3621	10.7263	14.2495	12.375	10.3554	13.19	11.789	10.5473	13.5196	11.4496	11.4553	12.63	10.8312	15.22	11.8276	13.4441	11.5539	12.9611	11.53	11.57	13.6	11.51	11.88	10.8166	12.6379	13.7857	14.4269	13.0727	14.55	14.4102	13.4727	13.12	12.5061	13.7704	12.0039	11.1002	11.1611	10.93	14.9689	15.89	12.9001	15.88	13.3493
O75367	MACROH2A1	11.15	10.1813	13.7	12.9	12.55	12.76	11.16	13.37	12.22	10.81	12.82	10.64	10.99	13.43	12.38	11.78	13.17	11.74	14.82	12.86	14.44	11.86	13.18	12.75	13.15	13.98	14.2	12.75	10.31	12.6	14.98	14.5	13.19	14.57	15.07	13.37	12.53	12.58	13.79	12.61	11	11.21	15	15.23	13.44	12.57	14.07	13.56
O75367;Q9P0M6	MACROH2A1;MACROH2A2	13.46	9.46	16.25	14.82	14.68	13.76	12.03	15.61	14.05	12.01	14.21	13.04	10.6	14.8	13.07	11.4	12.94	12.8	15.52	12.3	15.01	11.53	15.07	12.64	13.2	15.76	15.86	13.78	13	13.82	15.9	15.32	14.33	15.39	16.68	14.3	14.71	14.36	15.74	14.16	10.57	13.16	16.32	16.33	16.06	14.84	15.74	15.58
O75368	SH3BGRL	12.05	11.29	11.65	13.37	14.25	14.11	11.72	14.42	14.17	14.1	12.84	14.41	12.26	14.72	12.95	12.93	12.95	12.89	10.2	14	13.26	13.66	15.05	14.8	14.65	12.06	12.79	12.23	12.89	14.71	14.71	14.7	14.26	14.75	14.26	14.7	15.02	14.88	12.52	12.66	12.48	13.01	10.82	12.3	13.11	14.73	15.23	12.01
O75369	FLNB	13.37	10.7366	13.9	12.58	13.25	13.13	12.26	13.69	13.29	12.43	14.1	10.28	10.88	13.78	13.89	13.11	14.33	11.86	14.74	13.56	14.56	12.84	13.45	13.07	13.81	13.01	13.03	11.84	12.22	13.95	13.96	14.35	13.16	14.65	15.51	14.77	13.53	13.15	14.09	12.2	10.82	11.62	14.6	14.48	14.35	11.82	14.64	11.99
O75376	NCOR1	10.5789	9.65189	11.1151	10.0633	10.582	10.2145	8.99602	9.28	9.92093	9.9118	9.99932	10.0447	9.656	10.3836	12.79	9.76893	10.0291	10.1019	11.1	10.42	10.38	10.6372	6.46	10.626	10.52	7.66	9.28	9.66706	11	9.97	9.55	10.8143	10.1792	10.07	11.27	11.02	8.66	8.06	12.79	8.25	12.37	10.6285	11.23	10.5	8.92	13	11.16	10.9508
O75380	NDUFS6	10.92	9.72616	12.19	12.19	12.77	11.2588	11.8	11.78	11.85	11.36	12.24	11.3427	11.6	10.24	8.58	10.72	10.98	11.4	13.4	11.19	10.95	11.44	11.27	12.16	12.49	11.9	9.42	10.4178	10.3289	12.26	12.52	13.06	9.37	14.64	12.51	12.65	11.46	10.1	10.72	10.6359	10.36	9.76	10.77	11.35	11.21	12.18	12.17	11.5085
O75382	TRIM3	8.63542	9.13658	9.77	9.32773	8.68672	8.81723	8.73127	9.20163	8.60724	9.1932	9.17215	9.14475	9.6828	8	9.17047	9.44381	9.20962	9.52621	8.35	9.542	9.52649	9.1007	9.25	8.97339	9.28602	8.57	8.92479	8.9456	9.35899	9.08039	9.68	7.92	9.08593	10.0806	10.4	9.4495	10.77	10.66	11	9.0128	8.73382	9.77123	10.29	10.33	10.26	9.06649	9.96	9.01949
O75390	CS	12.6	11.1	14.29	12.54	13.57	12.31	9.81	13.86	11.9	10.89	13.11	11.1	11.15	13.3	11.77	10.09	12.31	11.0517	14.25	11.21	13.11	11.86	12.96	12.64	13.51	14.21	12.88	11.18	11	13.33	14.66	15.09	15.31	16.01	15.44	13.75	13.23	12.63	13.38	12.34	10.32	13.83	16.66	15.63	14.73	12.65	14.99	13.18
O75391	SPAG7	9.87225	9.29532	11	10.64	10.4057	10.0718	9.06825	11.6	9.53612	9.07344	10.0286	9.86408	9.96095	10.7098	9.74716	9.71779	9.90926	9.63587	11.13	9.85932	10.86	9.7749	12.1	10.21	10.2123	11.0175	10.24	9.73355	10.0403	10.4813	11.19	10.8359	10.6068	11.35	10.65	10.5443	10.71	10.358	10.5481	9.73529	8.94848	9.88011	11.93	11.2236	11.16	9.79079	9.72	10.2454
O75396	SEC22B	12.71	10.0688	13.21	11.62	11.97	12.04	12.99	12.3	11.48	12.6	11.5	10.73	10.7239	12.76	12.48	12.9	11.46	9.91546	13.2	10.03	12.45	11.67	12.94	10.79	10.79	13.37	12.48	11.68	9.47307	12.08	12.87	12.76	11.76	12.86	14.16	12.9	13.21	12.54	14.01	12.28	11.43	10.4814	15.06	14.53	12.92	11.29	13.79	13
O75400	PRPF40A	10.0793	9.32368	11.7667	10.2204	10.7312	9.7566	9.15378	11.29	10.0747	9.36371	9.99413	9.64335	10.44	11.24	9.97	9.89963	10.56	9.8512	11.29	10.664	11.43	9.7836	11.06	11.26	11.6	11.59	10.37	9.46135	9.54198	10.76	12.71	11.83	10.73	12.16	13.22	11.44	10.34	11.27	11.3	9.07	8.71435	9.91052	12.06	12.66	11.72	10.49	12.08	11.04
O75410	TACC1	8.70605	9.13109	9.35457	9.21222	9.15074	9.03954	8.77102	9.36228	8.94763	9.18494	9.05375	9.39486	9.68738	9.3	9.28651	9.40399	9.36223	9.53557	9.55768	9.11691	9.87	6.31	9.55	10.11	9.15604	8.93572	8.71541	8.92094	9.34922	9.01306	8.93	9.45868	9.35993	10.94	9.22	6.6	9.11909	9.24	9.08687	9.14115	8.67607	9.61656	9.44488	8.37	8.19	9.10047	9.2944	9.02367
O75427	LRCH4	9.0196	9.1063	9.13994	9.57281	8.9623	9.04446	8.84644	9.58943	8.67772	9.03371	9.52382	9.80403	9.72463	9.34662	9.2269	9.30493	9.49219	9.43354	9.68793	9.42884	9.39784	9.16717	9.36163	8.95931	9.23216	9.92	9.6342	9.02974	9.36803	7.72	9.85985	9.63	11.02	9.88	10.81	9.46003	8.67	9.72399	9.60946	8.92225	8.73331	9.82019	10.2824	9.97439	11.77	9.26715	9.66066	9.32062
O75431	MTX2	8.75786	9.15082	9.87599	9.56068	9.28411	9.7609	9.17	10.0422	9.00631	9.17617	9.52182	9.84845	9.69575	9.80896	9.31839	9.08	9.74299	9.57533	11.35	9.71252	10.1791	9.27523	9.77974	9.31627	9.8185	11.27	9.60349	9.29728	9.3855	9.84957	8.55	10.33	9.67507	10.82	10.3	9.88833	9.89493	10.0871	9.78519	9.23346	8.6421	9.85862	10.76	10.07	10.6237	9.11471	10.05	9.69976
O75436	VPS26A	10.44	9.23656	12.66	11.61	11.23	11.1	11.49	11.49	10.29	9.57874	11.1853	10.94	9.6107	11.14	10.4975	10.1395	10.8466	10.1768	12.15	10.3	11.73	10.75	12.42	10.55	11.85	12.26	11.63	12.44	9.81272	9.35	12.47	12.25	12.2	12.73	12.89	11.98	12.26	12.36	11.76	11.61	9.78596	9.52649	13.24	13.3	14.04	12.01	11.56	13.08
O75438	NDUFB1	9.93695	9.21645	11.1	10.657	10.62	9.89134	8.87749	12.32	10.0144	8.99835	10.071	9.68273	9.61331	10	10.032	9.5617	9.73531	9.54938	10.95	9.72693	10.8826	9.69609	11.89	11.26	11.3	10.7	11.92	9.78466	9.55618	10.74	10.92	10.89	10.1199	12.32	11.01	10.55	12.09	10.5965	10.4522	9.97028	8.91186	9.72446	11.06	10.8	11.04	9.72869	12.38	10.0971
O75439	PMPCB	8.30878	9.19179	11.78	10.62	10.01	9.26093	9.04789	12.12	8.61	9.01177	8.06	9.47021	9.6185	9.77	9.49802	9.03	10.44	9.61276	12.94	10.36	10.56	9.92	10.26	8.58	9.68	11.35	10.88	9.81108	9.52485	8.45	11.72	11.64	10.42	12.23	12.06	8.77	9.72	7.52	10.76	9.15095	8.39156	9.61102	11.81	12.21	12.48	9.93	12	9.08
O75439;P31930	PMPCB;UQCRC1	11.3699	9.56755	13.84	12.0368	11.46	10.8854	10.1949	12.52	11.3643	10.3858	11.7567	10.496	10.28	12.0887	10.6275	10.5307	11.3818	10.1873	14.04	10.7899	11.6225	10.6114	11.79	11.1636	12.25	13.61	12.33	12.15	10.4144	11.6907	12.82	13.39	12.1065	15.16	12.02	12.42	11.96	11.9781	13.12	11.56	10.0102	10.7392	14.8	15.27	13.96	12.76	15.12	11.3699
O75443	TECTA	10.9916	9.47765	11.85	10.2917	11.3844	10.8207	9.588	11.5559	10.6637	9.75549	10.5734	10.8494	10.62	11.3045	10.2295	9.75749	10.0883	10.1294	11.2934	10.3027	10.8116	10.1482	11.2016	10.8713	10.9801	10.95	10.3321	9.74418	9.38374	10.6843	12.1873	12.8	10.37	13	10.91	11.92	12.18	11.0013	11.5346	10.1612	9.87141	10.1298	12.61	11.47	11.69	11.3626	13.52	9.01
O75475	PSIP1	9.42	9.42615	10.5282	10.14	9.19	9.98	10.24	9.89	11.21	9.18	10.15	9.53	9.26235	11.08	11.76	10.05	11.92	11.01	12.2	11.89	11.91	11.02	11.25	11.01	11.2	11.09	10.84	11.07	9.79377	10.97	11.74	9.9	11.92	9.51	12.06	11.5	10.53	10.93	10.8034	10.31	8.95079	9.97038	10.09	11.35	11.1	9.367	10.6993	10.48
O75475;Q7Z4V5;Q9Y3E1;P51858	PSIP1;HDGFL2;HDGFL3;HDGF	9.83117	9.43475	11.13	10.07	11.06	10.49	9.62717	12.61	11.77	9.83	10.46	11.09	9.849	11.59	8.83	10.5121	10.7187	8.12	11.27	10.62	11.81	10.5323	11.9083	10.91	11.31	10.7	12.41	10.3191	9.79496	11.71	13.01	12.48	11.76	13.11	13.06	11.77	11.6007	11.07	10.25	11.2	10.0044	9.63526	12.41	13.08	11.8	10.2247	11.44	10.9426
O75477	ERLIN1	9.63	9.151	10.1776	11.75	9.64943	9.41365	8.80686	8.45	10.73	9.24729	9.14773	9.44051	9.66767	9.99	8.07	9.79471	9.62802	9.71849	9.54	10.25	10.29	9.38891	10.24	9.78574	9.24	11.24	11.14	9.35798	9.40111	9.74	11.12	11.03	10.21	11.39	11.25	9.53	7.79	8.17	9.63412	9.3764	8.67611	9.87458	10.42	9.01	8.67	9.19045	10.2801	7
O75477;O94905	ERLIN1;ERLIN2	10.93	9.11513	7.93	9.35	9.22	10.2644	9.20411	11.09	9.71	8.8221	8.02	9.38661	9.73906	10.59	8.41	9.5766	9.60335	9.72494	8.97	9.89341	10.93	9.74096	9.67	9.7	10	11.43	9.96	9.97	9.55302	9.8	10.56	10.71	10.7894	11.78	10.78	9.44	10.91	10.94	11.48	11.85	8.97065	9.91939	11.57	10.73	10.57	9.83	10.15	11.73
O75489	NDUFS3	10.44	8.98259	10.18	9.94	10.71	10.363	9.16361	11.47	9.63	9.72158	10.31	9.21	9.77741	11.17	8.78	9.01	10.57	9.66157	12.21	10.62	10.62	10.97	11.15	11.67	10.81	12.78	9.95	10.37	9.44689	11.27	12.23	12.46	10.34	14.36	12.65	10.75	10.83	11	11.36	10.32	9.25	9.20777	13.42	13.81	13.12	10.63	13.89	9.33
O75494	SRSF10	11.42	9.42644	12.25	11.85	11.4	9.89	9.73394	12.44	10.65	9.84	10.96	8.46	11.36	12.62	9.46	8.85	12.43	10.0656	13.25	11.88	12.73	9.24	12.67	11.72	12.33	12.72	11.08	10.33	8.57	11.18	12.36	11.98	11.61	12.92	12.08	11.04	11.93	11.95	11.77	11.19	8.95	9.52	10.85	11.64	13.39	7.67	12	11.12
O75494;Q8WXF0	SRSF10;SRSF12	9.05	9.17049	11.57	10.96	9.31	8.90495	8.85198	10.87	9.4	9.15728	7.87	9.12815	9.65747	7.32	9.61972	9.87001	8.35	9.72208	9.67	9.67501	11.09	9.15687	9.74	8.34	8.53	11.05	8.82	10.98	9.97	9.14	10.92	10.09	9.85	11.33	11.84	9.93	9.57	9.5439	11.35	9.27581	8.71117	9.88201	11.15	11.78	10.98	8.8614	10.44	10.1774
O75503	CLN5	9.98	9.11845	9.88562	9.45589	10.15	9.68968	8.81582	10.3962	7.46	9.27367	9.85905	9.43471	9.69744	10.35	9.60916	9.56994	9.80028	9.63507	10.5949	9.85061	10.1943	9.33893	10.06	9.73302	10.1712	10.43	9.76094	9.28265	9.45948	9.91036	10.16	12.92	10.3884	10.8	10.4	11.02	9.49	10.4921	6.6	9.39117	8.4545	9.88617	9.6	10.93	10.03	8.14	10.42	9.7208
O75506	HSBP1	11.17	9.6923	12.79	10.4	10.4	11.93	10.04	11.34	11.34	11.69	10.91	11.73	11.31	10.22	11.6	7.76	8.5	11.67	10.74	11.74	11.19	10.68	11.26	11.65	11.35	8.1	11.12	9.64681	9.93	10.85	11.81	10.9	11.74	12.97	12.15	11.89	10.37	10.3	10.51	10.2161	9.80122	10.87	10.98	10.94	10.81	11.47	12.11	10.85
O75521	ECI2	8.34	9.17722	9.24	8.92	9.88437	9.55915	8.90482	11.05	9.67586	9.0699	9.7168	9.47557	9.67678	10.86	9.57056	9.21018	11.13	9.60839	11.89	9.82547	9.3	9.51542	10.91	9.55	10.02	11.57	10.52	9.49657	9.48531	8.22	11.21	12.67	10.52	11.48	13.12	10.32	10.96	9.29	10.14	9.47996	8.72358	8.64	11.52	12.06	10.54	10.09	12.08	12.28
O75525	KHDRBS3	10.1123	9.35345	11.3037	9	12.42	11.08	9.57003	11.5388	11.84	9.48597	9.96224	10.086	9.72983	10.7216	9.59872	9.89476	10.1562	9.91254	11.48	9.80968	10.86	9.64357	11.0853	10.7569	10.3	10.9661	12.17	9.75718	9.59163	10.7572	10.81	11.2367	11.66	11.7725	10.3	11.6126	9.6	11.63	11.66	10.1	9.11294	9.80692	10.57	9.43	11.0769	10.0786	11.3994	10.6831
O75531	BANF1	10.83	9.1	12.46	10.24	11.15	12.26	11.19	12.83	13.21	12.64	11.21	13.48	9.86	12.2	12.27	11.72	11.79	10.56	11.88	12.26	12.93	12.02	12.3	12.41	12.73	12.47	12.2	9.8	11.69	11.96	11.78	12.79	11.85	14.45	12.74	12.43	11.26	12.3	12.26	10.53	11.62	13.76	12.89	12.85	11.3	12.16	12.93	12.37
O75533	SF3B1	9.18	9.31252	11.2	10.19	9.93	9.69	9.33797	11.97	10.89	9.36247	9.78	9.91083	9.88249	11.88	11.55	9.99	9.06	9.75912	11.5	11.2	12.3	10.82	11.54	10.65	11.1	12	11.83	10.3641	9.55816	11.86	13.72	12.76	12.15	13.4	13.77	11.34	11.19	11.77	12.49	11.5	9.84388	10.16	13.75	13.78	12.5	10.13	12.74	10.59
O75534	CSDE1	9.47	9.47985	11.64	11.62	11.08	12.08	10.94	12.83	11.34	9.86523	9.72	9.90025	9.6737	11.14	10.4958	12.16	11.1	10.0002	11.79	11.02	11.37	11.9	11.85	10.81	10.15	11.51	10.91	11.36	9.69534	10.57	12.15	10.83	10.69	10.99	12.66	10.59	11.78	11.8	10.71	10.9	9.32042	9.689	11.46	12.41	12.2	10.97	11.49	11.4
O75569	PRKRA	8.81	9.06869	9.44	10.09	9.45	8.86839	8.78367	10.34	8.65	9.26768	9.32	9.33397	9.70111	9.98	9.68	10.0958	10.1764	9.78867	12.32	9.92	11.4	9.21233	10.37	9.55	9.23	8.12	9.75	8.78648	7.79	8.82	10.82	9.79	9.73	10.51	12.55	9.85	9.95	10.36	11.43	9.79	8.4401	9.87865	10.54	10.72	10.4	9.24902	9.95	9.60597
O75592	MYCBP2	9.97	9.75068	13.31	11.2555	14.15	11.57	10.5708	9.3	11.085	11.2938	11.4407	11.1559	10.7245	11.1968	11.1638	9.95	10.8508	10.9252	11.4984	12.0456	13.52	11.2632	9.44	11.4289	11.4022	10.67	11.1245	10.2333	10.4457	11.1568	9.03	9.71	9.19	12.4332	10.76	11.6942	11.1087	8.74	11.2479	10.6893	10.6292	10.7832	11.4144	9.54	11.288	11.1104	8.36	11.0706
O75608	LYPLA1	11.6	9.69648	14.77	12.86	12.84	10.81	11.8	13.34	11.44	10.75	11.12	11.32	12.49	12.37	11.54	11.31	13.21	12	14.15	12.74	13.82	11.99	12.5	12.73	12.59	14.07	12.21	10.79	10.1474	12.17	14.3	14.22	12.74	15.04	14.57	12	12.63	10.61	12.77	11.5206	10.3074	10.91	14.2	14.16	13.34	13.76	14.86	13.73
O75629	CREG1	10.38	9.26912	11.42	9.98	11.3	12.27	9.29669	10.75	10.73	9.72408	10.97	12.27	10.1253	11.89	10.739	10.5421	11.98	10.1504	10.99	11.05	9.91	10.6235	11.05	10.83	10.55	12.59	11.26	10.1511	9.70992	10.7765	11.54	11.54	10.05	11.62	11.96	11.96	13.17	12.43	11.4	10.56	9.77417	9.81458	11.77	10.76	11.72	7.25	10.84	10.1357
O75643	SNRNP200	8.67	9.22409	11.48	10.72	10.49	9.94	9.16818	11.37	9.16	9.15874	10.185	9.71099	9.68991	10.9	9.85924	9.42073	9.82995	9.70772	11.75	9.53	11.11	9.66264	11.18	9.17	10.39	11.52	10.3	9.90976	9.48058	10.99	12.59	12.37	10.94	11.83	12.66	10.89	10.65	10.66	10.1	9.84	8.51123	9.83682	11.37	11.85	12.1	11.1	11.41	10.14
O75663	TIPRL	9.86756	9.13223	11.02	9.87127	10.474	9.52	8.81794	10.89	10.49	9.15731	9.34181	9.6703	9.64662	10.86	10.24	10.99	9.98858	9.68599	9.69	10.32	10.11	10.5	12.34	11.59	11.2	10.7574	9.97	9.19359	9.38851	11.03	12.3	11.31	11.34	10.6	12.08	10.24	10.54	11.79	10.19	10.71	8.96	9.87962	10.28	11.1	11.84	9.71621	9.84	11.48
O75665	OFD1	11.6597	10.6975	13.47	12.1517	11.7428	12.2624	11.2373	13.6	13.51	11.2269	11.9927	11.3661	10.5098	13.66	12.37	11.4154	12.0899	13.2	13.28	11.89	12.9549	12.32	11.52	14.37	14.59	12.9932	12.7499	10.8982	10.39	13.0984	13.7914	13.1212	12.8555	12.7848	13.9041	13.3564	13.0104	13.1854	12.6181	12.1668	11.4431	10.4788	13.3583	13.5963	14.15	11.6519	13.16	11.7337
O75674	TOM1L1	9.94933	9.19413	10.14	9.91753	10.71	11	9.21103	12.23	10.58	8.83656	10.15	9.25	9.67223	9.91	7.35	9.53165	10.79	9.17087	11.07	10.11	10.17	9.68979	10.29	9.99	9.62	10.73	10.4983	9.77	9.44112	9.59	11.25	11.3	10.79	11.12	10.88	11.43	9.24	10.369	11.69	9.55005	8.53957	9.84094	11.46	10.55	10.39	9.93	10.43	11.47
O75676;O75582	RPS6KA4;RPS6KA5	8.90064	9.15636	11.68	9.41	9.90899	9.50988	8.84496	11.19	9.66764	9.03792	9.64064	9.4093	9.68809	9.9099	9.37061	9.34659	9.59217	9.6021	9.43	9.98848	9.56601	9.21393	10.5977	9.85634	9.96021	10.28	10.2083	9.44923	9.29268	9.68845	10.78	10.45	10.0938	12.02	12.6	10.4178	10.36	10.44	10.2301	9.41878	8.73455	9.8564	11.45	11.87	10.96	9.15017	11.42	9.77168
O75683	SURF6	9.21622	9.1593	10.4098	10.38	11.6	9.52669	8.95701	10.99	9.14638	9.07256	9.51737	9.39265	9.6385	9.45806	7.38	9.62413	7.91	9.66221	11.22	8.93	10.23	9.45417	10.5075	9.35498	9.90218	12.08	10.7	9.41024	9.48672	9.99286	11.7	9.58	11.05	11.32	10.87	10.0882	9.9	9.72	10.2196	9.58	8.83902	9.86723	11.06	11.45	11.3	8.97804	11.94	8.66
O75688	PPM1B	9.58	9.07265	9.83686	9.90919	7.09	9.56	8.85278	9.95	8.07	9.23229	9.67	9.46764	9.66382	8.17	8.81	9.14	9.31	9.75066	10.16	9.71503	10.66	8.19	9.83	10.63	9.62	9.92	9.69	9.14463	9.21646	9.93	10.91	9.32	9.87	10.87	11.05	10.56	9.81	9.58	9.6	9.53393	8.58977	9.88479	11.55	10.43	9.68	9.19823	9.16	9.17
O75694	NUP155	8.6364	9.13456	9.51494	9.60185	8.18	8.98853	8.75195	7.48	8.64716	9.33861	5.91	9.37372	9.67122	9.71	9.23349	9.50508	9.49618	9.54332	9.74	9.53915	8.89	9.18316	10.09	9.13243	10.74	9.08	9.14755	9.00915	9.33469	9.01277	9.53	9.49	9.3174	10.8	10.61	9.42106	7.96	8.37	9.33136	8.56575	8.5914	9.81198	11.5	11.68	9.89	9.09691	10.11	8.74124
O75695	RP2	8.56	9.11129	9.71303	9.65858	6.81	8.98	8.8193	9.37	9.23	9.25493	9.19151	9.03	9.7148	10.35	9.89	9.6393	9.99	9.47162	11.5	9.88479	10.41	9.21243	10.04	7.98	9.21234	8.96	9.35	8.92649	9.28602	9.1	10.26	10.4	9.31	9.49	9.84	10.47	8.64	10.22	8.87	9.24428	8.46543	9.87232	10.19	10.65	9.74	9.20916	9.52	9.83
O75746	SLC25A12	9.52475	9.16849	9.81456	9.78877	10.073	10.3	8.89376	10.14	9.88099	8.99434	9.53	9.34711	9.69888	9.21	9.20712	9.39922	9.84422	9.39706	11.72	10.2184	10.76	9.24259	10.05	9.50574	10.58	10.41	9.7	9.34314	9.45303	9.95415	10.25	10.02	10.12	11.64	10.85	8.91	10.83	11.42	9.42	10.26	8.69368	9.84777	10.26	12.71	11.6	10.48	11.13	8.98899
O75781	PALM	11.02	9.4969	10.32	10.79	11.21	10.59	9.82	11.38	11.76	11.79	10.0322	9.91	9.82217	9.85	10.92	10.66	10.4212	9.83	11.57	11.3	11.3	9.65	11.56	11.73	12.56	11.41	10.74	9.3	9.80982	11.59	10.98	10.18	12.4	8.94	10.77	11.46	10.99	11.7	9.2	11.66	9.33494	10.1358	10.84	11.49	11.68	9.41416	8.28	10.206
O75787	ATP6AP2	10.3837	9.31883	9.79	11.18	11.71	11.77	9.53435	10.24	10.0944	9.84012	10.9305	10.5462	10.48	10.8939	10.4745	10.3934	10.78	10.1695	13.11	10.1322	11.54	9.94795	9.34	10.7905	10.9376	11.3607	11.0486	10.5666	9.46873	10.5879	11.7716	10.27	10.7663	10.63	7.63	10.1	10.9	10.9731	12.47	10.2374	9.50468	9.35	12.5	12.4699	11.2996	11.58	11.9444	12.46
O75792	RNASEH2A	8.69453	9.12864	9.43185	9.12671	9.01246	8.98654	8.78184	6.71	8.46601	9.1589	8.55173	9.2966	9.68619	9.12955	9.24558	9.3655	9.27258	9.51994	9.59483	9.51545	9.2471	9.00074	9.87	9.20173	9.20225	9.15	9.75	8.87235	9.34672	8.91857	10.69	9.4672	9.48009	8.94	9.2	7.21	8.90771	8.89912	8.91796	9.13757	8.67215	9.7123	10.05	9.59	9.47	8.80544	9.11079	9.27256
O75817	POP7	8.72652	9.13338	9.51755	9.17574	9.05548	8.93456	8.7461	9.8803	8.356	9.18793	9.21871	9.38844	9.68212	9.00088	9.14917	9.41452	9.48878	9.52963	9.87269	9.43087	9.32335	8.99495	9.52488	8.82	9.22411	9.44091	9.12544	8.90105	9.35041	9.03247	10.43	9.49204	9.45153	11	10.15	9.1833	9.47687	9.15419	9.05838	9.05126	8.67475	9.73752	9.56	10.07	10.74	9.09885	9.29	9.28867
O75821	EIF3G	8.59	9.23363	10.74	10.15	10.47	8.77	7.88	11.33	9.76	9.20595	10.03	9.05	9.91956	10.26	9.56	9.93	9.08	9.58731	10.65	10.59	11.28	9.6	10.18	11.31	10.46	11.36	10.43	9.62	9.55121	10.5	11.72	11.16	10.6	11.86	12.23	11.68	10.76	10.3	9.93	9.36	9.19554	9.28	11.57	12.13	11.76	8.9	11.57	11.03
O75822	EIF3J	10.37	10.0062	13.14	10.94	13.9	11.28	11.46	13.01	12.57	10.2449	13.06	9.72	10.06	12.24	11.58	8.88	12.46	10.39	11.03	11.98	12.98	10.45	12.5596	12.88	12.15	12.8187	12.17	10.9801	9.4485	12.1208	13.2848	13.0094	12.13	11.93	13.13	12.8537	12.55	12.0737	12.2538	11.1189	9.90931	10.2705	12.18	13.42	13.77	10.8783	12.8374	13.64
O75828	CBR3	10.43	9.18658	11.96	11.83	11.18	9.15	9.72797	11.41	10.37	9.8609	10.55	10.52	10.85	11.93	10.7387	10.8824	13.78	10.0771	13.25	8.3	10.53	10.5052	12.41	11.58	11.74	11.43	10.03	10.44	9.68629	11.24	12.62	13.38	11.03	12.53	11.51	12.23	11.66	10.84	13.22	11.33	9.2599	9.57266	13.59	12.71	11.25	10.16	13.09	9.59
O75828;P16152	CBR3;CBR1	12.1	9.19	13.81	13.2	12.97	13.17	11.21	14.37	12.63	11.27	13.4	12.46	10.39	13.22	10.26	9.97	10.34	9.99	13.85	10.35	12.21	10.45	14.92	11.55	13.43	14.23	13.31	13.31	11.27	12.44	14.45	14.62	11.36	14.71	15.25	13.75	14.3	14.27	14.04	12.58	10.92	10.6749	14.76	14.74	14.49	12.66	14.5	12.77
O75832	PSMD10	8.6463	9.12279	7.88	9.23577	9.18825	8.99809	8.77139	9.01411	5.93	9.04241	9.18777	9.21625	9.68847	8.52	9.29482	9.41581	9.31625	9.52335	8.48	9.26358	8.8277	9.10748	9.7	9.49	9.05301	6.66	7.56	8.95311	9.32658	8.64	9.27	8.84	7.11	6.95	9.58	7.91	8.06	9.74	9.26843	8.55784	8.65478	9.74827	8.99	9.48	7.85	9.16289	9.46	9.00535
O75843	AP1G2	10.5722	9.31804	11.1747	11.38	11.67	10.2921	9.23942	11.11	10.3418	9.74266	10.48	9.58246	10.0344	10.5502	9.62453	10.2999	9.95267	9.66672	15.05	10.4597	10.7581	10.1231	10.8933	10.9827	10.5908	10.962	10.4715	10.0974	9.6425	10.6704	12	10.11	14.12	11.27	10.59	11.0135	10.5927	10.6586	10.15	10.5532	9.47635	9.84042	9.71	11.12	11.35	9.70942	10.15	10.751
O75844	ZMPSTE24	9.35559	9.18046	9.87	9.67886	11.49	9.20323	8.94056	9.51	9.66046	9.06638	9.71043	9.77875	9.68104	9.86	9.50137	9.14	9.93568	9.56045	11.79	9.9244	10.6601	9.63992	10.7785	9.74683	9.96514	11.91	10.3417	9.71835	9.49657	10.71	10.85	11.27	10.0306	11.39	11.05	10.15	9.74	10.3152	12.31	9.50905	8.49362	9.84742	11.64	12.11	10.92	9.4208	10.39	9.07317
O75874	IDH1	14.81	9.95	14.42	14.27	14	14.35	13.61	15.57	14.58	12.83	14.4	14.46	13.62	15.4	14.81	14.52	16.23	12.54	15.75	12.9	14.41	12.08	14.92	13.86	13.94	14.7	13.36	12.6	12.6	14.65	15.75	15.66	14.41	15.67	16.15	16.14	13.86	14.33	16.29	13.05	13.01	7.91	16.47	14.81	15.51	14.34	15.08	15.44
O75880	SCO1	9.71199	9.21798	12.98	10.83	10.26	10.48	10.89	11.57	10.41	8.71726	10.37	9.36749	9.33167	8.01	10.0117	9.34957	9.79	9.48246	12.78	9.92207	9.17	9.71812	10.15	10.51	11	12.12	11.12	10.1578	9.61987	9.78	11.48	12.18	12.14	11.88	11.4	10.84	11.83	10.6	9.14	9.55	9.15	9.8249	12.04	12.24	12.25	11.22	12	10.69
O75882	ATRN	8.99209	9.11176	9.77219	9.73033	9.44495	10.08	9.02448	9.72189	9.18544	9.24271	9.72373	11.25	9.68686	10.0362	9.69309	9.53418	9.59287	9.60116	9.90654	10.1025	10.2723	9.73132	8.13	9.84032	9.5315	9.93	9.62507	9.07479	9.4542	9.91878	9.5	9.5	10.0145	10.1559	9.86	9.62932	9.64	9.85796	11.89	9.38107	8.97888	9.86662	10.08	8.58	7.47	9.00443	9.93583	9.57734
O75884	RBBP9	10.2181	9.35035	9.73	11.46	10.4561	11.71	9.49554	11.25	10.83	9.38501	10.1807	10.49	10.0031	11.27	10.3302	10.0902	9.68739	9.84956	10.07	9.53	12.79	10.4507	12.65	10.58	12.22	12.04	11.0524	10.3535	9.67911	10.94	12.68	10.43	10.05	11.15	11.71	12.56	12.16	10.31	11.44	10.4867	9.49716	9.66512	12.34	11.07	12.56	11.23	12.01	10.33
O75886	STAM2	8.52	9.15368	7.57	9.42818	9.19	9.68	8.78924	9.9	10.15	9.06802	9.54272	9.61126	9.68784	9.78	10.01	10.47	9.44	8.98	9.58	10.42	11.23	10.47	11.05	10	10.82	10.08	10.13	9.27118	9.45641	10.91	11.53	10.97	10.323	11.17	11.07	10.44	10.64	11.14	10.69	9.85562	8.94166	9.86092	10.78	11.65	10.9	9.14171	10.54	9.49047
O75891	ALDH1L1	9.90916	9.66981	11.42	10.46	10.24	11.21	9.38	10.8	9.9769	9.95119	10.07	10.1891	9.77031	10.3216	9.75535	9.84054	10.092	9.66364	10.7772	9.98674	11.43	9.31434	10.6222	9.5	10.2622	10.4332	10.3935	9.32347	9.53278	10.1033	10.8	10.26	9.5	10.72	11.1743	10.69	11.21	10.9583	12.12	10.94	11.54	10.72	9.65	11.0759	11.18	12.06	10.43	9.19
O75891;Q3SY69	ALDH1L1;ALDH1L2	10.1383	10.76	12.52	10.2202	10.7275	10.93	9.92476	10.9597	10.2231	10.2977	10.38	10.4353	9.89073	10.484	9.93406	9.90452	10.2681	9.83408	11.0556	10.0645	9.92	9.26241	10.6386	10.7305	10.2097	10.7186	10.3068	9.546	9.41022	10.1135	10.12	9.09	10.6755	10.76	10.48	10.9	11.81	10.77	11.46	10.78	11.52	9.98973	10.78	11.3015	11.83	11.86	10.84	10.6672
O75914;Q13177	PAK3;PAK2	8.80598	9.11841	9.99	9.49834	10.09	9.02229	8.78393	10.23	8.8367	8.94671	9.14406	8.92	9.69424	9.93	9.33895	9.50269	9.8841	9.50954	9.5	9.53196	8.32	9.15705	7.84	9.26	9.64	9.07	8.25	8.99218	9.30317	8.96	9.77	8.78	8.58	10.15	9.95	10.25	9.06	8.01	9.19973	8.7482	8.48308	9.8646	10.18	9.63	8.88	9.18974	9.8	9.20553
O75914;Q13177;Q13153	PAK3;PAK2;PAK1	9.75	9.34164	11.1	10.54	11.02	9.97	7.11	11.05	10.9	9.173	10.72	7.87	9.60469	11.44	9.93	9.32	9.95	9.70634	11.34	8.8	10.3	9.12	11.41	11.49	11.38	10.71	11.01	9.92653	9.66717	10.69	12.14	11.89	9.44	11.7	12.5	10.54	11.03	11.35	10.73	10.0835	8.64	9.84192	12.27	11.64	11.06	9.72568	11.32	8.07
O75915	ARL6IP5	11.35	9.37323	11.07	9.7	10.97	9.83	9.35877	11	10.71	9.97496	11.85	10.53	9.85859	11.63	9.72	10.424	10.8	10.1133	9.56	12.13	9.89	9.6653	12.08	10.55	10.86	12.75	10.49	12.09	11.13	11.63	12.83	12.14	11.33	13.76	12.26	12.47	11.87	12.16	13.04	11.48	9.65267	9.78874	14.03	14.5	12.54	11.58	14.35	11.3429
O75923	DYSF	8.94328	9.09983	9.25476	9.31083	9.20185	9.16317	8.87885	8.68	8.62811	8.98761	9.42207	9.61305	9.71489	9.47486	9.21606	9.36117	9.44224	9.52383	9.58034	9.30205	9.67139	9.48477	10.11	9.1066	9.01838	9.45399	9.28321	8.92176	9.35994	8.75096	8.95	9.8887	10.0019	10.1731	9.25	9.45159	10.3	10.23	9.28873	8.83	8.66146	9.76886	8.89	9.21	9.38	9.13439	9.68818	9.35617
O75928	PIAS2	10.7028	10.4966	9.94	11.3784	10.9604	10.8632	10.6587	11.68	11.4499	10.3493	10.2985	9.82566	9.96068	12.4024	10.4357	11.2549	9.62	10.9478	7.76	10.7135	11.04	10.33	13.6334	12.53	11.8299	12.48	12.5534	7.11	9.90975	12.7301	14.92	12.3857	12.3547	10.8883	14.15	11.8702	14.04	11.36	10.7918	12.6997	11.6629	9.99221	11.0208	11.9394	12.293	10.0523	12.04	9.85957
O75934	BCAS2	9.01804	9.15611	10.64	9.42641	9.7031	9.76242	8.83868	10.6253	9.559	9.15778	9.47992	9.43837	9.67402	10.11	9.5	9.4698	9.58821	9.65321	11.44	9.33	11.1	7.3	10.286	9.92914	9.93307	11.49	10.0018	9.33937	9.43328	9.72632	11.74	10.95	9.33	10.74	10.13	9.81842	10.2331	10.1878	9.69414	9.34971	8.653	9.86559	11.72	10.81	9.64	9.14118	9.82	9.61
O75935	DCTN3	9.9849	9.17465	11.91	10.0269	10.81	10.93	8.93196	12.15	10.34	9.02075	9.63	9.43157	9.64644	10.55	9.88361	9.41536	10.001	9.55663	11.28	9.88435	10.27	9.92168	11.01	10.6	9.25	11.62	10.76	9.58635	9.55301	10.36	10.95	11.08	10.04	10.88	12.04	10.52	10.17	10.8	10.4757	9.94507	9.01513	9.89089	10.81	10.91	11.42	9.50926	10.86	9.79575
O75937	DNAJC8	9.83841	9.17285	10.81	10.2389	11.92	9.82843	9.19999	11.35	9.6	8.69064	11.44	8.13	9.2467	10.47	11.25	11.13	10.96	11.14	11.04	11.65	11.63	10.43	11.71	10.62	11.97	10.61	10.91	11.53	9.60992	10.9	12.08	10.74	10.05	11.44	12.21	11.2554	11.16	12.52	11.8	10.0928	8.72475	9.92901	11.46	11.71	11.59	9.8	10.09	9.75472
O75940	SMNDC1	8.89927	9.14025	8.8	11.03	9.37953	9.05872	8.70242	9.57153	8.41978	9.20703	9.39117	9.29255	9.66951	9.29727	9.20301	9.43877	9.45944	9.54658	9.48	9.51251	9.26	8.96359	10.05	9.26573	10.15	10.21	9.71759	8.9695	9.37557	9.35	10.89	9.88455	9.67	10.84	9.7	8.06	9.6638	9.59449	8.86689	10.41	8.60666	9.07	10.19	10.82	11.13	8.97614	10.08	9.95
O75947	ATP5PD	12.02	9.81237	13.7	10.85	12	9.8	10.72	12.99	11.42	11.18	11.27	11.57	11.12	12.86	12.94	12.49	12.68	10.7358	14.17	12.17	11.88	11.32	13.43	12.46	13.07	13.82	12.34	10.24	9.57651	12.1	13.64	14.74	13.47	15.3	14.63	13.29	13.41	13.38	13.1	11.26	11.12	11.89	13.91	14.36	14.2	11.79	14.06	11.48
O75955	FLOT1	9.59	10.07	9.83	12.18	10.3	11.06	10.1528	11.58	11.48	9.56	12.05	9.93	9.99131	11.84	11.06	10.68	10.5411	12.17	11.02	9.47	11.11	9.21	12.14	10.96	10.57	11.68	11.61	11.27	10.1668	11.76	13.1	12.05	11.14	12.3	12.34	13.27	11.93	11.98	11.64	11.29	9.8	9.65839	11.86	12	13.2	10.71	11.2	11.8
O75964	ATP5MG	9.8	9.41559	11.72	8.88	11.5	11.03	9.2676	11.08	10.3766	9.70988	10.3699	10.4205	10.0124	8.81	10.2285	9.70606	10.0237	8.88	12.02	9.90651	9.99	8.44	11.065	10.7231	11.0188	12.57	10.23	11.93	9.40775	10.12	11.4	12.25	11.5	15.05	11.29	10.77	10.73	10.57	11.68	12.37	11	11	13.69	11.73	10.11	10.53	11.82	9.02
O75970	MPDZ	8.69911	9.1298	6.28	9.06697	8.99069	8.94161	8.76244	9.31448	8.30577	9.16116	9.05007	9.42257	9.68522	9.03506	9.24649	9.36069	9.40552	9.52197	9.61648	9.5246	9.18152	10.65	9.1	9.31131	11.09	8.88	9.69	8.91011	9.34432	9.45683	9.08	9.06	9.58146	9.27282	9.2	9.38816	9.01015	10.81	8.96132	9.086	8.69344	9.69578	9.2	9.03	9.3	9.0353	8.91315	9.01054
O75976	CPD	10.043	9.2293	10.82	11.43	11.33	10.0812	9.50554	12.62	9.36	9.20325	9.73	9.8514	9.49756	11.24	7.88	9.76353	9.72	9.7545	12.76	9.35	10.48	9.57438	10.54	10.97	9.87	11.4	10.48	8.27	9.52522	9.68	12.04	12.39	11.07	12.37	12.66	9.48	10.9	10.5508	12.13	8.95	8.75377	9.86043	12.14	13.17	11	10.8	12.09	10.14
O76003	GLRX3	10.68	9.45816	12.07	10.5491	11.78	10.3534	9.61053	12.08	11.64	10.0073	10.1198	10.53	10.0061	12.07	10.61	10.64	10.92	10.0212	12.89	12.94	12.35	12.57	11.68	12.54	10.92	11.67	10.84	9.56852	9.84546	11.49	12.61	11.71	11.14	11.89	13.01	11.94	9.97	11.05	10.65	9.91475	9.27406	10.0427	11.8	11.79	11.58	9.73	10.88	12.42
O76021	RSL1D1	10.229	9.29603	11.17	10	10.39	10.0416	9.13009	11.01	11.31	8.98278	9.90799	9.68576	9.63303	9.96	10.3823	9.80981	10.27	9.93175	11.32	10.37	9.98	9.68076	9.34	9.1	10.33	11.66	11.01	9.55	9.60661	9.92	12.82	10.82	11.04	12.51	10.84	10.68	10.51	10.5117	11.61	10.57	8.99457	9.93119	11.2	12.78	10.06	10.94	10.95	10.54
O76024	WFS1	8.27	9.22166	10.5602	9.59367	10.3295	10.4695	9.28186	9.38	9.99	9.33999	9.60022	10.0851	9.78485	7.71	12.03	9.84153	10.0076	9.46006	10.6048	10.6822	11.0534	9.78576	12.98	10.64	13.33	11.96	11.78	9.3386	9.61836	11.16	10.53	12.44	11.94	11	12.03	10.45	11.45	10.92	10.5559	12.97	12.09	9.91873	12.62	12.49	10.71	10.0147	11.75	11.16
O76031	CLPX	8.85364	9.15217	10.93	9.75046	9.36055	9.21164	8.90922	9.86	8.97217	9.14894	9.14934	9.24187	9.93397	11.54	9.78	9.16456	9.69575	9.6085	11.54	9.78139	9.6923	9.29951	10.69	9.00151	11.7	11.29	10.1064	9.28105	9.40218	9.76113	10.69	10.94	11.13	10.7	12.26	9.65874	9.40947	6.18	10.1926	9.35364	8.62399	9.85942	10.3	11.23	10.96	9.34113	11.1	8.59
O76038	SCGN	10.9816	9.61029	11.8138	11.5835	11.1725	11.0342	10.5834	12.0854	11.0155	10.4995	10.6152	10.6904	10.4771	11.6566	10.906	10.5848	11.2157	10.4442	12.3107	12.88	11.67	12.26	9.77	12.56	11.9012	11.8433	11.67	10.219	9.7825	11.6681	12.4832	11.7524	12.15	13.58	12.7755	11.8114	11.7483	11.3314	12.13	10.77	10.2518	9.97556	12.77	10.77	10.85	10.5778	12.0037	11.2245
O76041	NEBL	9.01	10.78	10.3654	10.49	10.79	10.29	10.64	8.21	10.6	9.85765	9.90815	9.90422	9.77098	11.46	9.75	10.19	9.87772	10.94	9.71075	10.02	7.63	10.61	13.24	11.82	13.22	10.62	10.8221	9.33	9.6717	12.82	13.49	10.55	10.5115	10.12	10.78	11.54	12.62	11.8	10.0356	10.9772	9.78	10.0466	10.6668	10.39	11.78	9.62476	9.72	9.9502
O76054	SEC14L2	10.14	9.22412	11.83	10.1662	8.95	10.94	9.55773	11.21	12.36	9.50426	11.64	10.52	9.80052	9.63	9.78423	8.5	10.2982	8.86	13.13	10.2011	10.6408	9.84031	11.05	10.693	10.05	8.7	10.6062	9.77123	9.28	11.71	11.17	12.05	7.66	11.09	11.47	11.43	9.84	9.9	9.03	9.59	9.02174	9.87294	11.92	11.76	11.25	9.98	12.41	11.01
O76054;Q9UDX4	SEC14L2;SEC14L3	11.34	9.6566	12.11	11.5149	11.6428	12.42	9.94063	11.02	13.87	9.88074	11.77	10.6472	10.2192	12.53	9.86	10.8432	11.3015	10.3619	12.82	10.7717	11.8807	10.6911	12.36	11.6809	12.06	11.03	7.33	10.5831	9.91396	11.76	12.75	12.6	10.56	9.66	12.47	12.73	12.3	11.9675	11.9578	10.813	10.4315	9.21093	11.52	13.45	11.25	10.9358	10.77	10.47
O76062	TM7SF2	8.79204	9.15015	9.81	9.57483	9.62241	9.29631	8.84466	10.3114	8.79992	9.16478	9.31481	9.29976	9.58912	9.6134	9.2932	9.34334	9.54023	9.5927	9.25	9.47758	9.63827	9.27082	9.94496	9.45256	9.48316	9.24	9.54072	9.21541	9.40419	9.56531	10.3672	10.5425	9.70315	11.03	11.58	9.05596	9.30622	9.65217	8.05	9.21777	8.6304	9.85835	11.32	11.58	11.35	8.96032	9.94	9.46932
O76070	SNCG	11.57	10.0159	11.119	11.45	11.94	11.87	10.1162	11.52	11.89	11.57	10.2925	10.87	10.2318	11.56	11.31	11.8	10.4086	10.4	10.8521	11.87	12.76	11.53	13.32	13.01	10.96	11.2409	11.15	10.1151	9.70067	12.81	12.57	11.4643	12.48	9.7	10.84	13.53	12.27	14	10.7136	11.3121	10.4575	9.64014	11.0761	11.2548	11.21	10.5067	10.5496	10.6254
O76074	PDE5A	9.32269	9.21	9.81455	9.24984	10.1185	9.41935	9.13483	9.78292	10.29	9.45208	9.65779	9.45708	9.73741	11.48	9.93	7.53	9.74894	9.56973	9.23	9.6418	10.56	6.68	11.02	10.36	11.64	8.78	10.51	9.09189	9.53489	11.89	11.68	11.08	9.87	9.01667	10.16	10.4495	10.96	11.12	9.69421	8.49	8.98	9.90071	9.60576	9.07	9.11	8.86831	9.63024	9.15159
O76094	SRP72	8.51806	9.14487	9.62671	9.41134	8.67976	9.03834	8.67523	10.48	8.53156	9.22321	9.27921	9.55	9.69451	8.85	9.02107	9.49427	9.6603	9.52652	9.85	9.83224	10.24	9.27758	9.6	9.09521	9.29888	8.79	9.73	9.1659	9.35887	9.54774	10.55	10.47	9.27868	10.67	11.63	8.81	8.9	9.73	9.19	8.90842	8.55515	9.86728	11.75	10.94	9.53	9.09137	9.69	8.73
O94760	DDAH1	13.04	10.28	13.86	10.14	11	12.35	12.02	13.81	12.66	12.19	12.44	12.25	10.52	13.46	12.68	12.08	13.08	10.85	14.83	12.06	13.72	10.11	13.28	13.3	14.3	12.58	13.13	13.07	12.2	13.17	14.42	14.12	13.83	14.82	14.39	14.37	12.75	12.24	13.98	10.95	10.57	8.95	14.57	13.74	11.99	13.09	14.55	13.74
O94760;O95865	DDAH1;DDAH2	13.92	10.6	14.72	13.24	13.39	13.63	10.13	14.35	14.58	13.09	13.36	13.19	13.15	14.3	12.66	13.1611	12.998	10.6791	14.87	14.65	14.08	13.65	14.05	14.43	14.23	14.68	13.24	11.64	13.08	13.99	14.5	14.04	13.96	14.61	14.9	14.19	13.22	13.01	13.46	13.84	11.6	11.3891	14.74	14.11	13.21	14.53	14.03	12.18
O94766	B3GAT3	9.07303	9.13932	9.45981	9.47383	9.58741	9.43635	8.7961	9.92	8.92806	9.20874	9.42144	9.38477	9.68104	9.66489	9.24539	9.53776	9.67448	9.63206	9.5	9.21702	9.88271	9.26466	10.2979	9.44637	9.22598	9.47	9.58549	9.14673	9.40434	9.74664	8.29	12.18	9.63186	9.16	10.66	9.9887	9.44	10.44	10.11	9.33662	8.57531	9.862	10.43	10.57	10.5381	9.15054	10.83	9.56179
O94776	MTA2	8.86	9.15015	8.54	8.37	8.67	8.95995	8.79489	8.93	9.20087	9.21589	9.22923	9.28522	9.66787	11.37	9.39368	9.71676	10.6	9.66951	11.08	10.81	11.55	9.50162	9.83	9.98	9.43	9.56	9.21	9.16604	9.38882	9.58	11.14	9.52	9.46	9.02	11.52	10.05	10.59	10.49	9.04	7.46	8.64104	9.87736	10.81	11.06	10.73	9.17062	10.46	7.49
O94788	ALDH1A2	8.91	9.33	10.5777	10.3675	10.2496	10.5815	9.68371	10.7083	10.88	10.54	10.0311	10.2559	9.76643	12.06	10.0212	10.1	10.0491	9.7229	10.4722	11.29	8.34	9.66203	10.24	10.73	11.37	10.9047	10.7287	9.6396	9.7336	13.12	12.91	12.11	11.25	8.69	11.51	11.77	12.29	11.94	10.0758	12.07	9.85931	9.58497	10.8655	10.56	11.98	10.1157	10.6331	10.3925
O94804;Q9H2G2	STK10;SLK	9.90236	9.12422	11.52	10.4177	10.2442	10.244	9.26722	11.87	9.79068	8.5412	10.4333	9.51411	9.49006	10.8584	9.93644	9.9349	9.70625	9.66185	11.1589	10.1287	11.31	9.92096	12.38	11.1	9.93	11.08	10.6646	10.2866	9.51345	11.33	11.88	11.77	10.64	10.84	12.36	11.09	11.44	10.48	11.3861	9.88297	8.31396	9.90669	12.21	10.34	11.83	10.4367	11.2136	10.3437
O94811	TPPP	8.99836	8.88015	10.4511	9.72384	9.93525	9.68359	8.9678	9.95707	9.56083	9.02667	9.68986	9.75803	9.68296	11.27	9.52003	10.04	9.52103	11.03	9.92911	9.5823	10.4096	9.43009	10.89	9.57	10.78	9.2	10.94	9.29178	9.45251	10.27	10.44	10.1238	9.82	10.1042	9.32	10.1734	11.26	9.61	11.15	10.84	8.61	9.88094	9.46	10.63	10.37	9.17056	9.99518	9.62831
O94819	KBTBD11	8.78563	9.14396	10.37	9.38386	9.04953	9.85	8.77609	9.69663	8.73842	9.18043	11.41	9.49135	9.67336	9.59298	9.26824	9.56323	9.52083	9.58755	11.55	9.6662	9.87024	9.02531	10.04	9.53084	9.38734	9.99697	9.84062	8.94635	9.39577	9.06761	10.66	10.1328	9.58298	10.1509	9.13	9.05	9.19	9.21	9.46084	7.25	8.66997	9.82912	9.63	6.55	10.73	11.7	10.65	9.62224
O94826	TOMM70	6.26	9.06	11.65	10.01	10.6	8.22	9.77	11.59	8.89	9.28192	7.99	9.62	9.53366	11.8	9.47	11	10.4	9.7279	12.12	8.89	10.19	9.63417	11.61	10.49	12.1	12.15	11.73	11.31	9.44919	11.08	12.33	12.79	12.2	13.49	12.94	11.39	10.95	11.59	10.43	11	9.22	8.3	12.58	13.41	11.53	10.3	11.66	8.1
O94829	IPO13	11.86	9.75174	13.33	10.59	12.09	11.5	11.6343	8.39	12.03	11.96	11.7057	12.1699	10.5294	11.8492	11.0505	11.0309	11.29	9.92463	13.6	11.1073	11.5667	10.2309	11.24	11.8881	11.5606	10.56	11.6074	10.6907	12.07	11.4717	12	13.76	10.97	9.65	12.8889	14.23	12.0816	11.0872	12.49	10.332	11.48	10.6949	12.6169	12.2	12.23	11.92	14.59	12.1986
O94832	MYO1D	9.5	9.18602	11.96	11.36	10.74	10.15	9.16474	12.59	10.93	9.14113	10.56	8.55	9.70751	10.67	9.2	10.06	10.05	9.63585	11.47	9.22	10.38	5.72	11.66	11.24	10.65	11.57	11.43	9.32	9.62737	11.46	12.36	11.5	11.89	10.88	13.36	11.6	12.12	11.09	11.1	10.62	8.82419	10.2869	11.74	11.89	12.6	10.39	11.86	11.58
O94855	SEC24D	9.72456	9.17442	9.98	9.32	9.84	9.79382	8.92833	10.28	9.74626	8.82585	9.48827	9.9328	9.6051	11.39	9.50364	9.38751	10.2432	9.5708	10.29	9.80565	10.28	9.87205	10.98	9.76415	10.0812	10.91	10.08	9.00538	9.49237	10.5293	11.81	10.89	8.41	10.2	11.12	10.6	11.39	10.46	10.45	9.83226	8.57173	9.74845	12.08	11.5	11.14	9.53636	11.28	10.2726
O94874	UFL1	11.6	9.39758	12.92	10.72	11.31	10.7337	10.0168	11.33	10.8157	7.24	10.88	10.2847	9.45567	11.65	10.0358	10.48	10.63	9.77	11.93	10.45	11.65	10.45	12.42	10.8	10.97	11.65	10.83	11.39	9.82466	10.7	12.61	12.02	10.79	11.4	12.74	11.91	11.82	11.63	11.64	11.32	9.85677	9.12937	12.9	12.18	12.78	12.09	11.57	11.56
O94875	SORBS2	10.64	12.26	10.97	11.96	11.95	11.93	12.42	11.9	12.43	12.16	11.22	8.7	10.512	14.17	12.96	12.32	11.47	10.83	12.82	12.53	12.7	13.42	15.01	13.58	13.68	13.85	13.88	12.94	10.0837	13.66	14.17	11.96	14.37	12.43	14.43	12.47	14.87	13.95	11.39	14.22	13.82	8.74	10.29	11.23	13.16	9.43	11.56	11.16
O94886	TMEM63A	9.90638	9.16263	9.29	8.85	9.45	11.03	8.98504	10.52	9.89	8.83964	10.53	9.98	9.69145	9.94	9.45363	9.33565	9.60102	9.51428	10.1	9.73942	9.73511	9.68072	11.2	9.61744	9.71974	12.25	10.351	10.0177	9.39708	7.71	10.74	10.98	9.7793	11	10.03	10.24	10.5294	9.05	11.35	9.27	8.54564	9.88364	12.4	11.23	12.22	11.04	9.51	9.28968
O94887	FARP2	8.68937	9.12946	9.57146	9.15482	8.64167	8.94108	8.75203	9.14515	8.50625	9.16846	9.22016	9.36342	9.69014	9.04561	9.22744	9.44143	10.15	9.51667	9.68359	9.40464	9.71288	9.09152	9	8.89	8.89859	9.29831	10	8.92905	9.35051	9.09368	9.68	9.63978	9.1403	9.63588	9.03	9.97	9.47	9.25749	9.41	9.04833	8.65349	9.75075	10.1263	9.80439	7.43	9.07617	9.09	9.02786
O94888	UBXN7	11.12	9.13818	10.9	9.64398	10.73	10.2026	8.84102	10.7754	10.0679	9.15839	9.66361	9.5617	9.67036	9.97361	9.56036	9.43895	9.69144	9.62394	10.187	9.55877	9.95948	9.20381	10.5277	9.47	10.05	10.43	10.0978	9.49288	9.46518	10.1908	9.86	10.7191	9.897	10.12	10.59	10.24	10.2437	10.2987	10.1418	9.58778	8.84821	9.88083	10.59	10.76	11.0606	9.23636	10.99	9.59
O94901	SUN1	8.64455	9.13404	9.30054	9.21268	8.57888	8.87887	8.75236	8.94	8.35795	9.17327	9.19843	9.47738	9.68027	8.33	9.19537	9.33879	9.29725	9.52368	9.50497	9.63648	9.04507	9.0613	9.29	8.94525	9.27769	9.35	8.99	8.90598	9.35838	7.82	10.11	8.8	8.92	9.37259	10.27	9.09362	8.3	9.75	9.04939	9.24	8.87841	9.74209	10.27	10.17	9.82	9.13545	8.8	8.89321
O94903	PLPBP	11.54	9.42469	11.23	11.11	10.67	11.81	9.76828	11.61	10.34	9.74154	9.93	9.88677	9.55334	10.05	9.08	10.0848	9.99306	9.67589	10.22	11.52	11.3	10.19	11.47	10.09	11.54	11.66	10.75	11.07	9.84663	11.13	11.62	11.28	10.75	11.73	11.99	10.58	12.13	11.9	11.89	11.15	9.16	9.31	12.23	12.44	12.01	10.45	11.2	9.24
O94905	ERLIN2	8.83	9.10283	9.29	9.31	10.48	9.51	8.84857	10.21	9.97	9.65	9.76	9.19	9.6989	10.62	9.97	10.49	9.95856	10.03	10.95	10.61	10.75	9.71327	10.75	8.98	9.09	11.04	11.17	9.6	9.37747	11.14	12.28	12.07	10.15	12.22	12.58	11.27	10.19	11.46	11.1739	9.99	8.08	9.83814	11.68	11.82	8.32	9.54113	9.43	10.28
O94906	PRPF6	10.0687	9.37589	11.3	9.36	9.37	10.0598	8.90304	11.61	7.71	9.68172	9.89509	9.63653	9.63143	10.4	10.5381	10.2211	10.116	10.0805	11.16	12.02	13.25	9.28	11.16	7.41	10.9511	9.78	10.31	9.76252	9.6845	12.12	10.62	11.15	9.17	11.36	12.48	12.63	9.33	10.2126	10.96	9.2034	9.12061	9.97344	11.68	10.51	11.61	9.74704	10.54	11.54
O94919	ENDOD1	12.55	9.58	13.57	12.63	12.69	11.5	10.15	12.83	10.55	10.7	11.59	8.2	9.18	12.35	10.88	10.42	11.72	9.87	13.59	8.94	11.17	9	12.58	11.53	12.41	12.04	11.36	10.16	9.78774	12.68	12.52	13.2	11.89	11.71	13.68	13.17	13.01	11.71	10.28	11.26	8.92	9.97482	11.8	13.03	13.18	12.7	13.44	12.88
O94925	GLS	8.58588	9.13793	9.69042	9.32786	8.86763	9.09392	8.74842	9.64106	8.71069	9.00424	9.26036	9.5011	9.67819	9.4957	9.23798	9.47807	9.41424	9.52763	10.32	9.25	9.88	8.37	9.7	8.69	7.48	9.95	8.75	8.95327	9.34952	8.59	8.73	10.12	10.04	10.26	10.41	9.49677	9.49574	9.43	9.32495	9.41174	8.61586	9.77344	10.7	9.66	8.59	9.1164	9.89	9.29049
O94973	AP2A2	9.01527	9.1605	10.3803	9.58866	6.91	9.16813	8.85597	10	8.66	9.09906	9.44653	11.31	9.69082	9.98	9.10999	9.34585	9.58788	9.57141	10.49	9.91291	8.19	9.25007	10.41	8.41	9.95624	10.07	10.35	9.60594	9.41582	10.69	10.12	11.07	9.47199	11.28	11.22	11.17	9.45	9.76	10.9	11	8.64916	9.85609	11.18	11.66	10.75	9.13709	10.07	9.6
O94973;O95782	AP2A2;AP2A1	8.07	9.15662	7.44	9.22958	9.18	7.83	8.97296	9.77	9.57	9.04	9.04	10.1	9.72846	11	9.3988	9.34672	8.89	9.46352	10.25	9.9217	10.1869	10.091	9.65	8.48	9.49	10.44	10.2	10.89	9.44576	10.81	10.99	10.67	9	10.41	10.71	10.59	10.31	11.39	11.34	10.14	8.74869	9.87499	12.31	11.97	10.68	9.18086	10.14	9.36989
O94979	SEC31A	11.83	9.12216	13.01	11.1	12.3	10.8	9.46	12.24	11.42	10.058	11.25	11.26	10.08	12.85	10.43	10.09	10.47	10.231	13.43	8.39	12.18	8.77	12.26	11.09	12.24	12.32	12.76	10.67	11.52	11.37	13.96	13.49	11.52	12.75	14.23	12.97	12.14	11.17	11.5	10.01	9.72	10.135	14.45	13.85	13.24	9.98	13.46	11.93
O94985	CLSTN1	8.93943	9.12871	10.63	9.33924	9.39655	9.54365	8.79483	9.2	9.2705	9.21707	9.51437	9.40476	9.70999	9.88943	9.51487	9.79	9.86351	9.58155	11.56	9.71036	9.86005	9.24687	10.48	9.74915	9.87796	10.56	10.0057	8.93697	9.42474	9.79935	10.9328	10.36	9.59442	10.6174	10.82	10.47	11.09	9.8346	9.64	9.32902	8.38828	9.86547	11.2	9.63	10.89	9.16296	11.21	9.9854
O94992	HEXIM1	8.6986	9.12895	9.12063	8.89	9.0429	8.97798	8.76457	9.09543	8.32279	9.15304	9.04122	9.32564	9.6857	8.96135	9.25194	9.35127	9.34498	9.52251	9.2356	9.46575	9.28585	8.92879	9.05735	8.79103	9.03037	8.82535	9.09863	8.85293	9.34194	9.13043	8.3	9.16629	9.46538	9.27	10.46	9.17151	8.77429	8.58642	9.0827	9.14422	8.69556	9.70423	9.7	8.89	9.57487	9.0619	9.04733	9.23892
O95071	UBR5	12.05	11.76	12.1368	11.6639	11.7876	12.0793	10.9629	12.94	12.76	10.505	11.6593	12.3302	11.016	12.06	10.9264	10.8796	10.8351	9.91638	9.96	9.73	12.71	10.764	12.0369	11.8836	11.49	12.403	11.7269	10.3	10.5453	11.91	11.63	12.5482	11.6129	14.28	11.6	12.99	10.33	11.34	13.31	10.8465	11.0116	10.2108	11.6	13.227	12.1636	11.74	12.51	11.6952
O95104	SCAF4	8.72191	9.15437	9.88327	9.66	9.30395	8.46	8.81803	9.51	8.9287	9.19718	9.2854	9.38657	9.56461	9.13	9.16	9.50971	9.81	9.75004	10.32	9.5	10.74	9.29	10.21	10.66	10.43	11.12	9.9	9.28646	9.43166	10.11	11.21	9.71	10.08	10.65	11.08	10.35	9.35	10.09	10.18	9.84	8.72811	9.86608	10.36	10.07	10.94	9.20816	9.05	9.86
O95139	NDUFB6	9.98402	9.25128	10.01	9.68541	10.361	10.0515	9.12264	10.37	9.98701	9.26317	10.0836	10.0572	9.7366	12.14	9.9895	11	10.72	9.70296	12.14	7.74	11.83	9.52576	11.6	10.37	12.36	10.03	10.51	9.1499	9.52345	10.72	11.81	12	10.8896	11.65	11.56	11.47	12	12.58	11.18	10.0372	8.98485	9.99288	10.34	13.66	12.02	9.55	13.58	11.54
O95159	ZFPL1	9.93261	9.25931	12.68	10.243	11.57	8.59	9.07791	11.31	10.027	9.02787	9.84738	9.53923	9.66402	9.87	9.9121	9.64894	9.7502	9.77944	11.41	10.1326	10.8235	10.018	10.9563	10.6795	10.5337	10.6	9.94	9.91946	9.63395	10.5804	10.38	10.88	10.56	11.1359	12.95	11.4	11.1	10.5702	10.5391	9.48681	8.84717	9.8673	11.64	10.82	11.7	9.69928	12.43	9.75381
O95163	ELP1	9.15	9.1454	10.47	9.62568	11.19	9.08701	8.71922	11.66	8.75299	9.17352	9.46463	9.49256	9.67622	9.50758	9.27352	9.48654	9.5232	9.58333	10.0049	9.36589	9.84608	8.98434	10.0947	10.52	9.43378	10.75	10.42	9.02984	9.39664	6.72	10.25	9.28	11	9.51	10.08	10.14	11.4	9.49	10.88	9.04563	8.66794	9.84908	10.43	10.86	10.8	9.01744	9.48661	9.52637
O95168	NDUFB4	10.4298	9.11501	10.82	12	11.18	9.92724	9.30055	11.22	9.85186	9.48005	12.18	9.79532	9.8511	8.73	10.0801	9.82833	10.2193	9.74341	11.3	10.2322	10.95	9.89589	10.5	10.1034	10.5157	12.61	11.8	11.1	9.47852	10.3179	11.17	11.03	10.3752	13.28	12.6	9.99	11.79	10.13	11.73	11.3	8.83762	9.8744	13.13	13.15	12.02	11.87	12.59	10.0453
O95169	NDUFB8	10.78	9.4896	11.69	11.46	10.61	10.9613	9.87957	10.75	11.36	9.86576	10.3	10.15	10.4226	12.49	9.24	10.3411	10.1881	10.0639	11.82	10.9811	13	10.0932	11.07	11.17	12.46	11.18	12.52	10.94	9.56228	12.1	10.73	12.33	10.89	13.07	10.24	11.59	10.58	11.02	10.5	10.95	9.87495	10.0804	11.75	11.97	12.03	11.76	11.91	9.45
O95178	NDUFB2	9.07	9.14688	11.09	9.70229	11.32	9.23691	8.79146	10.76	9.08416	9.16387	8.65	8.9861	9.58509	9.60498	9.19691	9.42623	9.50279	9.62992	10.96	9.77123	9.6603	9.27593	10.04	9.48889	9.96205	12.77	10.1628	7.55	9.40606	9.48589	10.97	9.92	9.68464	12.75	10.94	10.54	9.44	9.72	9.62	9.25758	8.6017	9.85858	10.5	9.63	10.23	9.01978	10.66	9.80369
O95182	NDUFA7	10.18	8.83	10.89	10.5809	10.26	10.0961	9.14	11.57	10.74	9.80569	9.17	9.96697	9.25	11.1	11.27	10.56	10.49	11.85	13.61	11.64	12.77	11.22	10.9	11.67	11.22	12.44	10.4	8.38	9.71428	11.77	13.02	13.43	11.22	13.8	13.04	12.01	11.61	10.88	10.86	8.37	10.34	9.84387	12.9	11.53	11.46	9.64	12.11	10.18
O95202	LETM1	9.26	9.33712	11.7	10.37	10.17	9.84	10.7	11.15	9.66	9.41808	9.83546	9.09	9.49598	11.3	10.2262	9.96561	10.89	9.79598	12.84	10.88	11.37	9.86	10.82	10.18	12.17	12.21	11.03	9.06	9.56195	10.58	12.33	12.91	12.71	12.38	12.66	11.31	10.62	10.64	10.53	9.75	8.65985	9.86038	11.65	13.13	11.04	9.7191	12.53	12.38
O95210	STBD1	8.68826	9.13188	9.46215	9.18705	9.15839	9.02727	8.76233	9.44058	8.73505	9.19384	9.04847	9.44327	9.6868	8.99055	9.22379	9.42396	9.35054	9.52955	9.70423	9.6319	9.34887	9.01299	8.5	8.83594	9.14472	9.26099	8.99	8.91582	9.3445	8.49163	9.93358	9.44663	9.44622	10.49	10.64	9.15484	10.71	9.96	8.48	9.17068	8.73162	9.62505	10.79	9.78	9.55625	9.0868	9.56452	9.14442
O95218	ZRANB2	12.55	9.77892	14.11	9	13.51	11.9932	10.23	11.58	12.85	11.38	11.678	11.3922	10.2896	13.17	10.57	11.92	13.2	11.92	11.41	12.01	11.55	11.5735	12.99	12.21	13.2	12	12.74	10.8386	10.4812	12.93	11.95	11.72	11.81	12.2	11.91	11.25	11.15	11.652	11.52	10.93	10.6694	11.5559	10.41	12.24	13.66	10.74	13.5	14.56
O95232	LUC7L3	8.69424	9.12621	9.54195	9.09	8.96	9.25347	8.76688	10.87	8.9444	9.19795	9.12572	9.58256	9.68728	8.15	9.19883	12.32	9.59072	9.57958	9.28	9.80762	9.76	13.46	8.91	8.35	8.43	10.46	10.42	12.73	9.40528	9.67	11	10.01	9.34	8.1	11.01	9.85	10.0845	10.37	7.66	9.11089	8.57061	9.86859	9.68	10.03	10.32	8.86689	9.74	9.71284
O95248	SBF1	15.01	10.3284	11.811	12.2707	12.4234	12.5256	13.62	11.8238	11.9571	13.14	12.01	10.8585	10.9092	9.94	13.66	11.8057	11.6521	12.85	11.36	12.4924	13.32	14.07	11.06	8.87	9.06	11.3501	10.01	14.96	11.95	8.64	11.5586	11.2452	10.9037	11.5978	10.36	10.5702	9.32	11.01	12.3699	10.7565	10.8717	11.9946	9.06	11.443	11.29	12.1393	11.9	11.9379
O95249	GOSR1	8.78059	9.12746	9.58928	9.54852	8.72848	9.28016	8.7656	9.55757	9.05324	9.14442	9.33706	9.58013	9.69449	9.66564	9.474	9.44087	9.48431	9.52566	9.13	9.60469	9.84048	9.06936	9.73212	9.28187	9.48711	8.85961	9.00074	9.04018	9.37129	8.44	10.87	8.74	9.69974	10.56	10.38	9.10886	9.66149	9.76542	9.67668	9.04554	8.62021	9.83688	10.78	10.52	9.64	9.16852	9.81	9.39443
O95292	VAPB	11.22	8	12.19	10.06	12.06	11.53	11.72	12.87	12.24	11.75	11.23	10.02	9.77	12.86	11.05	12.19	10.89	10.3502	12.39	12.76	12.37	11.11	11.26	12.63	12.53	11.3	11.85	11.44	9.97701	11.71	11.75	12.25	12.95	11.48	13	12.65	11.74	11.34	10.8	10.48	11.02	9.53	12.71	11.93	11.9	9.85	11.65	10.92
O95292;Q9P0L0	VAPB;VAPA	11.46	9.46201	10.97	10.13	11.47	10.93	4.97	11.6	11.72	9.7	10.4	10.76	10.0427	12.26	10.32	10.89	12.55	9.80092	12.91	11.33	12.68	10.33	12.67	13.1	11.83	11.7	11.55	10.1	10.77	12.63	13.26	12.94	12.15	13.21	13.61	12.49	11.43	12.34	12.57	10.03	11.33	9.54	13.41	13.6	12.66	10.84	12.76	12.84
O95295	SNAPIN	8.7276	9.13533	9.14	9.65742	7.75	9.31039	8.72625	10.94	8.842	9.23052	9.54197	9.61448	9.69127	9.65428	9.17725	9.56648	8.96	9.44543	8.94	9.72988	10.14	9.29043	10.09	9.45091	9.58686	9.99	9.75	9.06386	9.36587	8.61	10.51	10.18	9.14	10.89	10.94	9.41	9.57	9.82	9.52	9.30475	8.48928	9.87117	10.66	10.56	9.95	9.18968	10.2	8.45
O95299	NDUFA10	9.70777	9.15236	11.78	10.74	10.81	9.57885	9.11852	10.9	8.48	9.28236	9.22	9.59632	9.72029	11.01	9.99615	9.34653	9.94035	9.69917	11.37	10.1316	12	9.71987	10.54	10.2865	11.25	11.5	11.14	9.40451	9.51137	10.7328	10.8	11.48	9.21	13.67	11.84	11.62	10.16	10.01	10.74	9.63814	8.43195	9.935	13.28	13.33	11.42	9.75769	12.84	9.77
O95302	FKBP9	9.81326	9.15655	10.6062	9.91909	10.2372	10.1235	9.08016	11.61	10.1662	8.6599	9.66287	9.68704	9.6754	11.04	10.0297	9.56561	9.59283	9.55676	11.18	9.76187	10.94	9.80388	11.89	10.2627	10.13	11.88	10.87	9.44045	9.51881	10.72	10.26	10.21	10.99	10.7166	11.88	10.9649	11.75	12.02	12.03	10.06	8.88508	9.95179	11.2	11.44	11.83	9.84296	9.75	10.1685
O95302;Q75LS8	FKBP9;FKBP9P1	9.57393	9.19107	9.9866	9.62206	10.2646	9.80055	8.74657	10.28	10.1688	9.1238	9.60536	9.25857	9.70678	10.98	9.18935	10.0049	9.76138	9.58636	10.7078	10	11.21	9.87876	10.71	11.11	10.53	10.6026	10.2988	9.5244	9.48277	10.08	11.05	11.17	11.87	10.7875	10.84	11.35	10.57	10.71	8.42	9.5	9.44034	9.88256	9.5	10.94	11.01	9.40994	10.1969	9.65914
O95319	CELF2	9.43336	9.16274	10.5654	11.05	10.32	10.19	9.11077	10.71	9.93	9.23054	9.84123	9.72371	9.56604	10.6197	9.73332	9.76	9.68152	9.76306	10.4011	11.6	12.09	8.35	9.42	11.04	10.2761	10.42	10.7	8.44	9.47557	8.31	8.84	9.98	9.93571	10.74	9.68	10.3424	9.48	11.18	9.87886	9.92	8.74974	9.95658	10.4951	9.94	11.24	9.44248	10.264	10.2382
O95336	PGLS	13.64	10.5478	14.96	14.04	13.95	13.69	10.4	14.72	13.12	10.79	13.12	13.34	11.57	13.65	12.27	11.29	12.17	10.9573	15.37	12.59	13.22	11.97	14.54	12.93	13.55	14.48	13.77	13.06	9.61	12.7	14.83	14.52	13.42	15.02	15.03	14.21	13.98	13.54	14.52	13.43	10.99	11.11	16.13	15.11	14.83	13.56	14.9	12.82
O95347	SMC2	11.1257	13	10.384	11.4118	10.961	11.1242	10.9827	10.9553	11.44	10.7212	10.349	9.85399	10.1216	13.36	10.8321	12.43	10.2171	10.8157	11.22	11.3769	11.71	11.783	13.6812	12.6213	12.5697	11.9	12.0673	10.7339	9.94869	13.1338	12.7228	11.6625	11.3195	10.7628	12.394	12.0329	13.088	11.79	10.3921	12.2505	11.9201	9.9412	10.8988	11.3071	12.3386	9.83684	10.0909	9.58468
O95352	ATG7	8.94154	9.14505	9.61171	9.47216	8.6	9.15842	8.77586	9.16	9.06737	9.20301	9.39918	10.78	9.66189	10.48	9.19201	9.50682	9.58953	9.57367	9.31	9.59296	10.0022	9.2152	10.19	9.7079	9.4616	10.81	9.05	9.04653	9.4003	9.58236	9.97	10.15	9.47541	11.08	11.33	11.02	10.26	9.9	8.58	9.32	8.62521	9.85626	7.48	11.19	10.7	9.13311	9.78	9.71537
O95359	TACC2	8.26	9.13918	9.60711	8.99655	9.17	11.13	8.67681	9.78	8.85	9.2316	9.37201	9.47007	9.69081	9.12	8.87491	9.44173	8.39	9.53544	10.18	9.76597	9.44618	9.03492	9.56	9.41093	8.67	9.27	8.27	9.01106	9.35546	9.57	10.22	10.24	9.54729	10.11	11.0561	10.85	9.99	8.23	9.42659	8.96648	8.57844	9.83376	9.9	10.5582	10.16	9.14519	10.02	9.18347
O95372	LYPLA2	9.63	9.27124	11.04	9.78	11.4881	10.96	9.87542	11.67	10.92	10.1592	12.16	10.59	9.55838	12.01	8.81	10.6863	10.9833	10.2391	12.33	8.72	9.55	10.5406	11.24	10.26	11.26	11.89	12.02	10.5065	9.57987	10.56	13.08	12.21	11.58	12.67	13.84	12.44	11	11.15	12.63	10.4806	9.50775	9.85118	13.25	12.96	12.7	11.06	13.14	11.0979
O95373	IPO7	9.9	9.22325	12.64	8.6	10.88	10.26	8.96119	11.73	10.27	10.5	10.72	9.39593	9.574	10.5	10.007	7.21	9.19	9.74417	10.79	9.31	10.74	10.17	10.67	10.63	10.33	10.56	10.76	10.1165	9.64125	10.39	10.87	11.15	10.54	10.2	11.22	10.61	10.06	9.97	10.86	9.96733	9.19634	10.0415	12.16	10.56	10.6	10.63	10.64	10.6762
O95379	TNFAIP8	8.71243	9.15296	10.1942	9.57064	9.69938	9.47689	8.78932	9.89074	9.03815	9.15561	9.18803	8.56	9.71224	9.85155	9.04696	9.23082	9.65409	9.56418	10.0111	8.12	10.51	9.31019	10.86	10.78	9.81226	10.3721	9.94214	9.34379	9.31096	9.65037	10.67	10.03	9.3579	10.457	11.17	9.32365	10.56	10.51	9.76988	9.23969	8.65237	9.84925	9.77	12.09	10.5185	9.19508	10.7137	9.80977
O95382	MAP3K6	11.7969	10.1664	10.6334	10.4	12.13	11.73	10.7034	12.1	12.9	11.88	10.5275	12.5081	10.0091	12.7906	12.0354	11.5517	10.7834	10.3634	11.563	12.0912	13.84	10.77	11.98	13.56	12.4099	12.42	12.8907	10.2047	10.4472	13.89	14.49	14.53	12.5902	11.99	10.24	13.82	11.51	11.44	10.3482	13.55	10.6573	10.0947	9.92	10.58	8.48	9.8	10.72	10.2138
O95394	PGM3	13.73	9.80784	13.93	12.22	13.19	13.37	11.16	13.98	13.23	10.49	13.51	12.89	12.12	14.06	11.83	12.24	12.48	11.52	14.25	10.51	12.21	11.39	13.56	10.61	13.05	12.72	11.57	12.12	12.23	12.82	14.24	14.09	12.09	14.37	13.79	14.63	13.82	11.01	13.52	11.5	11.49	10.5137	14.3	13.62	13.91	11.88	13.85	12.96
O95396	MOCS3	8.6878	9.14162	6.89	9.48125	9.02324	8.48	8.66731	8.89	9.36	9.20141	9.38803	9.64337	9.68449	9.66774	9.15412	9.43187	9.45461	9.52584	9.83	9.54306	10.28	9.15996	10.04	8.79399	9.53694	10.45	9.64	8.98625	9.38173	10.92	10.38	9.88	9.5724	9.42	9.78	9.42	9.94017	9.88	10.98	9.17236	8.63758	9.81806	11.11	11.56	10.3	9.12697	9.63	9.4079
O95400	CD2BP2	10.34	9.17375	10.88	8.49	8.53	9.67812	8.65671	10.38	10.55	9.16412	9.77136	9.4983	9.68683	6.98	9.35879	9.65979	9.32518	8.51	9.21	12.25	12.59	10.1099	11.32	10.51	11.43	10.91	10.21	9.44303	9.48411	9.57	11.49	10.86	11.61	11.19	11.76	10.26	10.4711	10.5167	10.0205	9.76482	9.00539	9.77866	10.67	11.67	11.37	9.32116	10.48	10.51
O95425	SVIL	9.75062	8.52	10.1735	9	9.99772	9.2	9.22983	10.4171	7.75	9.64643	9.67169	9.77854	9.76382	10.39	11.13	11.18	9.94507	9.55	10.1454	10.4195	11.43	10.1669	13.33	11.3107	10.91	10.65	10.76	9.09705	9.56947	11.07	11.87	9.27	10.639	10.07	11.15	10.73	12.68	13.29	5.38	11.84	10.92	9.06658	10.2599	9.83	11.57	9.53189	10.1228	9.92321
O95433	AHSA1	9.97271	9.15862	11.98	8.9	10.1	10.0799	9.35174	11.63	9.96	9.58359	9.78	9.88633	8.77	11.33	11.46	10.1248	12.14	9.69064	11.65	10.2639	10.11	8.95	11.52	10.07	11.36	11.7	10.81	11.61	9.3884	11.19	13.12	12.52	10.54	13.22	13.24	11.58	11.57	11.73	11.06	11.22	10.67	9.97883	12.53	13.2	12.1	12.09	12.14	11.29
O95445	APOM	12.43	9.90558	10.3872	10.7	11.6	10.3311	9.31313	11.29	10.1749	9.72417	10.0391	12.23	9.80243	11.32	10.3262	9.89738	9.9624	9.74579	9.93423	10.7004	10.8923	10.1244	10.88	9.86	9.35	10	11.99	9.26891	9.58596	10.69	12.84	11.58	12.9	9.43	10.58	10.92	11.95	12.24	10.2596	12.26	9.6411	9.70477	10.3231	9.62	11.2082	10.2184	10.3907	9.68274
O95456	PSMG1	9.12167	9.18593	9.84529	11.22	9.59151	9.7679	8.8906	9.94	10.17	9.23847	9.87597	9.6417	9.70619	9.97066	9.39351	9.75483	9.84008	9.49867	11.73	9.96475	10.3937	9.5403	10.5	9.91173	9.69492	10.1989	10.2386	9.39049	9.47378	9.98668	10.09	10.66	10.0076	11.12	10.93	9.4	10.1059	10.3374	9.73116	9.68171	8.85198	9.92773	10.45	11.17	10.01	9.20191	10.5827	9.77263
O95470	SGPL1	8.69441	9.13997	9.60265	9.28833	9.43	9.06071	8.756	9.48906	8.61048	9.2126	9.30495	9.508	9.66944	9.49771	9.22092	9.5097	9.45679	9.53585	10.57	9.47139	9.73034	9.18644	9.09	7.54	9.01268	10.86	9.37519	8.9344	9.37651	8.94172	9.91	10.82	9.3929	10.46	12.01	9.47	9.89291	9.76644	9.38018	9.10123	8.62626	9.80831	10.64	9.86	10.6314	9.12697	9.95	10.12
O95479	H6PD	8.60555	9.13763	9.59294	9.23006	8.903	9.1706	8.73378	9.16892	8.44425	9.22534	9.33724	9.47794	9.68583	10.17	9.13499	9.50315	9.31113	9.51427	9.94946	9.65012	10.09	9.1247	9.86	9.41	9.16119	9.03	9.8	8.91427	9.35866	9.96	10.4	9.87	9.39	9.67	9.96	10.29	8.86	9.98	9.02	8.43	8.60171	9.7829	9.31	10.01	10.65	9.1553	9.72531	9.08731
O95486	SEC24A	9.99	9.20458	12.6	11.05	11.55	10.6408	8.9817	11.27	10.287	9.1951	10.64	9.71777	9.45256	10.77	9.97829	9.63005	10.39	9.74445	10.11	10.0067	10.5147	9.72884	9.48	10.5111	10.27	12.17	10.54	9.86541	9.56391	9.9588	9.42	11.27	10.52	10.56	9.57	8.77	11.72	9.19	11.4	10.71	9.03281	9.96	9.75	10.75	10.43	9.44796	11.45	10.1549
O95487	SEC24B	8.55048	9.15342	9.89567	9.41845	9.31	8.97418	8.71652	10.57	8.70771	9.14584	9.18421	9.12531	9.6952	9.88297	8.60813	9.18146	9.46602	9.63249	10.54	9.79526	9.53257	9.30126	10.28	8.8	9.51547	10.09	9.94	9.53431	9.39104	9.02	10.35	10.66	9.0957	10.15	11.98	9.02	9.2	10.58	10.12	9.18765	8.63078	9.86078	11.04	11.65	10.96	8.97576	10.57	9.49785
O95490	ADGRL2	9.22	9.92939	11.5023	10.7252	11.4857	11.2905	10.2131	11.3413	10.9508	10.479	10.4915	10.7082	10.1698	12.24	10.2422	10.2005	10.1115	9.9202	11.4772	10.296	11.65	10.4089	11.3	11.1419	11.1437	11.2166	11.83	9.77561	9.6839	12.05	14.27	12.75	11.2	10.33	9.58	11.5981	11.2259	11.1799	10.9629	13.68	10.2478	10.0847	12.2778	9.6	11.3484	12.27	11.4404	10.9507
O95571	ETHE1	10.56	9.17372	12.56	11.05	14.04	9.67	9.65121	12.75	10.42	9.83282	11.65	10.45	9.32	10.64	10.2568	10.2968	11.32	10.3249	12.92	10.78	11.12	7.88	12.24	10.3	10.53	13.79	12.76	10.26	10.51	10.67	11.71	13.73	11.72	14.15	13.75	11.85	12.63	11.44	12.22	10.81	9.93473	10.18	14.3	14.21	13.24	12.39	14.26	11.03
O95573	ACSL3	10.48	9.14561	11.46	10.29	11.89	7.47	9.31424	11.64	9.95	9.52329	11.58	9.75864	9.73425	10.8	9.21	8.15	10.52	9.78628	13.36	9.7	10.84	9.79617	11.47	9.83	10.45	12.12	11.31	9.12	10.32	11.54	13.36	12.64	10.8	12.64	13.32	10.96	11.75	11.66	12.72	10.03	8.89761	10.0216	12.46	13.68	12.45	11.44	12.64	10.77
O95602	POLR1A	10.8903	10.5733	10.2855	11.1946	10.8	10.4433	10.145	10.4955	11.0901	9.97197	10.3578	10.3247	10.1477	11.5593	10.6471	10.8471	10.2941	10.0153	11.45	11.31	10.3804	11.48	13.71	11.6229	10.19	15.39	14.51	13.72	9.96368	12.0542	11.64	9.5	12.54	10.38	12.1	10.51	15.26	14.76	11.85	12.3663	11.2597	9.78594	11.57	11.14	11.2	10.2229	8.86	9.73216
O95613	PCNT	10.1138	9.15807	11.75	10.5704	9.28	10.2682	9.21964	9.44	9.80596	8.97425	9.88314	9.95778	9.72328	10.7672	9.94452	9.31029	9.17909	9.65055	11.72	9.99145	10.8651	9.7419	10.66	10.1679	10.4271	11.1737	10.8365	9.80739	9.45723	10.3893	11.1685	11.4059	10.1213	13.01	12.0434	11.0779	10.5911	10.3225	10.9618	10.1213	8.59786	9.92054	12.82	12.47	12.04	10.2563	11.4357	10.2367
O95630	STAMBP	11.95	9.20668	10.9	10.5074	12.45	10.485	9.13389	12.35	9.9154	8.86879	9.9551	9.91868	9.63795	10.4827	10.195	9.52074	10.0425	9.66082	11.56	10.1361	10.33	9.64298	10.53	10.6768	10.4336	10	10.6649	10.2291	9.54554	9.15	11.62	10.91	10.41	9.7	12.04	10.79	11.29	9.87	11.1	10.58	8.99585	9.87905	11.35	11.38	11.2	11.4	11.58	10.3
O95671	ASMTL	9.52389	9.17649	8.62	10.93	10.87	8.28	8.82029	9.61	11.18	9.05143	9.48375	9.55208	9.68752	9.43	9.2519	9.71	9.95841	9.55357	11.04	10.1448	9.49	9.75355	10.71	9.74271	10.52	10.58	9.82	7.78	9.46877	10.8	10.8	10.23	10.18	10.814	12.87	10.17	10.31	10.34	10.41	10.25	8.83972	9.92	9.14	11.53	10.69	9.94	10.29	8.17
O95678;P05787	KRT75;KRT8	17.44	10.86	19.98	17.38	19.12	15.33	15.54	17.65	17.49	13.8	18.65	12.66	15.17	17.5	15.27	13.9	17.54	16.86	19.32	13.58	17.61	13.72	16.77	16.43	16.5	18.36	17.83	17.06	16.56	16.6	17.89	18.55	16.68	17.34	19.81	17.51	17.68	14.73	18.81	15.13	14.3	13.37	18.57	18.43	18.25	18.2	19.19	19.23
O95678;P48668;P02538	KRT75;KRT6C;KRT6A	10.1469	9.32366	10.13	9.67018	9.57	8.38	9.48907	10.54	10.3	9.78	12.36	8.68	9.99573	10.7712	9.24123	7.96	10.0562	9.4913	10.554	10.3765	9.49754	10.1006	9.79022	10.213	7.63	10.6462	10.1309	9.82046	9.79526	10.0864	10.33	8.34	10.5953	8.51	10.2088	10.2325	10.7102	10.3009	9.86	9.82941	10.42	10.7222	10.2966	11.2606	10.2148	9.94942	10.7172	8.47
O95678;P48668;Q01546;Q5XKE5;P12035;P04259;P02538;P35908;P13647	KRT75;KRT6C;KRT76;KRT79;KRT3;KRT6B;KRT6A;KRT2;KRT5	10.79	6.09	13.19	10.8051	10.8	11.07	9.45	11.32	11.63	10.56	10.49	11.43	9.66991	11.93	11.55	9.59	10.66	9.95984	11.13	10.14	11.55	5.59	10.83	10.05	10.9	11.01	10.96	9.80241	9.60567	11	10.54	11.7	10.9317	10.3	12.0658	10.43	11.1904	10.89	12.41	10.33	9.67	10.0041	9.28	11.4494	12.4	10.3471	11.2036	9.74
O95678;P48668;Q14CN4;P04259;P02538;P13647	KRT75;KRT6C;KRT72;KRT6B;KRT6A;KRT5	11.1165	10.2958	10.48	10.4262	11.71	12.32	11.6	12.23	13.43	12.77	13.96	12.21	9.85	10.31	8.74	8.97	9.87148	10.78	10.26	10.76	11.13	10.61	11.061	10.56	10.51	9.4	11.31	10.2697	10.593	10.6313	10.56	11.05	10.8235	9.96	11.074	11.0358	10.4049	9.27	10.25	10.4486	10.95	13.52	10.9378	11.5386	11.44	11.73	10.78	10.971
O95678;P48668;Q5XKE5;P04259;P02538;P35908;P13647	KRT75;KRT6C;KRT79;KRT6B;KRT6A;KRT2;KRT5	14.53	13.84	17.45	13.69	16.1	16.07	15.49	15.3	16.36	16.23	16.73	14.42	15.55	15.1	15.2	14.93	14.47	9.86	12.45	14.72	14.71	13.24	14.21	13.56	14	14.77	14.01	11.87	12.82	13.9	16.28	15.99	13.51	14.68	13.93	13.66	12.2	14.56	16.76	14.07	14.98	14.33	13.38	12.62	15.84	15.38	14.89	13.52
O95685	PPP1R3D	8.69912	9.12851	9.55343	9.03477	9.08685	8.94477	8.76317	8.93028	8.22929	9.13018	9.02739	9.29191	9.68609	9.10514	9.25419	9.36904	9.46029	9.5195	9.33701	9.48564	9.34069	8.99669	9.17	9.16358	8.84177	8.43439	9.76	8.92323	9.34468	9.03403	8.7	9.34778	9.33226	9.44776	8.73	9.69	9.04	8.68772	8.46	9.44	8.67535	9.70166	10.35	9.29	8.85	9.03669	8.96526	9.1992
O95716	RAB3D	11.41	9.60032	13.16	11.17	13.43	14.12	11.37	13.63	12.38	10.22	11.93	12.82	10.26	12.19	10.7803	11.28	12.62	9.45343	14.07	11.41	11.22	10.62	12.67	11.4	12.16	13.46	12.13	11.81	12.18	11.14	12.44	13.57	10.15	15.25	11.93	13.68	12.82	12.2208	12.63	10.98	11.97	10.82	15.13	14.81	13.51	12.36	15.31	13.77
O95716;P20336	RAB3D;RAB3A	11.1181	9.70625	14.48	11.4497	10.41	14.87	10.807	12.49	11.5369	10.852	13.2	13.52	10.7173	11.8265	10.8651	11.1029	10.8534	10.0425	11.37	11.4374	12.21	11.0101	14.5	11.9953	11.6557	12.92	13.24	10.6864	9.78879	11.4397	12.94	13.25	10.6	13.77	10.74	11.68	12.66	11.6665	11.49	10.9549	11.7	10.3725	12.66	12.16	12.34	10.6723	12.65	11.43
O95721	SNAP29	8.79537	9.14092	8.63	9.73891	9.05	9.4227	8.83908	9.79	10.14	9.26108	9.45141	11.65	9.69908	9.34	9.60823	9.59593	8.82	8.8	10.2775	9.52	10.0006	8.94194	10.49	8.83	9.42	9.77787	9.98063	9.06843	9.41276	9.95	10.69	9.56	8.96	10.98	10.38	9	10.56	9.9	10.57	9.29057	8.37972	9.89151	9.27	9.84	10.31	9.12866	10.73	9.74189
O95741;Q9HCH3;Q9UBL6;O75131;Q96FN4;Q96A23;Q86YQ8;Q8IYJ1	CPNE6;CPNE5;CPNE7;CPNE3;CPNE2;CPNE4;CPNE8;CPNE9	10.8086	9.01144	9.17	9.94	10.82	10.67	9.63713	10.7	10.23	9.91092	11.66	10.9	10.1205	10.14	10.0193	10.1951	10.7307	9.68518	11.9296	10.958	10.8483	9.9721	11.6	10.5835	10.3659	13.01	10.48	10.6008	9.62	10.81	11.66	11.29	10.1337	12.91	12.26	11.12	11.51	12.02	13.2	10.78	9.20072	9.79311	15.32	15.14	12.36	12.02	13.41	10.5722
O95747	OXSR1	11.95	7.08	9.95	11.39	11.07	10.9	9.94	11.4	11.09	10.47	10.03	11.35	10.3612	10.69	10.06	10.2772	7.75	10.2432	10.39	9.78	11.29	10.3467	10.61	9.87	10.9	10.88	9.17	8.53	9.60465	10.93	11.43	10.65	11.51	12.51	13.03	10.11	10.63	11.75	10.9	10.14	10.23	10.54	12.63	12.39	11.43	11.05	11.45	12.55
O95749	GGPS1	8.81114	9.14296	8.88	9.59664	8.87	9.00504	8.68726	11.11	8.74	9.21565	9.38149	9.31488	9.69944	10.02	9.05735	9.15016	10.18	9.56951	11.56	9.76447	10.1173	9.2652	8.59	9.33	9.44632	10.07	9.27942	9.29086	9.37569	9.75	10.88	12.2	8.93381	11.1	10.59	11.01	10.05	9.83966	9.65	9.13425	8.24353	9.86809	9.76	9.8	10.04	9.15087	10.71	10.26
O95757;P34932	HSPA4L;HSPA4	8.66929	9.12916	9.15427	9.33959	8.63566	9.00542	8.7497	9.7526	8.6431	9.218	8.84658	9.22613	9.68739	9.54341	9.21394	9.45802	9.44002	9.51746	7.86	9.2418	9.45687	9.08277	9.45267	8.96959	8.99794	7.94	8.58269	8.9368	9.35134	8.72296	10.01	10.56	9.21545	9.91	10.4	9.28512	9.48782	10.91	9.29996	8.99253	8.6301	9.74584	10.12	10.14	9.46	9.09914	10.22	9.10541
O95757;P34932;Q92598	HSPA4L;HSPA4;HSPH1	9.65634	9.16876	9.78	7.23	9.98833	9.72758	8.87818	10.6894	10.0967	8.93155	9.50178	9.90168	9.68145	11.0639	9.48087	9.79778	9.7886	9.58762	10.9013	9.77	11.6	9.86058	12.17	10.4878	10.5104	10.4521	10.07	9.26755	9.50347	10.9145	11.75	12.88	12.26	11.73	11.9981	11.0918	11.22	10.9746	9.7576	9.79429	8.8344	9.79902	9.73	11.6007	11.1978	9.48949	10.8089	10.2438
O95758	PTBP3	8.73579	9.1292	9.55452	9.02093	8.65495	9.40886	8.76251	11.04	8.29696	9.44707	7.54	9.4199	9.68356	9.05953	9.21235	9.44813	9.40988	9.52876	8.46	9.44876	9.58525	9.06565	9.74026	8.86213	9.22347	9.27	10.13	8.90371	9.35056	9.07556	10.2	8.06	9.51388	9.33	10.2	9.33318	9.45032	9.0172	8.17	9.06456	8.96571	9.72164	9.92	9.29	10.37	9.10221	9.10605	8.98827
O95777	LSM8	11.89	9.6675	12.08	10.79	10.84	10.3	10.8295	10.77	11.13	11.51	12.53	10.79	11.08	9.41	11.1569	10.65	10.79	13.81	13.11	12.24	9.82	12.8	10.73	11.58	11.62	10.79	11.83	10.02	11.8	10.3	11.34	11.07	11.62	13.15	11.18	11.31	11.11	11.54	12.31	10.7	12.36	11.71	11.99	12.03	10.16	11.06	12.25	11.49
O95782	AP2A1	8.99258	9.16057	9.67	9.16857	9.97136	8.11	8.89873	10.84	9.45613	9.05046	9.4609	9.48643	9.70536	12.18	9.10149	9.31082	9.70665	9.54971	10.51	9.82559	9.51	9.54683	9.65	9.48984	9.27032	9.38	9.96	8.54	9.43211	8.22	10.74	10.85	10.54	10.04	11.71	11.05	11.2	10.45	11.75	11.38	8.62556	9.85217	12.34	12.46	11.44	8.2	10.37	9.63
O95785	WIZ	9.01529	9.27529	9.64826	9.25569	9.33961	9.24768	8.80142	10.23	9.2274	9.08939	9.46668	10.3956	9.69683	11.25	9.38862	9.41789	9.59339	9.54118	8.23	9.75121	9.66426	9.29198	7.05	9.49724	9.78929	9.05596	9.71223	9.01856	9.39809	9.44898	8.78	11.87	11.89	9.43466	9.34	9.61806	5.67	9.94565	7.72	9.23602	8.64742	9.73929	7.79	8.22	9.16028	8.89331	9.41848	9.57661
O95793	STAU1	7.67	9.14051	7.77	9	6.97	9.08157	8.80354	10.87	8.26	9.28337	9.29451	9.55045	9.70295	10.85	9.59	9.91	9.58	9.7489	10.7	9.92	11.03	10.26	9.99	10.53	10.67	10.02	10	9.02053	9.45986	10.84	11.33	11.38	9.26	9.76	11.56	11.05	9.81	7.91	9.65	9.39132	8.53185	9.98	11.37	11.74	10.95	9.09933	9.74	9.59
O95810	CAVIN2	10.78	10.95	10.7888	10.7875	10.15	10.96	10.16	10.9646	11.61	10.62	10.0019	10.81	9.62268	10.71	10.86	10.16	10.0257	9.73917	10.3	9.64	10.24	10.18	13.18	10.81	10.71	11.71	11.86	10.52	9.78595	11.7	12.58	11.05	11.02	9.46	12.4	11.12	12.74	12.78	10.7803	12.77	12.11	9.91207	9.87	11.67	10.87	10.0593	10.3423	9.81237
O95816	BAG2	10.7565	10.71	11.54	11.26	10.92	11.49	10.3581	11.86	11.06	10.94	10.39	10.46	10.4614	12.05	10.5	12.09	10.8597	10.86	10.95	9.61	10.41	11.5	12.74	13.02	10.49	11.12	11.63	10.19	9.99241	12.47	13.02	12.14	10.64	12.1	12.69	12.54	12.19	12.75	11.06	10.87	10.47	9.80828	11	11.51	11.71	10.8395	10.53	10.9066
O95817	BAG3	9.58	9.4	8.92	9.61125	9.77	8.42	8.97108	10.45	10.15	9.87	8.41	9.34807	9.79693	11.46	5.86	11.21	9.88027	9.35	10.78	10.58	10.15	11	12.67	10.6	10.27	12.4	9.76	7.17	9.42316	10.73	11.37	9.58	10.5	9.58	10.85	10.15	12.05	12.32	10.6597	9.84	9.99	9.99802	9.09	10.66	11.24	9.59746	9.43	9.76688
O95825	CRYZL1	8.68917	9.13151	9.41926	9.32862	8.962	8.92645	8.75918	8.42	8.40659	9.17375	9.15132	9.23961	9.68509	9.85	9.21098	9.40614	9.3848	9.52303	9.58438	9.65607	9.25239	9.00736	8.15	9.16526	8.57	9.01489	8.75071	8.91279	9.34891	8.95	9.54	10.32	9.53566	9.66	9.51	10.09	9.20376	9.54285	9.02177	9.10266	8.70003	9.73229	9.96183	9.28	10.58	9.0935	9.56604	9.25112
O95831	AIFM1	10.2494	9.18373	11.64	9.1	10.75	10.5076	10.96	11.94	10.26	9.57212	8.99	9.43586	9.61629	12.42	10.43	10.39	12	10.0095	13.07	9.67	11.25	9.4	12.19	11.16	11.87	13.03	11.56	9.98	9.61003	10.97	12.7	12.73	12.21	13.47	13.17	11.95	11.5	11.48	11.73	10.51	9.87	11.1	12.15	13.15	13.21	10.98	12.68	11.13
O95834	EML2	11.81	9.39518	12.37	10.62	12.39	11.6	10.95	11.68	11.18	10.85	12.28	11.06	9.52	11.85	10	11.78	11.45	10.5109	13.39	10.5959	10.19	10.74	13.17	11.55	12.07	12.4	12.12	11.35	9.53	11.34	11.99	11.88	10.96	12.86	13.61	12.66	10.51	12.03	11.77	11.3	10.43	9.77505	11.8	12.95	13.57	10.98	12.15	11.68
O95861	BPNT1	10.14	9.35446	11.7	10.56	11.49	10.03	9.24894	12.4	10.42	9.51233	11.09	9.98	9.77919	11.04	10.54	9.91	10.24	9.85002	12.83	10.78	10.93	9.41	11.79	9.92	10.76	11.11	11.14	11.53	9.635	10.23	11.84	12.76	10.25	11.67	13.17	11.46	11.29	10.7	10.2	9.4	8.85	9.87992	11.47	11.04	11.56	9.73	11.81	10.26
O95865	DDAH2	12.18	8.9	13.32	12.66	12.72	12.7	11.65	13.12	12.63	11.6	11.63	11.84	12.37	13.08	12.37	11.55	12.93	12.02	12.87	13.19	13.22	12.06	13.98	13.89	13.45	13.68	13.4	12.39	11	13.4	14.39	12.81	13.85	13.01	14.97	13.79	13.75	13.73	13.06	12.67	11.14	11.1146	13.99	13.9	13.79	12.43	12.32	12.07
O95870	ABHD16A	8.68099	9.13212	9.16221	9.12376	6.86	8.94775	8.75621	9.39662	8.38367	9.16733	9.08598	9.36567	9.68255	8.64111	9.22698	9.37866	9.30665	9.52344	9.35974	9.57351	8.88584	8.98928	7.62	8.75634	9.05393	9.48	8.93637	8.91614	9.34943	8.83088	8.92	8.74	9.3855	10.47	10.48	9.18575	8.98175	9.82	8.96694	9.08494	8.70868	9.72432	9.73	10.17	8.58	9.02955	8.9	9.15077
O95876	WDPCP	14.13	12.96	14.136	15.68	14.7579	14.7015	12.9841	15.6576	14.9933	13.5072	14.4025	13.8124	11.9283	15.9062	14.64	13.9091	13.2187	12.79	15.4525	14.2974	15.2567	14.4245	17.06	15.7012	15.9214	16.1267	15.9722	14.6498	12.5045	15.8	16.5906	15.9839	15.8566	15.1741	16.945	15.8796	17.08	15.4113	14.7472	15.3779	14.0125	11.9841	17.61	16.6239	18.27	13.9528	15.3246	13.5377
O95881	TXNDC12	9.47	9.64683	10.68	11.69	12.19	9.47	10.23	12.42	10.31	10.93	11.01	11.94	9.22	10.45	10.4139	10.0178	10.4582	8.99	12.78	10.86	11.12	9.67	10.14	11.46	10.59	10.53	10.63	9.51	10.81	10.79	10.64	11.28	9.73	12.54	11.47	10.7	8.69	9.36	10.77	11.32	10.23	10.92	10.69	10.5	9.11	12.34	10.78	11.57
O95967	EFEMP2	9.71992	9.31064	10.2909	10.4451	10.2897	10.3527	9.15742	10.4513	10.0385	9.02476	9.78298	10.3854	9.73942	11.0087	9.89829	9.67934	9.77173	9.33267	10.0709	10.2724	11.1029	10.0246	11.95	10.6347	10.6777	12.77	12.19	9.90164	9.64613	10.7116	10.46	10.03	10.9643	10.6008	11.3	10.9907	11.98	11.98	10.6541	11.84	9.42707	9.41251	11.1563	11.32	11.85	9.98028	10.3717	9.75798
O95989	NUDT3	8.90556	9.16842	10.05	9.40223	9.75835	9.79	8.76912	10.2499	9.27713	9.10458	9.68028	9.35597	9.71037	10.1377	8.77529	9.30143	9.65959	9.59212	11.1	9.81296	6.75	9.39554	9.62	9.63501	9.12	10.0581	9.98926	9.66791	9.41551	9.1	9.53	10.46	9.35261	10.95	11.68	10.222	10.06	8.89	10.306	9.27675	8.7123	9.85992	9.96	9.87	10.5026	9.07543	10.51	10.0309
O95994	AGR2	10.42	10.0981	16.13	10.05	13.12	11.5573	11.04	14.7	12.6	10.8	10.45	10.19	11.94	12.69	12.1	10.37	11.87	13.75	12.84	11.84	14.47	12.03	11.19	11.47	10.81	11.5	14.29	13.03	11.71	12.77	14.24	16.3	11.44	14.87	10.82	13.2192	12.19	10.34	14.42	10.08	11.55	11.388	15.94	10.43	13.7	11.6715	12.69	11.06
O95994;Q8TD06	AGR2;AGR3	14.1	11.2081	18.49	12.99	16.04	9.27	14.09	17.16	14.92	12.79	11.25	12.8	14.49	15.9	14.73	12.74	15.25	12.6	16.49	13.27	18.95	12.38	13.53	14.78	13.04	14.59	16.61	14.89	13.37	15.4	17.34	18.27	13.19	19.02	14.49	12.83	14.89	12.67	17.83	12.77	13.29	11.8989	19.01	14.64	17.64	12.19	16.56	13.89
O95996	APC2	14.4	12.1101	16.16	14.85	11.18	14.6842	13.4044	17.08	16.07	14.26	14.61	14.31	8.36	15.32	14.95	14.39	14.5	13.73	15.71	14.76	15.8559	14.55	15.3871	16.18	15.5348	16.13	15.19	13.8567	12.6458	15.09	15.43	16.52	15.86	16.23	16.5829	16.61	15.7	14.867	16.56	13.9427	13.78	11.47	16.48	16.63	16.41	14.6704	16.53	14.79
O96000	NDUFB10	8.39	9.17234	10.28	9.72	8.6	7.2	8.95664	10.94	9.39214	8.83637	9.48524	9.7467	9.71763	10.08	9.42703	9.26159	9.9729	9.28096	10.14	9.81523	6.81	9.7664	9.85	9.29	10.56	12.02	10.1	9.54371	9.37865	8.65	11.75	12.08	8.64	13.8	11.71	9.69	9.84	9.01	10.5	10.93	8.89	9.85429	12.61	12.1	11.06	10.15	11.89	9.2
O96007	MOCS2	9.2734	9.19339	10.42	9.74536	9.99	9.94384	9.01041	9.43	9.78841	9.25548	9.66608	9.56272	9.68049	10.382	8.95	10.55	9.79895	9.72633	11.99	10.1577	10.6401	10.89	10.7759	10.3044	10.2455	10.6049	10.7	9.65637	9.46492	10.57	10.47	11.35	10.2377	9.98	11.26	11.08	10.5484	10.7193	9.76174	9.66552	9.01335	9.91254	10.17	10.35	10.5768	9.2445	11.01	9.31
O96008	TOMM40	9.71917	9.2145	10.47	10.1366	9.90751	10.96	8.88876	11.46	8.62	8.8639	9.82213	10.26	9.52058	11.82	10.0269	9.54279	9.90808	9.79419	11.79	10.2794	10.9776	9.72457	11.98	11.06	12.2	10.6572	9.72	9.77802	9.5467	9.71	12.53	11.15	11.01	11.66	13.1	11.16	10.66	10.3832	9.74	9.96019	9.03499	10.81	10.54	10.21	8.26	9.75718	10.15	10.58
O96013	PAK4	9.5	9.17961	9.84	9.35	10.91	9.74	8.80823	11.07	9.36	9.1012	10.07	9.51572	9.68416	10.36	9.02508	8.56	9.33618	9.42204	11.1	9.91498	10.56	9.47375	10.15	8.69	9.74	10.54	10.34	9.55157	9.45554	10.11	11.43	11.33	10.43	9.89	11.46	11.1	9.32	9.81	9.01	10.56	8.87148	9.8225	10.67	11.1	11.37	9.06732	10.26	9.95
O96019	ACTL6A	9.63064	9.23082	10.38	11.9	10.0293	9.71821	9.03656	10.53	9.95	8.92562	10.0536	9.97853	9.24886	10.89	8.86	9.59148	10.0364	9.73644	10.55	9.94	11.44	9.85757	11.01	10.72	10.94	11.6	10.34	9.24818	9.54485	10.37	12.13	11.01	11.04	11.39	12.91	10.54	10.39	10.46	10.31	9.7844	8.58529	9.843	11.54	11.87	11.24	9.65741	10.77	11.57
O96019;O94805	ACTL6A;ACTL6B	9.29269	9.19417	10.17	9.80526	9.88533	9.18438	8.77389	8.51	9.75121	9.13684	9.50552	9.55323	9.69909	10.28	9.77221	9.45524	9.62565	9.58909	11.22	9.48	9.68	9.32	11.32	9.48	10.87	10.33	11.32	9.50147	9.48213	10.33	11.94	11.31	11.08	11.4	12.37	11.35	10.47	10.5468	8.29	9.55298	8.79377	9.76351	12.06	12.11	10.75	8.97	10.8	10.11
O96033	MOCS2-1	9.63	9.22114	12.29	9.47	10.82	10.5	8.32	10.46	10.7	10.49	8.71	10.46	9.85844	10.06	10.26	10.23	9.89903	10.104	11.1	9.58	10.33	10.89	11.53	10.54	11.25	9.97	9.38	9.96024	9.66937	10.5	10.74	11.1	8.05	11.72	10.82	11.18	10.33	10.47	11.03	8.94	9.69588	10.5547	10.62	10.59	9.68	10.14	11.72	10.8532
P00167	CYB5A	11.47	10.92	12.82	11.82	12.9	12.45	11.37	13.3	11.68	11.74	12.15	11.52	11.28	12.14	11.57	12.19	11.82	11.38	12.61	12.11	12.22	12.46	11.85	12.84	11.16	11.14	11.33	11.68	10.21	11.98	12.26	12.75	12.02	14.14	14.17	12.79	12.37	10.9	11.93	10.86	11.7	12	12.9	14.69	11.35	12.95	14.09	12.7
P00325	ADH1B	9.53853	9.19091	7.55	11.2	9.95019	9.58218	8.92059	10.7599	10.0067	8.93028	11.15	9.54752	9.70117	9.62	9.79796	9.27929	9.75118	9.52424	9.18	9.70772	10.84	9.83169	11.22	9.5	10.4019	10.78	11.98	10.31	9.48035	9.03	8.78	11.0349	11.67	7.26	9.69	10.6035	10.24	10.16	10.2475	12	9.32	9.76024	9.24	11.0319	12.97	9.33183	10.5754	9.69721
P00325;P00326	ADH1B;ADH1C	10.3078	9.30082	11.2431	8.02	10.6707	10.5136	9.06535	10.8534	10.4799	9.17804	10.6288	10.2984	9.7835	10.7043	10.1438	9.86648	9.61256	9.7287	10.31	10.9741	10.81	10.1642	12.82	11.016	10.6232	11.38	13.17	10.1466	9.90762	11.73	12.24	14.76	14.6	11.8125	12.1596	10.8598	12.38	11.82	10.9398	14.07	10.66	9.68365	11.34	10.85	11	10.2529	11.64	10.6844
P00325;P07327	ADH1B;ADH1A	8.73358	9.13367	9.47132	9.13917	9.04467	9.01886	8.77142	8.91161	8.55933	9.145	8.91019	9.32107	9.68663	9.14	9.29472	9.38216	7.24	9.52924	9.35	8.82654	8.96	8.88679	9.88	9.02	8.97043	6.26	9.29	8.91541	9.34285	8.05	8.99	9.25365	9.44	9.23414	8.74	8.79539	8.5	8.82	8.9813	10.21	8.67662	9.71963	8.38	9.81795	9.07099	8.95129	8.82902	8.74723
P00325;P07327;P00326	ADH1B;ADH1A;ADH1C	11.7528	11.64	14.87	12.33	11.63	13.59	11.91	12.97	10.35	9.79	11.69	11.781	11.1536	11.36	12.0903	11.43	12.63	13.99	11.54	11.4869	14.44	11.9528	12.72	13.14	12.47	11.13	13.97	10.75	9.35	10.93	12.92	13.96	13.56	11.46	12.57	13.05	12.78	12.01	14.73	14.83	12.4	12.48	12.03	10.15	12.454	15.32	12.96	13.07
P00326	ADH1C	10.4824	11.45	13.75	10.9808	10.84	11.55	9.8	11.36	9.96216	10.9	10.4919	10.1013	10.35	10.6134	10.3901	10.28	10.3765	9.73669	10.7629	10.1661	11.49	9.91817	10.7048	10.948	10.6483	10.7599	10.6722	10.2917	9.92434	10.4029	9.6	13.21	10.23	10.23	11.23	12.28	9.93	10.6635	13.95	12.5	12.08	10.762	9.92	8.85	11.1521	14.54	12.38	10.54
P00338	LDHA	14.56	12.38	15.6	14.36	14.82	15.23	13.22	16.22	14.72	12.97	13.54	14.79	12.27	15.05	13.94	13.2	13.99	12.87	15.44	14.28	14.51	14.13	15.03	15.19	14.43	15.89	15.27	13.65	11.92	14.69	16.37	16.63	15.34	17.03	15.18	15.22	14.4	14.57	13.66	13.58	13.22	12.23	17.38	15.87	15.88	14.73	14.64	15.43
P00352	ALDH1A1	10.76	10.06	10.92	11.83	10.29	11.75	11.32	12.75	12.34	10.53	9.24	12.16	10.4407	12.56	11.63	11.1	9.3	10.45	11.35	12.44	12.77	10.42	12.96	14.97	13.37	12.99	14.82	11.46	9.51026	13.77	13.8	14.2	14.17	11.49	14.01	13.42	13.07	13.69	12.46	13.07	11.54	11.99	12.66	12.91	13.09	12.48	10.36	10.47
P00367	GLUD1	12.15	10.15	14.92	12.23	12.91	12.53	12.67	13.49	11.97	11.01	12.66	11.14	11.78	13.45	12.3	12.86	13.59	11.9	16.03	11.73	13.44	12.83	13.66	13.04	12.28	14.05	13.47	13.63	12.02	13.22	14.18	15.07	15.2	16.01	16.23	14.53	14.46	12.94	13.19	12.67	12.1	12.02	15.74	15.63	14.86	14.09	16.15	12.68
P00367;P49448	GLUD1;GLUD2	14.73	11.69	17.37	14.14	15.59	13.71	12.61	14.97	13.35	12.7	14.77	11.6	12.5	14.75	12.5	13.92	14.61	11.89	17.74	12.17	14.9	12.27	14.89	13.79	13.44	15.79	14.4	13.37	12.78	14.18	15.2	16.11	16.35	16.5	16.5	15.41	15.03	13.03	14.16	13.23	12.97	13.37	16.57	16.25	16.17	15.54	16.63	14.98
P00387	CYB5R3	10.53	10.98	9.87	11.07	11.12	11.09	9.54746	11.34	11.77	12.04	11.37	11.44	9.96644	11.87	9.43	10.0938	10.6247	10.0922	11.24	8.2	11.14	10.4715	12.4	10.16	10.66	12.41	12.01	9.14	9.73858	12.45	12.52	12.89	11.78	12.1	13.01	12.02	11.7	12.92	12.55	12.04	9.44	9.80277	13.76	13.46	12.56	10.71	11.55	11.17
P00390	GSR	11.9	9.98	12.67	10.93	11.56	12.25	10.85	13.7	12.85	11.41	13.18	12.25	9.8	12.21	12.07	11.48	11.73	8.63	12.65	12.17	12.91	11.93	13.28	12.09	12.48	12.24	12.52	11.31	11.73	12.77	13.4	13.73	12.61	12.73	14.18	13.5	12.51	12.21	12.58	12.26	10.92	10.4719	14.6	14.59	12.58	11.15	12.74	12.64
P00403	MT-CO2	13.04	9.66409	12.8	12.58	13.33	11.11	9.85	12.94	12.18	11.18	13.77	11.3	11.27	11.88	11.31	10.7524	11.85	9.86127	12.45	10.76	10.08	11.05	12.22	10.14	9.33	13.19	11.89	12.6	12.88	11.4	13.16	13.22	9.8	14.76	13.83	11.45	11.81	11.88	12.75	11.67	11.33	10.6583	14.61	13.09	13.59	13.15	14.72	11.4
P00441	SOD1	12.65	11.22	13.9	13.93	13.86	13.89	12.09	13.46	13.64	13.02	12.85	14.7	13.3	13.56	13.13	12.56	11.94	12.74	13.13	14.39	13.83	13.48	15.13	14.8	14.28	11.49	14.53	10.72	12.6	14.47	16.23	15.62	14.49	18.09	16.14	14.48	15	14.88	12.95	12.11	12.02	11.59	14.18	12.89	12.49	13.29	15.07	11.99
P00450	CP	11.89	10.96	8.99	11.63	12.02	12.16	10.67	11.11	12.63	9.52	10.93	15.61	10.5905	13.43	12.74	11.47	12.03	11.2704	10.76	11.86	10.99	11.21	13.28	12.39	12.26	12.69	13.99	10.11	10.2308	13.24	14.6	14.51	13.27	11.72	12.37	13.52	13.36	14.03	10.36	14.59	12.02	10.2797	12.25	13.04	11.61	9.04	10.21	8.73
P00480	OTC	9.92197	9.8	11.49	9.33	10.39	11.6	9.6568	9.71	9.64	10.47	10.31	10.3337	9.81559	10.0385	7.94	9.90209	10.13	9.72548	10.9265	10.0662	10.95	9.15003	10.246	10.19	10.2104	10.54	10.3665	9.42184	8.31	9.92005	9.69	10.9703	8.96	10.3	10.7902	10.8518	8.56	10.746	10.27	10.99	10.33	8.98	10.6533	10.9881	10.6743	13.4	10.97	10.17
P00488	F13A1	10.027	10.83	10.4521	11.15	9.36	9.33	8.96682	10.55	11.49	8.95375	10.0934	10.53	9.77551	10.74	11.43	10.1387	9.27	9.53921	10.31	8.24	10.98	10.66	12.24	10.69	10.48	11.78	12.43	9.79	9.69285	11.23	11.34	11.08	11.98	7.71	12.24	10.97	11.76	12.57	10.78	11.72	9.27345	9.93736	11.45	11.82	11.8	10.1677	10.5143	9.76864
P00491	PNP	10.0544	9.15399	10.7	10.1812	8.61	10.07	9.138	12.44	9.72809	8.87542	9.92494	10.21	9.58161	11.35	10.56	9.96	10.98	9.60731	11.1	11.34	11.57	9.62563	10.94	9.41	10.3649	11.52	11.36	9.94087	9.55322	10.436	12.37	12.22	10.36	14.34	11.48	10.54	9.5	10.13	9.16	10.09	8.23737	9.90324	10.95	11.88	11.58	10.02	10.81	12.01
P00492	HPRT1	9.78395	9.13024	9.84	10.43	9.88	10.27	9.08805	10.84	6.59	9.03642	10.1051	10.82	9.70279	11.35	9.90237	8.77	11.33	9.63779	11.08	10.88	10.67	9.4012	11.11	9.33	11	9.95	10.69	9.11369	9.48012	9.74	11.98	12.04	10.91	13.28	12.52	11.74	10.57	10.9	10.45	9.5	7.78	9.66934	11.91	12.17	10.19	10.82	11.32	9.87
P00505	GOT2	9.98	9.60034	12.42	11.83	13.39	9.8	9.57434	13.29	10.43	9.7183	12.04	9.75111	9.45852	11.18	10.04	10.2737	9.69	10.06	13.73	8.41	11.22	9.72463	12.51	9.9	9.51	13.13	11.84	11.96	10.29	10.94	12.34	12.63	11.75	13.15	14.08	11.22	12.26	12.33	12.48	11.05	9.36	10.1807	14.36	14.85	13.02	11.93	13.61	10.95
P00533	EGFR	8.78604	8.99303	9.90892	9.39924	9.47818	9.47454	8.82168	10.0923	9.16162	9.20033	9.39713	9.35205	9.69214	9.75574	9.27433	9.5047	9.50276	9.57601	10.253	9.49984	9.78646	9.31505	10.4665	9.77019	9.92229	9.83525	10.1008	9.15458	9.41635	9.75966	10.5319	10.09	9.62943	10.0948	9.88	10.81	8.96	10.3454	9.54331	9.57141	8.76971	9.85607	8.68	12.25	11.25	9.12881	9.75	9.61081
P00558	PGK1	15.5	12.12	15.43	15.13	15.19	15.45	13.88	15.84	15.16	14.27	15.08	14.62	12.26	15.47	15.16	15.6	15.78	13.88	16.57	15.66	16.45	15.01	15.57	15.86	15.68	15.2	15.12	14.07	13.24	15.69	16.41	16.3	15.66	16.37	16.3	16.55	15.04	15.32	15.52	14.37	13.79	12.47	16.44	16.16	15.85	14	15.98	14.96
P00568	AK1	11.93	10.53	10.94	11.42	10.99	10.14	11.48	10.29	12.05	12.12	11.13	8.66	6.74	12.67	11.9	12.4	12.38	10.2649	12.4	11.34	12.34	9.85	13.04	11.54	12.17	11.17	11.92	11.08	10.0809	12.45	13.21	11.95	12.84	11.28	13.03	13.26	12.56	12.91	11.55	11.74	11.69	10.2128	11.6	12.6	11.39	11.18	10.07	10.74
P00568;Q9Y6K8	AK1;AK5	12.33	10.64	11.62	11.92	10.2	11.3	8.28	12.08	13.24	10.89	10.97	10.66	10.4416	13.3	11.26	12.03	10.8408	8.2	13.05	12.1	13.11	11.97	14.61	11.9	12.38	13.3	12.71	10.22	10.34	13.74	14.35	12.99	13.5	12.44	14.54	14.05	14.38	14.55	13.92	13.35	11.71	9.56261	13.23	13.61	13.4	10.07	10.97	10.9447
P00734	F2	9.84	9.56586	10.6386	11.81	11.49	10.7356	9.17998	9.91	10.05	9.75035	9.69048	11.55	9.79364	11.27	10.55	10.37	9.70782	9.58352	8.97	10.81	11.12	10.27	12.36	10.65	10.8	11.8	12.82	9.43	9.69975	10.65	12.47	11.44	11.48	10.07	10.99	11.39	12.7	12.78	11.0987	13.03	9.79787	9.86378	10.99	10.79	11.285	10.93	10.7186	9.7128
P00736	C1R	9.14281	8.79	9.95377	9.74541	10.2061	9.95495	9.02901	9.83	9.86197	9.22219	9.62937	10.1751	9.70866	12.84	9.32638	9.57783	9.67897	9.60569	9.5292	9.55	10.0782	9.85	10.3	10.1129	10.2516	10.29	9.11	9.43253	9.46757	10.45	11.36	12.11	10.4	9.75	9.82	10.53	9.91	11.8	9.71453	9.78	9.15261	9.87738	10.17	9.6	9.22	9.22839	10.2337	9.40066
P00738	HP	15.75	11.66	13.94	14.71	13.7891	13.92	13.77	13.81	12.64	9.31	11.94	17.71	10.14	14.53	14.19	14.63	11.89	10.94	11.83	14.2	13.99	12.07	13.45	14.52	15.83	14.75	15.2	12.08	11.61	13.76	15.2	15.2	16.28	11.76	13.67	13.68	14.51	14.76	10.88	12.84	12.76	11.79	15.36	15.32	13.12	15.5	11.46	11.7676
P00739;P00738	HPR;HP	13.57	11.53	12.07	13.89	12.8461	12.55	13.11	12.38	12.12	10.8808	10.85	16.41	10.7269	13.78	13.75	13.7	12.34	11.0327	11.08	11.91	13.61	10.97	12.2	12.7	14.73	13.32	13.97	11.2	10.8358	13.29	14.43	14.33	15.62	12.04	12.47	12.14	13.59	13.77	10.66	12.43	12	11.1	14.17	14.11	11.94	13.84	9.95	11.4675
P00740	F9	9.77759	9.54281	10.3908	11.07	10.6453	10.938	9.65416	10.765	10.2246	9.60373	9.96544	10.3286	9.86106	10.5538	10.1311	9.99585	9.95899	9.7332	10.3376	10.96	10.67	10.62	12.45	10.8348	10.3393	10.23	10.07	9.87106	9.59156	9.62	10.54	9.52	11.57	10.79	10.43	10.4424	9.25	11.49	10.528	10.62	9.82352	9.82461	10.6962	10.9293	11.139	10.1828	10.5904	10.0566
P00746	CFD	9.76	8.99207	8.94	9.39135	9.17582	9.51275	8.79995	8.77	9.42	8.9654	9.46802	11.13	9.70997	10.2	9.17538	9.51052	9.80444	9.5561	9.37554	9.51721	9.20491	9.51834	10.1	9.45237	8.45	9.34	10.64	9.06047	9.38917	7.08	8.44	9.08	9.67	9.74	9.63	9.18	10.09	11.46	9.65715	10.49	8.59019	9.8469	9.8969	9.82	8.11	9.23158	9.79521	9.48093
P00747	PLG	10.32	10.73	10.583	10.35	11.37	8.6	9.72	10.57	11.25	10.3632	10.5062	11.76	10.0526	11.85	11.22	10.64	9.89493	9.802	9.96	10.14	11.78	10.46	13.11	11.61	10.36	12.61	13.26	10.88	10.0657	12.26	12.55	11.86	13.43	10.2	12.15	12.12	12.73	13.34	9.22	13.55	10.57	9.77167	9.63	11.95	11.07	9.74	9.76	8.45
P00748	F12	8.73327	9.13425	9.43741	9.2562	9.29418	9.20975	8.75557	8.97873	9.26735	9.11959	9.36388	9.64227	9.68953	9.63459	9.17763	9.5172	9.30417	9.53892	9.38479	9.55924	9.98947	9.15114	9.95	9.65297	9.18466	10.01	10.94	8.9823	9.36506	9.29327	9.02	8.94	9.82207	9.99841	10.35	9.37352	10.64	10.22	8.88971	10.96	8.64934	9.62669	7.72	10.3	8.4	9.23229	9.27791	9.3998
P00751	CFB	10.72	11.0118	10.7056	12.85	12.41	11.43	10.93	12.09	11.91	10.7294	10.86	13.03	10.5543	12.98	11.06	10.29	9.2	11.1796	11.15	10.31	11.97	10.54	13.67	11.98	10.02	14.11	13.97	11.65	9.83513	11.26	13.92	14.82	12.12	11.69	13.52	12.61	13.53	14.36	11.32	13.42	9.3	10.3331	12.01	13.31	12.93	10.91	9.92	11.34
P00846	MT-ATP6	8.91916	9.22373	9.84322	9.63709	9.54283	9.40865	8.94595	8.69	8.97013	9.10153	9.47854	9.23816	9.66261	9.74549	9.28994	9.11602	9.59652	9.57507	10.46	9.45936	9.69309	9.36462	9.95144	9.17676	9.82585	11.0201	9.89646	9.05383	9.41614	9.73258	10.5693	10.39	10.1988	12.79	9.66	9.51422	9.84387	9.81633	10.531	9.46133	8.83758	9.93938	11.02	12.07	10.4742	9.26525	10.5061	9.80758
P00915	CA1	10.53	11.9	11.327	10.4	10.84	9.87	10.4633	10.96	11.29	10.5	11.0547	12.05	10.5132	11.11	9.28	10.35	7.75	10.2972	10.92	11.43	11.21	9.48	12.038	11.14	10.02	12.95	13.38	11.45	9.51	11.24	10.17	12.52	14.19	11.13	12.85	10.43	12.33	10.94	11.35	11.09	10.57	10.72	12.52	6.74	11.67	9.28	11.9393	13.9
P00918	CA2	10.2099	12.1	10.8512	8.6	10.5655	10.7314	9.64936	8.51	11.1636	9.59263	9.98726	11.35	9.83384	11.1	10.4287	9.6546	9.7683	9.89203	11.16	10.5376	10.06	9.97011	11.1204	11.47	11.1081	12.31	11.27	6.61	9.7024	11.0977	9	9.95	12.1	11.73	11.47	11.5039	11.19	10.25	11.94	11.0795	9.75727	9.97042	11.27	11.7552	11.81	8.45	11	10.5617
P00966	ASS1	12.32	12.37	15.4	12.68	12.78	14.52	12.04	11.72	12.39	11.75	12.44	11.56	11.3347	12.61	11.87	11.03	11.2	11.36	11.98	13.23	15.14	12.45	11.45	12.56	11.05	14.05	12.96	11.3808	10.7251	11.26	13.53	13.07	11.66	13.8	9.13	13.97	13.12	10.43	15.22	13.64	13.06	12.76	11.44	12.8879	11.07	15.76	13.51	12.43
P01008	SERPINC1	12.01	9.26	10.12	11.88	12.03	11.29	9.77	10.36	11.87	10.99	12.4	13.21	8.76	12.76	10.91	8.96	10.07	10.7215	10.64	10.26	11.17	9.59	12.24	10.28	11.01	12.68	12.43	11.26	9.72042	10.55	12.73	11.82	12.93	12.19	12.08	12.77	12.88	13.91	11.37	12.54	9.52	10.3292	11.44	10.58	9.73	12.33	10.59	9.96
P01009	SERPINA1	15.22	13.15	13.73	15.07	15.67	15.38	14.78	14.84	15.41	14.37	13.8	17.05	12.57	15.4	15.45	15.93	14.41	12.78	14.93	15.8	15.22	15.5	15.35	15.64	15.62	15.76	16.53	13.45	12.35	15.53	16.5	15.93	15.76	15.02	15.06	16.57	16.19	16.25	12.82	15.62	14.05	13.05	14.66	14.18	13.48	14.89	14.58	13.47
P01011	SERPINA3	15.15	11.84	12.07	13.19	14.64	14.84	12.87	15.03	14.3	12.41	17.07	16.35	11.49	14.06	12.57	12.71	14.04	10.64	12.59	14.18	12.74	13.79	15.01	13.53	13.35	14.98	15.29	12.3	12.39	13.06	15.48	19.56	14.53	13.88	13.37	17.51	14.33	14.45	11.31	14.05	14.78	11.82	13.45	14.71	14.88	16.09	13.8	15.72
P01019	AGT	11.46	10.49	10.8866	10.81	11.59	12.58	7.93	11.13	13.6	10.93	11.24	12.68	9.95921	11.72	11.02	10.76	10.3369	9.71059	11.41	10.06	10.7	9.66	12.66	10.4	11.33	12.82	12.4	8.81	10.1501	11.76	12.89	11.78	11.98	10.43	11.97	12.33	13.7	13.68	13.89	14.4	9.53	9.61819	12.38	10.87	10.67	11.51	10.44	9.93
P01023	A2M	10.86	9.77	10.2195	11.87	11.54	11.24	10.15	10.75	9.68	10.4324	9.82	12.71	10.0755	11.4	9.55	11.65	10.2916	8.43	9.8	10.92	11.34	11.23	12.22	10.83	11.18	13.28	13.55	10.75	10.104	10.82	12	12.4	13.11	10.44	11.42	11.28	11.68	14.08	11.18	13.23	12.59	8.93	10.67	11.85	11.48	9.95	10.1556	9.48831
P01024	C3	13	13.32	10.8	13.38	14.34	13.06	11.5	13.17	14.1	11.2	12.2	15	9.82	14.71	13.55	13.5	11.51	11.02	12.71	13.61	13.7	13.16	14.48	12.77	12.58	15	15.01	13.71	11.2712	13.63	15.64	15.22	14.72	12.85	14.29	14.52	14.73	15.54	12.64	15.08	13.47	10.52	13.6	14.5	13.34	12.65	11.87	12.05
P01031	C5	8.95145	9.23597	9.96126	9.36551	9.85	9.68676	8.97184	9.9444	9.44724	9.08913	9.3236	11.27	9.70488	7.8	9.00671	9.50526	9.48278	9.55426	9.45325	9.95153	9.95221	9.72692	9.61	9.76887	9.442	9.72	9.94	9.23709	9.32409	9.91814	10.69	9.58	10.29	10.0455	9.8	10.1	10.38	11.2	9.66421	10.69	8.73028	9.82672	10.1494	9.77	10.19	9.23299	9.65131	9.68879
P01033	TIMP1	13.66	10.0494	11.5137	11.4968	11.6135	12.34	10.7242	12.13	12.48	14.02	11.95	12.86	10.7357	11.54	10.54	11.78	11.0604	10.6322	11.8554	12.18	12.5	11.03	13.96	11.03	9.73	11.09	11.9062	10.8249	12.69	10.95	11.52	11.48	11.01	12.33	12.08	12.46	12.54	11.81	12.01	11.4013	9.89	10.2599	10.58	10.25	13	9.92	10.21	11.5616
P01034	CST3	11.98	10.5	12.07	12.14	14.33	12.13	12.95	15.02	13.21	12.38	12.39	12.02	12.3	13.23	12.18	13.3	13.08	12.09	13.42	13.22	11.83	13.19	12.52	11.08	11.59	12.1	12.48	11.81	11.73	12.47	14.64	13.97	12.53	13.97	13.74	12.98	13.17	12.4	13.47	12.28	11.74	11.3926	14.24	14.16	14.5	12.03	13.79	12.63
P01040	CSTA	10.77	9.67086	8.72	9.64183	10.98	11.24	10.41	9.65	10.1	10.12	10.48	11.12	10.1444	10.9012	9	10.08	9.99458	11.14	10.16	11.89	10.18	10.39	10	10.29	9.75	10.5972	9.71	9.66272	10.25	10.9295	11.47	10.92	11.2278	11.13	9.99	11.44	8.92	11.17	12.43	10.0086	10.38	12.88	11.1277	11.3833	10.05	10.86	11.67	9.87
P01042	KNG1	11.98	10.7673	10.4753	11.58	12.07	10.35	9.87	11.69	11.71	11.07	10.79	14.51	10.1683	13.2	11.75	10.89	10.22	10.4915	10.74	10.92	11.39	10.35	13.07	11.82	10.16	11.71	13.81	10.4878	10.0629	12.51	14.64	13.57	13.43	11.39	12.29	12.8	13.63	13.86	10.6348	13.32	10.58	10.2038	10.41	12.57	11.19	11.02	11.11	10.15
P01111;P01116	NRAS;KRAS	12.31	9.71484	13.29	9.05	12.68	12.39	11.62	13.17	13.33	10.92	13.25	9.83	10.037	12.19	11.47	12.24	12.03	9.8179	13.66	11.89	13.65	9.05	13.71	13	13.17	13.38	13.39	12.29	9.49735	13.1	14.02	13.93	12.58	14.07	14.65	14.22	13.35	11.44	11.86	12.62	11.78	10.3217	14.56	14.39	13.59	10.28	13.78	13.26
P01112;P01111	HRAS;NRAS	8.65396	9.12931	9.22	9.30693	8.05	8.89785	8.76447	10.06	8.43734	9.19225	9.24809	9.29637	9.68825	10.06	9.32866	9.4382	9.40173	9.51441	10.31	9.55084	11.42	9.06839	9.4	8.67427	8.8319	9.38	9.46	8.91905	9.34039	9.10746	9.96	9.61	8.21	10.37	10.22	9.97	8.59	9.48513	8.74767	8.84967	8.6188	9.72306	10.56	10.72	9.1	9.06891	10.2	8.82052
P01112;P01111;P01116	HRAS;NRAS;KRAS	12.92	9.7287	12.73	12.3	13.14	13.83	11.51	12.99	13.42	12.42	12.89	12.94	9.98114	11.89	10.63	11.67	12.57	11.72	13.2939	11.58	13.03	10.82	13.18	12.95	12.99	13.1469	12.53	11.169	10.21	12.3367	13.02	13.3	12.65	13.53	12.47	13.59	12.799	11.28	12.19	11.18	9.61	11.49	13.48	13.54	13.5414	12.53	13.17	12.17
P01116	KRAS	8.80512	9.14721	10.0256	9.62965	9.27579	9.3142	8.7631	10.0296	8.90313	9.23276	9.93104	8.93	9.70108	11.35	9.41563	9.69886	9.95127	9.67371	10.8	9.42178	11.47	9.25032	10.2305	8.89	10.96	9.47	10.09	9.25996	9.41175	10.0352	12.19	11.3	9.68	11.55	10.14	12.07	7.23	6.47	9.73739	9.21884	8.60439	9.88427	9.58	10.96	10.0566	9.05538	12.38	10.13
P01138	NGF	11.83	12.08	10.99	10.93	10.86	11.93	10.2305	10.65	12.2	11.02	10.1	11.1776	10.3724	11.25	10.17	10.3467	10.7695	10.2359	12.1459	10.28	10.64	10.75	11.7505	9.34	11.3279	11.7401	10.47	9.94	11.24	11.395	12.0403	11.7091	12.38	11.68	12.5754	11.31	11.5935	11.4367	11.62	11.96	10.7703	10.92	12.1134	12.1804	12.1451	11.47	11.71	11.6915
P01282	VIP	11.5985	9.73701	11.9343	11.43	10.63	11.9254	10.8884	13.76	10.53	11.43	12.25	11.6982	12.3	11.97	13.04	11.09	10.9577	12.99	11.9729	12.94	11.36	11.15	12.2084	14.94	12.81	11.5214	11.8791	10.6078	10.2983	13.74	11.53	10.73	13.89	10.85	12.7317	12.0504	11.71	11.65	11.7307	11.2133	11.136	12.11	11.961	12.1217	12.36	10.77	12.14	11.25
P01303	NPY	11.2581	10.62	9.55	13.22	12.9	11.4526	11.0086	12.17	10.64	11.35	12.07	10.9	11.5195	12.88	11.8432	10.7763	19.3	11.34	13.288	12.29	11.21	11.69	12.99	13.25	11.75	13.114	12.6646	11.1787	12.51	12.6	13	10.14	14.74	14.7416	13.39	11.92	13.02	12.52	12.86	11.42	11.95	13.86	10.73	13.9666	10.95	9.96	13.6333	12.0978
P01591	JCHAIN	10.2339	9.7978	10.8675	9.49	14.01	11.61	9.72068	10.8999	10.25	10.424	11.37	13.58	10.1073	11.61	10.48	9.68761	9.95071	10.1197	10.6954	10.13	11.72	12	11.94	11.28	10.4461	10.38	11.8	9.80763	9.74124	11.84	11.8	11.8	11.09	10.01	11.4283	11.1329	9.75	9.3	10.5056	9.64	10.77	9.8069	11.0556	10.6298	10.9711	9.68	10.8371	9.96415
P01593;P01594	IGKV1D-33;IGKV1-33	12.45	9.45178	10.4435	10.2812	7.77	10.5042	9.43769	10.6687	9.8573	9.54699	10.0442	12.55	9.87632	10.34	10.2333	9.96731	9.80374	9.79935	10.5383	10.4292	10.75	9.83938	10.96	10.651	10.5293	10.9168	11.44	8.73	9.62171	10.3413	11.71	11.32	10.7064	9.16	11.1	10.7137	12.21	12.18	10.6678	11.7	9.48046	9.62144	11.0834	10.736	10.7025	10.2136	10.7674	10.4675
P01614;P01615;A0A087WW87;A0A075B6P5	IGKV2D-40;IGKV2D-28;IGKV2-40;IGKV2-28	11.73	11.0004	9.53	11.8616	12.89	13.16	12.12	11.05	10.3	10.788	13.4	14.72	10.5397	12.24	12.95	12.01	10.774	11.2314	11.0004	11.5079	10.25	11.15	14.15	11.27	9.59	13.25	13.88	11.82	9.98356	13.42	14.62	13.71	13.18	12.22	12.54	10.18	13.43	13.49	10.9759	14.3	11.67	10.4559	12.3488	11.82	12.18	11.32	11.2311	11.39
P01615;A0A075B6P5	IGKV2D-28;IGKV2-28	9.23184	9.3626	9.89785	9.75102	10.2796	10.1324	8.94224	9.96385	9.83574	9.25074	9.22	12.43	9.68459	9.88355	9.41221	9.59421	9.70019	9.63513	9.78459	10.1611	10.2012	9.3833	9.4	9.8378	9.83417	9.63	11.04	9.25753	9.44425	9.67	9.52	10.81	10.03	9.84	9.17	10.2179	10.05	11.03	8.88	10.81	8.80617	9.89721	10.19	10.51	10.096	9.26176	10.1604	9.77383
P01619	IGKV3-20	12.3	11.82	13.83	15.56	16.15	15.53	13.09	14.95	14.43	12.2906	15.04	13.88	10.78	14.95	14.79	12.1	11.4556	11.425	12.69	13.75	14.96	13.1	16.13	13.14	12.16	16.76	16.14	14.88	11.6476	11.72	15.11	16.04	13.89	13.18	15.57	12	16.51	14.13	13.88	17.51	12.25	11.7782	15.35	15.49	15.23	14.37	13.46	11.06
P01619;A0A0C4DH25	IGKV3-20;IGKV3D-20	9.69177	9.32808	10.3796	11.04	10.2	10.22	9.2449	9.95	11.05	9.61488	10.01	13.3	9.76545	11.55	11.13	9.75248	9.68851	9.35821	10.0895	9.89	9.7	10.1145	11.92	8.01	10.8441	12.23	11.87	10.77	9.65394	11.12	11.29	12.37	10.78	9.6	10.4	8.89	12.53	13.53	11.61	14.08	9.66087	9.87401	11.59	11.9	10.93	10.06	7.87	9.73602
P01624;A0A075B6H7;A0A0C4DH55	IGKV3-15;IGKV3-7;IGKV3D-7	13.62	11.76	13.96	15.8	17.7	15.85	14.11	15.61	14.4	12.8615	16.39	18.07	11.79	15.08	14.01	10.71	10.5	12.0579	12.84	13.55	15.11	12.33	16.37	12.64	12.55	17.11	16.9	15.05	12.2344	13.7	15.54	16.3	14.23	14.02	15.35	12.67	16.89	16.67	14.39	18.21	12.39	12.1415	15.86	16.07	15.96	14.86	14.02	12.45
P01699;P01700	IGLV1-44;IGLV1-47	9.26716	10.12	10.0657	10.86	9.99	10.87	9.04453	8.91	11.11	9.37072	9.68593	13.28	9.70211	10.3752	9.20516	9.57088	9.56956	9.61973	9.63221	9.99911	9.97972	9.44464	9.42	10.1383	10.1543	10.7928	10.56	9.30652	9.47626	11.15	10.65	11.5	10.09	10.1084	10.24	10.0576	10.54	12.11	9.62	12.21	8.9549	9.88564	10.4931	10.18	10.4731	9.16881	10.1164	9.60571
P01700	IGLV1-47	10.28	10.77	8.9	10.65	10.86	11.16	9.51307	10.55	11.49	8.69	10.77	13.55	10.0221	10.82	12.26	9.35	9.86894	9.92575	8.02	11.54	11.85	11.35	11.87	10.97	10.63	12.15	12.92	11.42	10.0994	12.71	12.05	12.52	12.29	9.5	11.6	10.12	12.47	13.81	10.43	14.17	11	9.74811	10.37	12.2	10.41	10.41	10.48	9.4102
P01701	IGLV1-51	9.81	9.76133	11.4027	11.0764	11.4724	12.82	10.48	11.6245	12.46	10.7441	11.343	10.84	10.4364	12.26	12.09	10.69	10.8769	10.0976	10.94	11.08	12.62	11.095	11.47	11.92	10.92	12.67	11.7	11.64	9.8089	12.62	13.05	9.88	12.56	11.05	11.57	8.5	12.26	12.64	11.4498	13.11	10.32	9.95117	11.81	11.45	11.5996	10.71	11.1462	10.8558
P01709	IGLV2-8	10.1568	9.86018	10.9385	10.5175	10.7324	10.19	9.32283	11.0124	11.46	9.5865	10.0514	13.22	10.1275	10.7832	9.97588	9.97404	10.0593	9.83198	10.4686	10.1046	10.22	9.77473	11.46	11.28	11.61	11.1424	11.14	9.69502	10.0964	12.05	11.81	11.25	10.85	11.003	10.31	10.8456	11.1077	11.19	10.9708	12.12	11.22	10.2322	11.024	10.9846	9.97	10.1352	10.391	10.2759
P01718;P01717	IGLV3-27;IGLV3-25	8.7111	9.12742	9.38675	8.94466	8.98387	9.0358	8.7697	9.20524	8.52427	9.13217	8.93452	11.74	9.68641	9.27768	9.26656	9.37403	9.41057	9.52901	9.32363	8.63659	6.82	8.7526	8.92276	9.07151	8.52546	8.69038	7.95	8.90507	9.34188	8.95	9.06	10.49	9.79	8.18	7.22	8.83715	8.72675	10.73	8.94636	8.64	8.64039	9.71818	8.65619	7.25	8.99694	8.98435	8.73962	8.82849
P01780	IGHV3-7	10.4919	8.75	10.3844	10.8418	11.17	11.2	8.59	10.6987	12.25	10.0509	11.5	13.05	9.89621	10.85	10.36	10.5306	10.0105	9.56726	9.88588	9.75	10.61	10.7383	11.31	10.19	10.54	12.12	12.56	11.65	9.76557	12.38	11.63	12.17	11.94	10.17	11.28	11.4516	11.81	13.37	10.9116	12.72	11.25	9.72769	11.94	12.4	10.33	8.95	10.25	9.47851
P01780;P01762;P01766;A0A0B4J1V1;A0A0B4J1X8;P0DP04;P01782;A0A0C4DH32;P01763	IGHV3-7;IGHV3-11;IGHV3-13;IGHV3-21;IGHV3-43;IGHV3-43D;IGHV3-9;IGHV3-20;IGHV3-48	10.836	9.90551	10.5665	11.2795	11.26	11.93	9.78147	11.62	12.59	10.2656	11.43	13.92	9.91612	11.6	10.82	10.8075	10.1933	9.97714	10.54	11.43	13.17	10.57	11.87	11.9	11.58	12.92	12.66	11.86	9.95335	12.56	12.8	12.48	13.28	10.88	12.35	14.73	11.42	12.54	11.53	12.81	9.99	9.64941	11.61	12.47	10.59	9.77	10.81	9.20208
P01825;P0DP06;A0A0C4DH41;P06331;P01824;P0DP08	IGHV4-59;IGHV4-30-4;IGHV4-61;IGHV4-34;IGHV4-39;IGHV4-38-2	10.9403	10.5333	10.4168	11.5029	12.89	12.38	10.1787	10.82	10.65	10.5694	13.05	15.94	10.179	10.92	12.1124	10.8277	10.6458	10.8314	10.2941	11.222	11.16	10.9963	13.66	10.16	10.7815	13.78	13.64	11.57	10.0862	12.22	13.18	13.66	12.08	11.51	12.43	11.7771	13.01	14.13	12	14.87	9.81	10.1735	13.3	13.75	11.38	11	10.85	10.8643
P01833	PIGR	10.9526	10.4289	10.468	10.9977	14.57	11.39	10.0915	11.3072	12.48	10.3938	13.41	14.92	10.2094	12.1363	11.5264	10.4982	10.6368	10.5772	10.2749	10.8968	12.28	8.53	13.46	10.946	11.0634	11.37	13.49	10.4372	9.974	12.4503	14.12	13.48	12.1718	11.2809	12.2127	11.35	12.2898	11.11	9.39	13.3511	10.526	10.0825	12.2679	12.3923	11.4573	10.7735	10.7369	10.4994
P01834	IGKC	15.96	14.14	14.42	14.84	16.79	16.84	15.87	15.85	16.22	13.92	16.46	19.03	14.72	17.63	17.49	15.6	15.35	13.9	15.21	17.39	17.86	15.64	17.39	16.39	16.15	18.07	18.22	16.66	13.83	17.57	18.58	18.95	17.63	17.3	17.39	15.98	18.04	18.72	17.33	17.54	16.17	13.52	17.92	17.43	16.27	17.23	16.24	15.66
P01859	IGHG2	14.85	13.54	13.64	14.17	12.99	14.43	13.8	14.58	15.54	14.11	12.2	18.18	11.44	16.42	16.23	12.55	13.81	14.84	13.03	15.42	15.82	12.95	15.71	14.32	14.74	16.33	16.45	14.35	13.03	16.24	17.28	17.09	15.85	14.41	15.67	18.6	17.02	17.57	14.94	16.88	14.74	13.68	15.26	15.95	14.79	13.66	13.64	16.45
P01859;P01860	IGHG2;IGHG3	11.413	9.9	10.366	11	12.5232	12.49	10.6228	13.18	14.37	11.71	11.2812	16.08	10.1705	11.83	12.92	11.3306	10.6267	10.9381	10.6925	11.5715	9.78	11.2931	13.02	11.15	8.52	13.25	14.56	11.36	10.107	13.62	14.72	14.31	13.55	12.71	12.75	17.23	14.14	15.01	11.62	15.1	12.31	10.2759	13.42	13.84	11.17	10.88	12.28	10.6947
P01859;P01860;P01861	IGHG2;IGHG3;IGHG4	13.92	13.46	15.15	16.92	15.4372	15.9	12.42	14.07	14.93	13.6313	17.25	19.01	12.36	15.38	14.68	13.83	14.0024	13.3607	14.82	16.65	17.42	15.25	18.01	15.13	14.75	18.92	19.11	14.93	12.9434	16.78	19.31	19.16	16.85	17.13	13.6	16.57	18.24	18.77	15.77	18.91	15.5	13.2	16.8	16.89	16.15	14.28	14.87	14.58
P01859;P01860;P01861;P0DOX5;P01857	IGHG2;IGHG3;IGHG4;P0DOX5;IGHG1	14.74	14.31	14.77	16.07	16.84	16.59	14.98	15.77	16.42	13.86	13.98	19.3	12.75	16.87	16.65	15.85	14.63	14	14.54	17.73	18.81	15.87	17.64	16.14	16.12	17.96	18.93	15.54	12.58	17.67	18.76	18.8	17.91	16.56	15.76	18.07	17.77	18.06	15.85	18.1	16.06	11.22	17.38	15.86	14.96	17.28	15.19	13.07
P01859;P01860;P0DOX5;P01857	IGHG2;IGHG3;P0DOX5;IGHG1	11.2213	12.51	10.9862	10.61	12.54	12.04	10.227	11.21	11.1	10.931	9.28	15.34	8.44	11.89	11.13	11.2473	10.739	8.77	9.22	12.27	13.3	10.99	12.41	11.33	10.76	12.25	13.15	10.13	9.74	12.15	12.26	11.83	10.57	10.69	11.39	14.68	13.19	13.25	12.92	13.9	12.7	10.2191	12.4	12.64	9.95	12.02	11.2	10.683
P01859;P01861	IGHG2;IGHG4	10.9	11.5963	13.59	14.89	13.3518	14.19	10.15	11.26	13.22	10.68	15.54	13.77	10.9242	12.02	12.14	11.52	12.1723	11.2842	11.68	14.36	15.67	13.27	13.39	12.51	12.03	12.82	13.65	13.09	11.3211	14.68	14.31	14.29	14.66	14.82	12.14	14.18	13.63	12.93	14.26	16.15	13.09	10.85	14.14	13.62	14.01	12.03	13.18	12.43
P01859;P0DOX5;P01857	IGHG2;P0DOX5;IGHG1	9.59468	9.54409	10.0312	10.33	10.0294	9.87	9.14341	9.8104	9.92	9.52535	9.84338	13.1	9.67649	10.2888	9.70321	9.90962	9.89675	9.91564	10.1822	11.56	12.83	10.4973	10.35	10.8225	8.9	9.62	12.69	9.63665	9.73415	10.6691	7.94	8.21	10.14	10.3866	10.446	10.7	11.31	13.04	10.0538	10.41	9.68681	10.3393	9.91754	10.2548	10.557	9.74063	9.85749	10.0193
P01860	IGHG3	9.99943	9.99544	10.3579	11.37	10.6825	10.2121	9.23844	10.496	9.11	9.76284	9.68	13.91	9.80963	9.79	11.21	10.53	9.90388	9.5243	9.61084	10.65	11.67	11.33	12.54	10.26	9.6	12.61	11.95	10.19	9.59663	12.63	14.02	12.19	11.78	7.19	9.46	8.37	9.1	12.65	10.5061	12.15	9.14	9.75732	10.44	8.78	9.5	10.089	10.4128	9.69447
P01860;P01861;P0DOX5;P01857	IGHG3;IGHG4;P0DOX5;IGHG1	14.62	14.05	12.73	13.89	14.82	15.87	12.42	14.61	15.64	12.28	10.22	18.05	10.93	11.36	14.79	14.12	13.097	12.0777	14.1615	15.92	12.38	11.85	16.98	13.67	15.02	15.74	12.82	14.56	11.3316	12.45	16.54	17.59	15.85	14.1958	15.84	12.86	13.05	14.36	14.0862	14.25	12.07	11.3966	17.22	17.3	12.8	8.55	13.69	13.2892
P01860;P0DOX5;P01857	IGHG3;P0DOX5;IGHG1	13.92	11.63	14.6	14.93	14.84	14.13	12.6	13.97	14.73	12.51	14.02	17.19	10.72	13.75	15.26	13.96	13.09	13.16	12.76	15.96	15.25	14.39	15.34	14.38	14.06	16.01	16.84	14.01	11.83	15.95	16.32	16.12	15.84	15.43	14.43	14.99	16.03	16.14	13.76	16.61	14.17	15.25	14.75	14.48	13.38	12.77	12.56	12.76
P01861	IGHG4	9.97	10.6727	12.24	10.12	13.62	12.2152	11.6428	13.14	12.28	11.09	11.7249	15.82	10.6862	13.27	14.34	14.99	12.31	11.4125	12.7205	13.77	14.69	10.27	12.81	12.34	11.41	12.98	13.84	11.5663	10.22	12.62	13.86	14.47	13.63	13.24	13.49	10.25	14.7	13.2	13.09	13.56	12.72	10.3479	13.05	11.54	10.72	12.57	8.28	11.62
P01861;P0DOX5;P01857	IGHG4;P0DOX5;IGHG1	12.59	10.79	9.11	12.18	12.64	13	11.95	12.23	13.94	11.76	12.2403	16.82	12.78	14.84	14.57	14.64	12.297	11.2414	11.33	15.47	15.09	13.62	14.19	13.9	14.12	15.22	15.98	14.25	11.1155	15.92	15.77	15.2	14.89	14.36	14.3	15.95	15.88	15.48	13.04	16.21	13.99	10.73	15.02	13.63	12.8379	12.0973	11.8617	11.9696
P01871	IGHM	11.1636	10.5838	10.6868	11.34	12.86	10.85	10.2281	10.36	11.41	10.6376	11.2492	14.87	10.358	12.38	12.48	10.33	10.4058	8.91	11.54	12.55	12.07	11.81	12.83	12.15	9.7	14.41	13.69	10.03	9.96688	12.28	13.93	11.72	12.95	11.7591	12.17	11.1434	13.78	13.13	10.04	13.52	11.85	10.3279	12.76	13.67	12.96	11.0264	11.11	10.8498
P01876	IGHA1	14.73	11.54	11.24	14	15.98	14.23	11.87	14.13	14.19	11.67	13.58	17.68	11.78	15.77	16.17	14.38	10.82	10.28	12.96	15.03	14.94	14.88	15.57	14.61	13.56	15.36	16.28	13.06	10.57	16.16	15.64	15.98	16.03	12.56	14.04	13.81	16.21	15.16	14.05	15.3	12.8	11.8	13.56	13.65	14.19	13.88	12.85	11.02
P01876;P01877	IGHA1;IGHA2	12.98	11.73	10.7692	13.34	12.32	12.03	11.3356	12.93	13.59	12.67	14.59	17.83	10.7449	14.38	14.28	9.6	10.9623	11.4163	11.5744	13.02	14.09	12.54	13.5298	13.39	10.75	13.43	15.65	11.07	10.7134	15.24	13.79	12.81	13.95	11.72	12.6906	8.26	12.17	13.9115	8.77	12.7195	9.23	10.4212	8.33	12.2583	12.27	13.92	11.35	11.1205
P01876;P01877;P0DOX2	IGHA1;IGHA2;P0DOX2	15.35	13.92	12.5	15.36	16.77	14.64	13.54	14.45	14.12	13.31	13.87	17.52	11.47	15.55	15.45	14.29	11.78	12.2	12.65	14.67	15.57	14.5	15.79	14.63	13.47	15.74	15.97	12.79	12.63	15.96	15.8	16.09	16.21	14.14	14.26	13.41	15.54	14.43	14	14.65	12.56	12.1496	14.95	13.76	14.11	14.82	14.1	9.95
P01877;P0DOX2	IGHA2;P0DOX2	10.46	9.54708	10.5247	10.8564	12.03	10.26	9.28851	10.87	10.1	10.0423	10.98	13.51	9.79474	13.68	8.8	8.98	9.60526	9.81376	10.3355	9.33	12.7	11.55	12.17	9.63	10.21	9.94	11.55	8.59	9.5618	13.05	12.16	12.76	12.73	9.94	11.42	11.5333	10.92	11.11	10.6604	11.59	7.71	9.85587	10.9975	10.32	10.998	10.69	10.3408	9.62458
P01889	HLA-B	9.85911	9.29814	10.4967	10.58	10.4868	10.3894	9.00602	8.97	11.41	9.32614	11.58	10.25	9.69979	10.3044	10.46	9.85281	9.86442	9.80898	10.3553	9.09	11.18	8.87	10.55	10.2004	8.64	11.34	8.18	11.42	9.74996	10.4047	11.35	10.662	10.4976	10.14	11.3543	10.46	11.21	10.7	10.6454	10.61	9.03009	10.0926	9.19	9.81	11.1539	9.80804	10.3754	9.97561
P01889;P10321	HLA-B;HLA-C	9.36211	9.1742	10.0673	11.94	9.54	10.72	8.82811	8.65	10.95	9.42	11.51	8.73	9.68542	10.38	9.60115	9.54719	7.44	9.61019	10.6003	9.65503	7.28	9.27	11.35	8.31	10.0406	10.74	9.43	10.58	9.47938	8.53	11.08	10.59	10.1429	11.15	11.49	8.37	10.1775	10.74	10.0873	9.23007	8.79087	9.79422	9.11	10.72	9.12	10.84	10.5163	10.1617
P01889;P10321;P13747;P01893	HLA-B;HLA-C;HLA-E;HLA-H	10.2779	9.60298	11.3175	12.92	10.9461	11.1744	9.68416	11.43	10.8977	10.3244	11.0237	10.2738	10.1736	11.8335	12.02	9.93939	11.02	10.0475	10.94	12.24	12.85	10.5825	12.25	11.93	11.2654	12.2802	11.99	10.8531	9.6617	11.8799	12.6699	13.48	11.4719	10.63	12.33	11.09	12.34	13.43	12.19	12.46	9.98112	9.64359	13.3642	11.21	13.15	9.85	12.0405	10.8987
P01903	HLA-DRA	9.4	9.20762	11.29	11.79	10.22	12.21	10.29	11.99	9.85	10.19	9.13	13.06	7.77	12.23	10.98	10.2	12.12	11.08	10.89	12.52	13.43	10.85	11.83	11.52	11.67	12.48	12.29	9.63	9.88446	11.51	11.56	12.65	11.1	12.33	12.24	11.18	10.99	11.33	10.62	11.37	9.89	9.93303	12.36	12.2	11.82	10.67	10.93	10.9813
P01906;P01903	HLA-DQA2;HLA-DRA	9.05145	9.14463	9.54792	9.46	9.7374	8.88	8.80197	10.07	9.41172	9.18509	9.37374	11.91	9.71793	11.7	9.51075	9.54528	9.80148	9.6181	10.3294	9.23	10.61	9.18543	9.51	9.89794	7.77	10.18	10.62	9.18447	9.41073	9.59	10.48	11.67	9.48	12.01	10.76	10.96	9.70166	9.89	8.82	9.71	8.56407	9.86794	11.56	11.87	9.71	8.73	9.68	9.60187
P01911	HLA-DRB1	9.39548	9.20517	10.5562	9.80871	9.76441	12.14	8.9935	10.5225	9.67347	9.15306	9.65479	10.16	9.70746	9.86	9.62433	9.41145	9.81081	9.62737	10.59	9.79405	10.44	9.60769	11.73	9.83593	10.3086	10.17	10.4	9.44	9.50588	10.12	10.42	10.5332	9.99577	11.34	9	10.4068	10.5538	10.3525	10.1671	9.6534	8.94409	9.91029	10.7493	11.37	10.57	9.49234	10.4737	10.1706
P01911;P04440	HLA-DRB1;HLA-DPB1	10.4886	9.55009	10.89	15.2	11.13	13.29	10.0882	12.52	11.85	10.6445	10.9863	13.37	9.8	9.78	11.14	10.621	11.023	10.5073	11.8052	10.47	13.01	11.4	10.84	11.76	10.04	12.02	12.11	12.04	8.39	11.664	12.3379	11.6735	11.7499	14.26	12.1822	11.7585	11.5006	11.4561	10.7202	11.0388	9.94016	10.1071	11.949	12.1578	11.45	13.39	13.11	11.0548
P01911;Q30154	HLA-DRB1;HLA-DRB5	10.2984	9.29807	11.5148	12.69	10.7391	10.54	9.55047	11.3575	11.5	9.84925	7.98	12.82	9.74755	12.3	8.92	10.1584	10.6115	10.3644	9.6	11.235	10.22	10.4694	11.04	11.1304	11.63	11.83	11.48	11.13	9.74294	12	11.69	12.94	8.72	12.63	12.5431	11.2447	11.3534	12.02	8.99	9.22	9.96215	10.2073	9.41	12.6	12.85	10.353	8.8	10.3263
P02042	HBD	13.45	13.43	10.47	13.33	10.98	12.66	11.68	13.23	12.4	11.76	11.25	13.69	10.89	12.35	10.77	11.97	10.71	11.37	13.94	12.67	14.45	12.38	12.41	13.04	12.33	16.02	15	11.89	11.9	12.27	12.02	14.2	16.1	12.23	15.48	11.28	14.83	12.06	13.24	12.93	13.34	12.49	13.15	10.51	14.99	13.04	10.63	10.37
P02042;P68871	HBD;HBB	16.25	15.89	12.25	15.66	14.78	15.23	14.79	16.76	15.26	14.27	13.71	16.97	13.3	16.32	13.87	14.68	12.98	12.94	16.48	16.26	16.41	14.95	13.9	15.7	14.52	17.45	17.48	14.63	12.74	14.71	15.03	16.86	17.7	16.24	17.35	13.58	16.29	15.72	15.91	15.25	14.94	14.93	17.4	12.92	17	14.97	13.52	12.71
P02144	MB	9.90753	9.21066	9.72	9.96605	10.2	11.82	9.01272	11.41	10.1155	9.65775	9.58447	9.63203	9.55978	9.14	9.75409	13.96	8.59	9.7044	10.39	10.0508	10.8224	9.82854	10.34	10.4926	8.34	10.0371	10.17	9.57059	9.56105	9.38	9.77	9.91	10.22	12.32	11.28	10.73	14.88	9.89	11.72	9.6735	9.30351	10.1773	10.61	10.46	9.58	11.75	11.81	9.83
P02452	COL1A1	13.7	13.56	12.5	14.82	14.74	15.52	15.36	15.2	16.25	15.11	13.91	15.03	13.63	13.67	14.79	14.63	12.2	16.04	13.7	16.66	14.82	15.06	15.71	14.97	15.01	17.66	17.91	16.56	14.58	16.15	17.76	16.6	17.47	16.44	19.04	15.44	18.66	17.95	17.5	18.17	17.15	15.05	18.52	19.92	14.77	15.07	14.96	15.05
P02452;P02458	COL1A1;COL2A1	10.1326	9.5901	11.001	10.8493	10.9073	10.4245	9.88881	11.9237	10.15	9.80368	10.2481	10.4964	9.76274	11.5552	10.2275	10.187	10.1536	9.8702	10.7791	10.5316	11.8353	9.95529	11.7157	11.7778	10.9022	11.84	12.42	10.6843	9.81994	11.8857	12.0311	11.4351	11.61	11.6591	12.5	11.5584	11.57	10.92	10.8665	15.61	11.13	9.65389	12.19	13.88	12.169	10.4146	11.0725	10.4839
P02458;P05997	COL2A1;COL5A2	11.5769	10.94	12.0394	12.42	12.95	11.27	11.39	12.37	12.17	11.99	11.694	11.8103	12.27	11.76	8.68	11.5663	11.4146	10.9399	12.4502	12.0422	12.8527	11.9397	11.28	10.24	12.13	13.3339	12.8918	14.16	10.2827	13.9	14.3	11.71	13.0348	13.0596	13.9304	10.05	14.4	13.4139	12.6726	12.4817	13.28	10.6324	14.4	13.3143	12.9624	11.4571	11.76	11.479
P02461	COL3A1	12.11	12.79	12.69	13.94	15.43	15.42	13.32	15.22	12.3	13.98	12.76	15	13.68	14.53	13.42	9.66	9.8	14.52	13.48	14.38	15.24	13.88	14.63	14.41	14.33	16.44	18.07	16.53	12.92	12.78	13.21	14.61	15.25	15.03	13.5	14.51	15.87	13.12	17.25	12.94	15.35	11.33	14.31	14.12	14.39	14.19	14.29	10.42
P02462	COL4A1	10.28	12.18	10.9203	12.34	11.34	12.2	15.49	11.91	11.73	13.24	11.08	10.5271	10.6047	11.61	11.89	12.73	9.97785	11.33	12.12	10.95	11.14	12.37	14.29	12.92	12.61	13.11	14.75	13.8	10.069	13	12.16	12.04	10.8	9.82	10.6	10.3	13.74	13.64	10.09	12.96	11.53	9.94164	12.01	10.52	10.69	10.1489	10.569	9.76701
P02462;P29400	COL4A1;COL4A5	9.57642	9.87539	10.5234	11.05	10.2552	10.6706	10.225	10.7098	10.4729	9.73557	9.89793	9.78782	9.8294	11.0581	10.3476	10.0225	10.042	9.54454	10.7349	9.90953	9.91	10.7643	13.69	10.5439	10.7262	14.09	13.04	10.7211	9.68285	9.86	12.18	11.52	9.26	9.93	8.59	10.4678	12.24	14.09	12.29	13.42	10.49	9.69742	11.79	11.01	11.21	9.80468	10.7607	10.0835
P02511	CRYAB	11.46	11.51	10.32	10.34	8.61	10.34	9.61	10.06	12.15	10.2	10.71	10.54	10.1	11.71	10.47	12.19	10.3804	11.59	8.8	9.73	8.81	10.73	12.98	12.1	11.48	10.69	10.98	10.09	10.23	13	11.95	11.87	12.33	10.8	12.4	11.67	14.88	13.14	11	11.91	11.38	9.81047	9.77	11.05	12.12	10.52	9.45	8.46
P02533	KRT14	10.35	10.4	11.07	7.66	10.95	12.4	11.25	11.58	12.01	10.96	12.39	10.16	9.79	11.4161	12.18	11.86	10.8633	10.13	11.2282	11.95	11.5738	10.72	12.32	9.83	11.01	10.9297	10.6915	9.69342	11.68	8.37	11.63	11.2417	11.3916	9.74	10.01	10.69	10.8157	11.96	12.59	9.68	11.23	13.74	11.0142	11.4704	10.79	9.14	10.17	11.38
P02533;P08779	KRT14;KRT16	12.44	9.77	11.28	11.41	12.75	11.9	12.03	13.47	12.68	12.62	13.76	10.96	10.931	10.17	11.88	10.74	6.85	10.4	8.47	11.21	10.87	9.84	14.62	8.9	11.82	11.6236	11.2461	10.7221	11.21	11.1852	12.26	11.7958	11.19	11.5078	11.5194	11.6636	11.2606	12.35	13.01	10.8809	11.12	13.91	11.7237	11.7805	9.32	12.2	9.94	9.88
P02533;P08779;Q04695	KRT14;KRT16;KRT17	9.53019	9.60393	9.74442	9.59116	10.0337	9.2188	9.08633	10.2408	8.87	9.66132	9.19883	9.65055	9.73368	10.3713	8.8459	9.39093	9.73855	9.57151	9.77123	9.65039	9.9391	9.5507	9.84	10.1523	10.2904	10.2631	10.36	9.11317	9.5291	10.9493	10.92	10.5254	9.82821	10.0208	7.62	10.6433	11.1089	11.21	9.97458	10.5596	9.64142	9.97334	10.1899	10.1547	8.64	9.3746	9.99835	9.49456
P02533;Q04695	KRT14;KRT17	9.89564	8.48	9.49	9.89754	10.03	10.79	7.94	9.7	11.14	8.97	11.11	9.83	9.85982	10.5557	8.08	8.43	9.63826	6.3	10.6237	10.0611	7.32	9.46802	10.22	8.86	10.1216	10.04	10.4201	9.66307	10.23	8.49	11.41	9.82	10.2634	8.45	9.74	9.86	10.8302	11.1	10.85	10.1231	8.29	11.32	7.09	11.1519	9.4	7.21	10.5984	10.08
P02538	KRT6A	9.44	9.40916	10.35	9.76334	9.97	10.3204	9.50714	10.517	9.91	9.87	11.15	9.42	9.7643	10.7121	9.76063	9.57231	10.0366	10.0457	10.8661	9.72	9.27	10.161	9.67	10.5395	9.95168	10.6018	10.2096	9.74835	9.6941	8.9	9.73	11.17	10.5791	9.52	9.69	10.6662	10.4791	8.38	9.81	9.65226	8.76	9.99	10.9302	11.2226	9.46	10.1507	10.7798	10.86
P02545	LMNA	13.45	12.01	13.36	14.92	14.89	14.67	11.97	15.15	14.8	14.02	14.29	11.7	10.26	13.93	13.58	10.65	11.53	12.89	13.2	12.45	15.09	12.82	15.69	14.5	14.28	16.14	15.68	12.48	12.6	14.33	15.27	13.59	14.77	13.78	16.56	14.85	15.97	15.75	14.88	15.5	13.59	11.5	16.13	16.32	16.89	13.07	14.34	12.73
P02647	APOA1	16.25	13.5	11.85	15.27	16.23	15.27	15.18	16.02	16.33	15.91	12.11	17.01	13.21	16.91	17.22	16.44	14.32	12.5	15.21	17.12	16.7	16.79	16.13	15.97	16.13	15.02	16.5	12.99	12	16.39	17.32	16.6	17.5	15.64	15.5	16.32	17.2	16.87	12.8	15.36	13.55	13.36	14.31	14.74	13.74	15.36	13.59	13.14
P02649	APOE	8.98	9.77905	10.3033	11.84	11.7	11.39	9.49	12.24	11.79	10.4838	12.61	15.63	9.82	10.24	10.9541	10.4776	10.4748	10.0413	11.1308	9.69	9.36	11.47	13.01	12.39	11.61	13.58	10.66	9.94	9.38326	9.9	12.33	11.53	11.63	11.34	10.86	11.43	12.8	13.46	10.5	12.54	11.12	10.2032	11.18	10.12	12.76	12.26	10.9632	10.3504
P02652	APOA2	13.06	11.59	10.75	11.55	13.64	12.94	13	13.8	13.9	13.06	12.0472	14.68	12.32	13.6	12.24	13.4	8.15	10.5264	11.22	14.01	13.71	13.34	13.41	13.59	12.44	11.67	13.88	10.41	13.09	14.07	12.45	11.57	13.75	15.95	10.95	13.03	13.45	12.44	10.34	12.82	14.22	13.64	13.46	11.7	12.23	14.81	11.83	14.88
P02655	APOC2	9.90347	9.83806	10.3041	10.6605	11.7	10.81	9.94536	10.18	10.6464	10.1486	9.84344	10.81	9.86144	10.02	9.62	10.76	10.0094	9.84821	10.4041	11.1	10.88	10.61	10.26	10.8	11.83	11.65	11.82	9.45906	9.66455	10.9947	11.76	9.9	13.35	10.28	11.71	9.5	11.32	10.56	10.1083	11.0902	9.50904	9.68298	10.5311	10.6831	10.6	10.0938	9.85767	9.8649
P02656	APOC3	10.93	9.96631	11.11	10.64	14.03	11.39	11.82	12.67	11.15	10.73	10.8601	13.04	11.54	12.43	11.51	13.08	11.2511	10.727	11.02	12.32	11.76	12.32	11.99	12.55	12.37	12.1	11.91	10.85	10.1135	10.51	13.7	11.04	14.63	13.41	11.94	11.24	13.16	12.79	10.7215	10.55	11.63	11.32	11.5328	10.09	9.97	11.4	10.46	11.1179
P02671	FGA	12.45	14.91	8.87	13.02	14.69	12.05	11.63	13.04	12.12	12.12	8.98	15.29	9.49	12.88	13.14	12.74	11.5	11.14	11.69	13.81	13.72	14.6	14.11	14.26	13.43	13.82	14.1	12.17	11.06	13.24	14.33	13.21	15.99	10.75	12.72	13.05	14.35	14.55	11.45	14.73	12.76	11.51	12.23	13.6	10.75	12.65	11.44	11.4472
P02675	FGB	13.48	15.82	12.09	14.66	15.11	13.13	13.55	13.52	13.07	11.96	12.32	16.22	11.63	14.66	13.49	14.27	12.16	10.53	13.34	13.89	14.94	15.21	14.84	14.01	14.29	14.32	15.35	13.02	12.24	13.4	15.02	14.32	16.23	11.15	13.34	14.26	14.43	14.75	11.72	14.28	13.26	13.77	12.78	14.19	13.44	11.75	10.71	9.05
P02679	FGG	12.83	15.39	9.06	12.73	13.92	12.91	12.55	13.17	12.07	10.89	11.19	15.66	10.4526	14.33	12.66	12.87	11.97	11.4084	11.96	12.72	13.92	12.65	14.31	13.18	12.8	13.58	15.45	12.04	10.53	13.38	14.65	14.11	15.31	10.72	13.27	13.88	13.72	14.13	11.15	14.65	12.79	8.11	12.97	14.79	12.73	11.77	9.66	11.3923
P02686	MBP	10.1183	10.82	10.9021	10.2471	10.8896	10.3097	12.01	11.58	10.3233	9.843	9.83	11.31	9.99462	10.2847	9.92861	9.93645	9.91148	9.97465	10.7239	10.6583	11.2758	11.19	10.6095	10.87	10.8277	10.3585	10.2158	9.862	9.81193	10.7508	10.64	10.8522	10.9213	11.1925	10.2991	10.8236	10.2889	10.28	10.4091	10.2583	9.74151	10.06	10.4587	10.8548	10.5425	11.41	10.5036	10.5231
P02730	SLC4A1	10.1652	10.0162	11.1997	11.69	10.13	12.58	9.5686	9.88	11.1244	9.61266	10.4134	11.2488	10.1872	9.58	10.421	10.2248	9.82731	10.0054	10.6781	11.02	10.37	9.44211	10.48	10.835	10.6151	13.6	11.05	10.45	9.46516	10.6318	9.58	11.57	10.88	10.71	11.85	11.0878	12.22	9.73	10.46	10.57	9.9629	9.80747	10.28	11.0231	12.95	10.38	11.2089	10.7039
P02743	APCS	11.6889	11.81	10.2261	10.86	11.85	10.96	10.73	10.67	13.31	11.94	7.32	13.03	10.4218	12.77	11.91	11.1	9.83	10.07	6.65	10.64	12.26	14.24	13.15	11.32	14.24	15.04	14.35	10.34	10.2265	13.14	13.18	12.25	15.16	11.57	12.88	12.12	13.41	16.38	10.31	15.52	11.66	9.97837	7.96	9.46	12.29	10.47	9.79	10.46
P02745	C1QA	10.3729	9.3037	10.7222	10.8	11.63	10.6351	9.4341	11.2923	10.0634	9.7989	10.8912	11.59	9.81356	10.9296	10.1329	10.3762	10.4775	9.60457	11.129	10.4217	10.9623	9.78545	11.41	10.1776	10.6775	12.03	11.86	10.43	9.89634	10.6818	11.5767	9.3	10.8411	11.4742	13.41	10.09	12.4	13.18	11.6444	13.88	9.44189	9.56814	12.7525	14.93	11.8702	10.5621	11.3858	10.2222
P02746	C1QB	8.97822	9.14115	9.30566	9.64831	9.55423	9.64231	9.24973	9.84108	9.29046	9.22254	9.48253	9.68	9.70623	9.71468	9.31504	9.42548	9.49859	9.92154	9.99208	9.8454	10.1765	9.16312	10.86	9.49566	9.4881	9.41	10.85	9.14596	9.24443	9.87257	10.46	8.77	9.63906	10.2808	10.3003	9.6751	8.93	9.53	9.39388	10.19	8.69	9.85188	10.3045	10.56	10.3209	9.22681	9.84929	9.59821
P02747	C1QC	9.5859	9.2425	10.3937	11.3	10.23	10.62	9.10058	11.04	10.77	9.18811	9.74379	13.41	9.74139	9.08	10.2014	9.48715	9.73631	9.27533	9.22	10.181	9.94	9.72625	12.11	10.04	10.1352	12.37	11.8	10.34	9.52509	8.1	11.05	10.48	9.81	8.65	10.49	10.63	12.12	12.74	9.64	12.97	9.09232	9.20904	10.54	11.78	10.95	9.99325	9.12	9.53893
P02748	C9	10.6	10.9	10.5931	9.87	11.34	11.14	8.31	10.32	14.59	10.7339	11.52	13.45	9.14	12.26	9.99	10.75	10.84	9.97623	9.73	10.8131	9.07	9.55	13.14	11.75	11.1	12.89	12.99	10.334	9.81939	11.37	13.59	12.21	13.42	9.45	12.14	14.2	12.45	12.52	9.62	12.58	10.65	9.88179	12.02	12.44	10.85	9.93	9.18	10.6
P02749	APOH	11.54	12.66	10.81	11.47	12.4	10.69	10.84	11.85	13.58	11.01	10.6528	13.6	10.1361	11.89	11.64	11.7	9.75	11.05	11.03	10.65	11.41	11.68	13.23	11.16	11.32	12.96	14.29	11.97	10.166	12.03	14.39	13.35	13.4	11.9	10.81	11.81	13.22	14.46	11.07	13.04	10.24	9.93831	10.67	11.58	10.52	10.3227	10.1	9.66648
P02750	LRG1	12.16	9.89926	12.22	10.93	12.35	11.34	9.63	12.85	10.14	10.6543	11.0932	13.61	11.22	12.23	12.3	10.35	11.88	10.2818	10.9	10.56	10.38	11.85	12.66	11.73	11.63	13.39	11.98	9.26	9.7484	11.09	13.23	14.1	11.33	14.05	12	12.16	14.16	12.5	9.34	11.56	10.17	10.2763	11.47	12.68	13.05	12.06	12.66	11.4276
P02751	FN1	10.66	12.79	10.1817	13.05	12.73	14.74	11.9	15.29	11.33	11.66	11.1131	12.88	10.3715	11.86	11.73	13.85	10.21	11.43	11.77	11.23	15.33	13.2	14.89	13.33	11.79	15.55	14.15	12.51	9.82076	13.55	13.58	13.3	13.64	11.13	13.28	13.69	15.04	14.67	12.17	14.4	12.79	10.3356	11.42	13.04	14.32	10.97	9.98	10.8125
P02753	RBP4	9.87	10.2	10.8545	11.2	9.88	9.82	9.19084	9.3	10.57	10.2338	10.0993	12.93	9.7607	11.71	11.29	10.17	10.1142	10.0201	10.03	11.16	9.95	10.83	12.53	10.88	9.74	11.02	12.45	10.91	9.47389	11.49	11.9	11.53	10.95	10.57	11.42	11.13	12.11	11.6	10.2854	12.06	9.89432	9.98031	11.73	10.09	11.3901	10.2772	10.5053	9.13
P02760	AMBP	13.84	12.45	11.5444	12	12.13	10.18	11.5434	11.15	12.25	14.02	10.48	13.51	11.299	12.03	12.14	12.09	11.3068	11.3687	10.73	12.42	12.74	12.69	12.8	11.99	12.07	12.83	13.26	10.98	11.51	12.56	13.49	12.73	13.34	12.46	12.05	14.21	12.89	14.01	11.2126	13.15	10.78	10.7986	10.56	10.53	11.25	12.21	10.82	11.6268
P02763	ORM1	13.81	10.28	11.4	13.19	13.38	12.38	12.47	12.59	13.02	13.31	13.6	16.03	13.21	12.99	13.27	13.08	11.52	11.65	12.12	14.1	14.18	13.63	14.05	14.15	14.39	10.97	14.31	11.8238	10.76	12.45	13.92	13.39	13.68	12.98	12.96	13.96	14.22	14.4	11.6227	10.03	11.6	10.11	10.87	11.75	11.16	13.83	12.6	13.03
P02765	AHSG	12.29	10.54	10.44	12.09	12.37	11.68	11.17	13.15	12.3	12.17	9.9	14.51	9.95	13.45	13.6	12.83	10.86	11.19	11.42	13.51	13.85	13.32	13.9	13.34	13.46	11.7	14.16	11.34	11.89	12.86	13.41	12.95	13.51	11.72	12.5	11.91	13.84	13.99	8.71	12.79	9.56	10.96	10.55	11.88	10.05	11.6	11.48	11.22
P02766	TTR	11.97	10.06	11.67	11.96	13.25	12.38	11.14	12.86	12.48	11.84	9.61	15.05	12.62	14.08	13.28	13.6	12.43	9.44	11.66	14.83	13.24	14.05	13.62	13.89	13.55	11.94	14.76	11.23	11.7	13.8	14.66	14.02	14.29	14.57	13.57	13.75	14.65	14.79	10.56	12.83	12.35	11.4	10.33	11.39	11.39	12.4	12.78	11.07
P02768	ALB	18.7	16	16.84	18.24	18.32	17.36	17.41	18.96	18.6	16.73	14.71	19.65	16.29	19.86	19.24	18.95	17.11	14.56	18.34	18.93	18.55	18.11	19.01	18.26	18.89	19.08	20.55	17.38	15.55	19.5	20.79	20.29	19.59	18.78	19.21	19.62	20.04	20.33	16.98	20.95	18.35	16.45	18.78	18.54	16.46	17.59	18.03	17.04
P02774	GC	12.22	10.43	10.69	11.12	11.29	10.7	10.7	12.47	11.66	9.89	10.5458	13.88	9.98675	13.19	12.41	12.97	8.76	9.12	11.77	12.27	14.27	11.51	13.55	12.41	12.6	12.6	14.82	9.4	10.2123	12.47	13.96	12.97	12.95	10.22	12.7	13.04	13.77	13.35	10.08	14.61	11.02	9.97204	11.76	12.09	10.84	10.01	10.04	9.73
P02786	TFRC	9.01284	9.13409	9.92	9.33698	10.21	11.59	8.81611	10.56	9.67674	9.10643	9.39245	10.78	9.68048	10.1395	9.50936	9.36607	9.5901	9.47515	8.92	9.95776	10.0409	9.61569	11.54	9.92572	10.2334	12.2	10.24	9.43351	9.46292	9.76001	10.74	10.81	9.78972	9.78	11.29	10.41	10.82	9.53	10.75	9.74174	8.81677	9.8495	10.14	10.7	10.65	9.18548	10.5056	9.6561
P02787	TF	13.61	11.38	11.81	14.09	13.14	13.43	12.09	13.94	14.14	11.9	11.46	16.8	8.83	15.97	15.24	14.57	12.55	9.23	14.18	15.01	15	13.32	15.4	14.37	14.71	14.67	16.13	11.71	10.08	15.25	16.18	16.13	15.83	13.43	14.93	15.77	15.84	16.1	13.47	15.75	13.27	10	14.18	14.93	12.91	12.86	13.48	12.55
P02788	LTF	13.34	13.32	9.51	13.84	16.44	12.17	13.08	11.08	20.3	15.17	19.81	17.23	11.7174	12.79	14.94	10.98	12.3329	9.22	8.18	14.76	13.37	17.24	18.37	16.33	15.39	17.51	14.63	7.99	13.04	12.76	17.03	18.76	11.35	10.39	13.24	15.17	14.39	16.26	11.01	10.66	9.34	11.7721	12.1527	12.4246	14.57	15.53	10.17	11.39
P02790	HPX	13.71	11.52	11.29	13.45	14.24	13.65	12.35	13.92	14.13	12.77	12.04	15.73	10.44	14.57	15.01	14.21	12.67	11.44	13.95	12.97	12.73	13.8	14.94	12.96	14.15	14.31	15.43	12.61	10.82	14.69	16.33	15.19	15.15	13.98	13.94	15.05	14.91	15.66	12.69	14.72	13.35	12.48	14.34	14.19	12.33	14	13.31	12.72
P02792	FTL	13.47	11.73	13.53	13.15	13.81	13.78	12.48	17.22	13.73	12.9	13.58	17.07	13.72	13.5	12.72	12.44	14.45	11.68	13.15	14.83	13.07	13.45	14.13	14.38	14.51	12.9	12.53	12.21	12.24	13.96	14.55	16.81	14.27	17.83	16.34	14.75	14.12	14.58	14.63	12.99	11.91	13.15	17.16	15.28	16.13	14.43	14.22	14.82
P02794	FTH1	13.78	10.85	14.62	13.07	13.8	13.6	13.19	14.78	13.59	13.24	12.48	14.47	11.9	13.82	13.08	12.69	12.03	10.39	13.1	13.32	12.65	10.98	13.54	13.71	14.47	11.82	12.59	11.92	12.53	14.21	14.55	15.61	13.61	17.15	15.92	14.63	13.49	13.66	13.31	11.73	11.73	13.5	15.26	14.31	13.19	12.46	14.02	12.7
P03950	ANG	9.06388	8.91419	9.47497	8.93	8.94388	9.38845	8.93148	9.57479	9.24509	8.78518	9.58711	10.0483	9.73478	9.74515	9.15198	9.21372	9.5357	9.58708	9.759	9.20642	8.03	9.45085	10.53	8.42	9.30416	10.06	10.7	9.07543	9.39252	9.63062	11.14	9.91	10.25	9.86157	9.94169	9.19	9.63	10.54	9.58042	9.43474	8.59187	9.82401	9.91473	9.75059	9.56971	9.17527	9.65463	9.52633
P03952	KLKB1	9.03521	9.08324	9.60167	9.33759	9.30069	9.55548	8.84829	9.35994	9.13813	8.89644	9.66175	11.34	9.7286	9.93	7.8	8.36	9.52431	9.53672	9.52098	9.33129	8.71	9.26043	9.44	4.88	9.28581	8.33	9.59	9.04336	9.38524	9.62	11.15	10.71	9.76	9.98421	8.81	10.38	9.18	10.48	9.29288	9.56	8.5912	9.74795	9.93155	8.97	10.14	9.23206	9.48425	9.48135
P04003	C4BPA	9.03091	10.12	9.93519	9.22373	10.58	9.3	8.96151	10.4191	9.34732	9.12102	9.56808	12.32	9.70064	11.15	9.41207	9.51802	9.61691	9.59954	8.41	9.85	9.76	9.43403	10.03	9.2	8.38	10.88	10.24	9.45342	9.46667	9.8331	10.95	10.32	11.2	10.1652	8.84	10.1922	10.26	10.78	10.463	10.34	8.87	9.86039	10.4131	10.3	10.5067	9.35764	10.1865	9.86527
P04004	VTN	11.61	11.35	11.11	13.28	13.86	12.23	11.31	12.89	14.77	12.12	10.9	15.59	11.57	14.19	13.36	12.54	11.37	10.8	11.68	13.36	13.94	14.91	14.5	13.65	13.58	16.64	15.28	12.47	12.1	13.51	14.27	14.07	15.79	14.03	13.92	14.64	15.03	17.47	13.56	16	12.66	13.78	12.16	13.76	13.52	12.56	12.52	10.94
P04040	CAT	13.7	10.3	13.28	12.31	13.34	13.2	11.33	13.09	13.38	11.76	12.76	12.99	10.983	12.35	11.65	11.66	12.62	11.71	12.32	11.66	13.09	11.74	13.62	12.64	10.13	13.77	13.47	10.6	11.83	12.75	13.44	14.54	13.66	12.56	13.83	14.01	13.4	12.59	13.32	12.48	11.84	10.51	14.28	12.71	14.01	13.13	12.27	13.46
P04049;P10398;P15056	RAF1;ARAF;BRAF	8.73124	9.09011	8.2	9.86465	9.7173	9.56171	8.81206	10.13	9.30567	9.15494	9.27126	9.31256	9.68189	9.48	9.39383	9.52	9.59695	9.65848	12.45	9.90355	9.7	9.36297	11.11	9.92	10.03	10.48	10.0258	9.1809	9.26108	10.04	10.01	10.77	9.08	11.55	11.93	9.47	9.53	9.48	10.3618	9.52979	8.71348	9.84784	10.83	10.7	11.24	9.29574	10.69	8.42
P04062	GBA	8.55285	9.15599	10.51	9.75438	10.15	9.34466	8.92	8.51	8.92436	9.1734	9.14379	9.28877	9.6752	9.89	9.51	9.60774	10.16	9.64885	10.35	10.27	9.81	9.27873	9.88421	9.45	8.83	8.74	9.80117	9.1807	9.39626	9.35	9.44	11.63	9.81	11.1	10.26	10.12	9.59471	9.3	11.78	9.32225	8.67825	9.86085	11.59	11.48	10.32	9.12787	10.76	11.37
P04066	FUCA1	12.85	9.50523	13.41	10.44	13.36	11.97	11.24	12.35	11.6	10.374	12.3	13.71	10.89	13.4	11.07	11.27	12.94	7.76	13.12	10.33	11.75	8.96	12.55	10.98	11.26	12.27	10.35	10.55	11.42	10.96	12.56	14.36	11.63	13.07	13.07	13.33	11.92	11.54	15.75	10.55	11.5	10.2762	15.19	15.36	13.14	13.15	14.58	14.03
P04075	ALDOA	15.06	13.29	15.43	15.11	14.51	14.77	13.95	15.98	14.45	12.9	14.35	14.46	11.29	15.61	14.38	15.13	14.85	14.56	16.25	14.58	15.95	14.2	15.7	15.45	15.95	15.15	15.18	14.66	11.53	15.58	16.3	16.47	15.47	16.12	16.6	16.24	15.68	15.49	15.38	13.85	13.72	13.32	17.37	16.25	15.39	14.53	15.91	15.2
P04075;P09972	ALDOA;ALDOC	10.1819	9.15395	9.8	10.0751	9.9928	10.44	9.0466	11.74	9.87	8.95172	8.9	11.05	9.70892	10.84	9.91037	9.39268	10.5679	9.629	11.76	10.4113	10.59	9.70151	12.34	9.43	10.25	11.67	10.92	9.81474	9.53911	11.49	11.61	13.08	10.6774	12.27	10.46	10.24	11.18	11.79	11.12	10.24	8.64978	9.82563	12.95	11.77	11.67	9.67356	9.11	10.18
P04080	CSTB	12.69	10.28	13.4	12.25	12.98	13.49	12.89	13.72	13.22	12.7	11.54	14.42	11.26	13.01	11.99	12.79	12.64	11.16	13.63	13.59	13.05	12.43	13.86	13.84	14.03	12.79	12.59	11.97	11.75	13.37	14.13	14.18	12.39	14.63	14.01	13.75	12.73	13.13	13.07	11.34	11.54	11.69	14.6	12.84	11.39	13.18	12.96	12.27
P04083	ANXA1	13.81	10.86	9.48	11.96	12.59	14.01	11.15	13.17	13.96	11.99	14.37	14.02	10.5432	14.86	13.08	12.66	12.78	11.14	12.36	13.12	14.2	12.32	14.89	13.76	13.25	13.91	13.92	12.47	10.67	14.67	15.04	14.07	14.16	12.75	14.28	15.69	13.82	14.4	15.11	13.66	10.81	9.21	12.57	12.96	14.45	12.22	9.67	9.69
P04114	APOB	9.38404	9.40774	10.0525	9.53	9.99	8.84	9.16416	10.1879	9.14	9.3278	9.61086	13.51	9.72524	10.98	9.49287	9.70211	9.7597	9.60323	9.67536	10.26	9.93	9.62737	10.41	10.17	9.89866	9.94	11.39	9.03322	9.49705	9.69	11.41	10.87	12	9.43698	10.06	10.23	11.83	11.91	9.67192	11.67	9.16847	9.8163	9.96963	9.59	9.56	9.5136	9.98018	9.59254
P04179	SOD2	12.05	10.24	11.78	11.74	11.37	11.78	11.93	13.38	12.25	9.97	11.62	14.37	11.88	12.76	11.42	10.76	12.17	9.22	12.9	13.36	12.46	12.41	12.61	12.77	12.12	12.46	12.2	10.92	11.55	13.23	14.82	16.35	13.47	14.85	12.83	14.3	11.86	12.4	11.71	11.46	11.9	12.02	14	13.92	13.78	12.76	12.28	12.87
P04181	OAT	9.54574	9.22105	10.7879	10.3253	10.3626	9.4333	8.83955	12.69	9.33957	8.90808	9.78253	7.27	9.63375	10.5176	9.83341	9.63582	9.77166	9.65479	10.994	10.1595	10.2782	9.54048	9.6	10.37	10.3877	10.7835	9.81	9.50058	9.4336	9.51	10.94	11.34	13.43	13.2	11.26	7.97	8.12	9.841	10.494	9.14918	8.77483	9.73801	12.65	14.09	11.77	9.82753	12.44	10.698
P04196	HRG	11.98	11.27	9.73	11.16	12.89	10.41	11.86	11.85	12.3	9.89	9.65	14.6	11.04	13.13	13.47	12.46	11.36	11.8323	12.71	12.96	13.68	12.06	13.91	12.55	11.39	12.14	13.99	8.88	10.47	12.33	14.07	13.09	13.37	11.21	12.92	12.96	13.91	14.9	10.93	11.43	11.15	10.6549	11.98	12.97	10.74	11.62	11.34	10.96
P04211;A0A075B6I9	IGLV7-43;IGLV7-46	11.0357	9.86	10.8021	10.01	11.31	11.75	9.61971	11.55	11.74	10.468	10.9349	13.01	10.2853	11.35	13.51	11.22	10.5391	9.83858	10.69	11.54	12.44	10.7886	12.07	11.461	9.84	13.47	13.63	11.29	9.96329	11.36	12.05	11.96	11.83	11.0442	10.51	7.58	12.09	11.62	11.191	14.04	10.48	9.78092	10.18	11.62	11.86	10.5848	10.7228	9.89712
P04216	THY1	9.81463	9.16073	10.2751	10.73	11.36	11.35	9.01818	10.69	9.96	9.19063	10.0828	9.17	9.6408	11.5	9.03	9.24719	9.59328	9.61113	11.17	9.86	11.38	9.96	11.01	10.91	11.19	10.11	11.72	10.17	9.52356	10.6	11.09	11.35	11.68	10.67	11.55	10.03	9.76	11.44	10.4	9.98	8.63398	9.92	10.19	12.09	11.13	9.9088	8.88	6.95
P04217	A1BG	13.34	11.45	11.74	13.12	13.21	12.41	11.88	12.58	12.31	11.4	9.51	14.29	10.6291	12.93	12.98	11.31	10.19	11.6348	11.77	12.32	12.23	12.62	13.87	12.41	12.71	13.13	14.7	10.68	9.65	12.69	14.37	13.8	13.68	12.61	13.02	13.53	14.52	14.39	8.88	14.61	11.74	10.17	11.92	12.58	12.13	11.7	12.73	11.44
P04233	CD74	9.62281	9.25608	9.78904	12.18	9.94484	9.54	8.91515	7.92	11.87	9.29137	9.56095	10.73	9.71327	11.0179	9.37042	9.82029	9.94654	9.60049	10.7525	9.64	11.86	12.17	10.47	10.7729	12.3	11.4	11.53	10.85	9.50376	10.4011	10.84	11.07	11.96	10.09	8.61	12.01	10.3319	10.5316	10.4849	9.68102	8.96572	9.85372	11.15	10.67	10.5551	9.24428	10.2157	9.72862
P04264	KRT1	15.41	14.03	16.43	14.92	16.59	16.35	16.09	16.29	15.97	16.91	16.69	15.02	15.4	14.86	16.08	15.94	14.7	12.43	13.77	15.77	14.39	14.78	13.63	14.28	15.61	13.71	12.52	12.62	13.86	12.67	16.67	14.35	14.97	15.62	13.23	15.38	13.59	13.84	18.86	14.55	15.57	16.37	14.44	13.45	14.21	16.77	15.68	15.23
P04264;P04259	KRT1;KRT6B	15.24	14.03	16.32	14.25	15.72	16.08	14.86	15.84	15.4	16.02	16.09	14.27	14.07	14.19	15.54	15.29	13.48	13.78	13.38	14.75	13.49	14.18	12.95	14.19	14.51	12.98	12.33	11.51	13.78	12.75	15.84	13.42	13.4	14.93	12.65	14.29	13.31	13.11	18.24	13.6	14.88	15.19	14.5	11.84	13.56	15.61	14.55	15.14
P04264;P35908	KRT1;KRT2	15.13	13.21	17.21	17.31	18.92	18.88	15.88	15.6	14.84	15.24	18.47	13.63	12.65	13.7	14.2	14.39	11.98	15.56	15.91	17.3	16.01	16.61	14.19	15.88	12.84	15.33	13.84	13.28	15.6	11.78	16.66	13.18	13.73	16.69	14.76	14.06	14.7	14.15	17.78	14.02	15.27	16.85	15.97	15.04	15.62	13.52	17.61	15.92
P04271	S100B	9.25691	8.97917	10.1547	10.33	9.14	9.22918	8.84142	10.75	10.05	9.30539	9.64082	11.5	9.69332	11.66	9.50053	9.60601	9.78082	9.62643	10.2838	10.0152	10.5819	9.66655	10.3905	9.95745	10.1035	9.74438	10.198	9.17198	9.43111	9.17	9.85	7.11	12.5	10.2704	9.87166	9.46904	9.46	10.72	9.76758	9.85	8.79606	9.90434	9.99646	9.63696	8.26	9.20019	10.0468	10.0506
P04275	VWF	9.39376	9.3362	10.0677	8.9	9.27	8.55	8.95986	9.86	10.21	9.40995	9.20032	9.80089	9.71982	11.03	11.57	9.65	9.53724	9.52628	9.33	9.32	11.54	10.78	11.33	9.59	10.89	12.11	12.64	9.33742	9.49488	9.62	10.4	9.8	11.28	10.0295	11.44	9.96	11.74	12.65	10.1475	12.23	9.15455	9.76443	8.59	10.57	10.17	9.47488	10.4266	9.47112
P04350	TUBB4A	11.8	9.25083	12.68	8.15	10.35	10.323	9.52048	13.15	8.9	9.82007	9.92	10.0461	9.98276	10.68	10.71	11.71	10.87	10.0562	10.48	10.8861	12.04	10.4329	12.48	11.2077	11.2347	12.51	11.5395	10.2844	9.67695	13.93	11.05	12.5934	9.83	12.82	12.41	11.94	11.39	13.31	10.64	10.6073	11.2	9.71807	12.48	14.16	11.83	10.5503	12.17	10.5953
P04350;P68371	TUBB4A;TUBB4B	11.64	10.319	12.71	12.71	11.51	11.9	11.24	12.12	11.47	11.59	12.09	11.87	12.06	11.64	13.41	12.97	12.81	10.32	12.8	12.46	12.57	12.22	14.23	12.71	12.52	12.58	13.81	12.29	9.29	12.82	13.96	13.54	13.44	13.59	12.54	12.43	12.23	13.04	12.67	13.75	10.61	11.5173	12.61	13.18	11.41	12.43	12.53	12.59
P04350;P68371;P07437	TUBB4A;TUBB4B;TUBB	16.64	12.74	14.9	17.44	16.87	15.77	13.37	18.3	15.85	12.97	16.88	15.48	14.58	17.91	13.44	13.73	14.67	14.0334	18.67	14.76	17.29	15.28	13.11	15.41	16.86	18.5	17.93	15.85	12.76	15.28	15.73	17.64	16.16	17.26	17.09	16.41	17.17	16.2	17.48	16.6	13.44	12.2953	17.75	12.3	17.62	14.63	17.42	13.43
P04350;P68371;Q13509	TUBB4A;TUBB4B;TUBB3	12.65	9.60346	13.41	12.69	12.25	11.87	10.19	13.65	11.29	10.2838	12.03	9.96	11.51	14.04	11.81	9.51	10.89	10.7008	14.01	11.03	11.29	11.0716	14.24	11.2	12.3	13.78	13.91	10.95	9.02	13.27	15	14.48	12.91	14.78	16.47	13.9	14.2	15	14.21	13.3	11.31	9	15.66	13.45	15.27	12.46	14.8	12.94
P04350;P68371;Q13509;P07437	TUBB4A;TUBB4B;TUBB3;TUBB	14.66	13.2	15.72	16.41	15.16	14.99	12.88	17.35	15.64	14.21	14.89	14.79	13.73	16.89	15.71	14.55	13.9	14.47	16.92	15.24	16.58	15.01	16.63	16.53	16.3	16.12	16.63	13.66	13.71	16.88	17.67	16.76	17.17	16.44	18.24	16.56	16.2	16.6	15.99	15.58	13.87	9.3	17.63	18.37	16.78	14.13	16.72	14
P04350;Q3ZCM7;P68371	TUBB4A;TUBB8;TUBB4B	16.35	12.67	17.61	16.95	16.75	16.04	15.03	18.14	15.96	15.22	16.49	14.74	15.05	17.38	16.57	15.58	16.35	13.94	18.53	16.22	17.98	15.79	17.52	16.89	17.36	17.44	16.75	15.2	14.9	17.06	18.22	17.69	17.2	18.66	19.71	17.4	17.31	16.83	17.84	16.35	15.08	14.91	18.79	19.56	18.8	15.94	18.55	17.68
P04406	GAPDH	16.91	14.67	16.82	16.99	16.5	17.12	15.61	17.71	17.41	16.03	16.49	16.65	15.28	17.68	17.22	17.47	17.19	15.43	18.69	18.03	18.51	17.59	17.71	17.69	17.76	17.77	17.66	16.33	14.52	17.98	18.64	18.68	17.9	18.22	18.8	18.21	17.42	17.11	17.1	16.44	16.15	13.43	19.46	17.57	17.39	16.11	17.46	15.39
P04406;O14556	GAPDH;GAPDHS	15.4	14.61	15.56	17.71	15.35	16.47	13.82	19.29	17.56	14.36	15.67	17.54	13.2	18.45	18	16.52	15.54	17.29	17.24	16.04	18.17	15.43	18.03	16.79	17.72	17.27	18.01	15.25	14.49	18.34	18.62	18.22	17.63	18.76	18.95	18.93	16.81	18.32	17.6	17.11	16.1	13.8462	19.61	18.19	17.57	16.49	18.18	14.46
P04424	ASL	11.05	9.73287	11.65	11.5	11.26	11.51	11.13	11.58	9.79	10.72	10.18	11.49	10.3672	10.54	10.55	11.03	10.63	9.97	12.86	10.2	11.93	9.82	10.81	11.79	10.05	10.85	10.52	8.6	9.39597	9.96	12.04	12.4	11.23	11.16	11.95	11.87	11.52	9.21	12.02	10.74	11.16	10.3744	11.72	12.52	11.16	12.42	12.57	11.4
P04433;A0A0A0MRZ8	IGKV3-11;IGKV3D-11	12.79	10.56	12.32	14.49	15	14.04	10.49	13.85	13.56	10.86	14.99	17.03	12.37	13.74	13.52	11.71	11.587	10.8747	12.27	13.41	14.12	12.62	15.63	12.45	11.57	16.32	15.34	14.9	9.68	12.91	15.13	15.52	13.29	13.74	14.68	11.88	16.07	16.15	12.88	17.15	11.79	11.7036	14.73	14.9	14.59	14.25	13.02	11.9798
P04439	HLA-A	10.15	9.80059	11.7847	13.06	11.39	12.29	10.4653	11.91	12.28	11.55	11.99	11.67	10.5515	12.65	12.31	11.1127	11.39	10.3101	11.26	11.6	11.85	12.78	12.34	12.63	11.45	12.26	12.13	13.96	10.5225	12.94	13.1	11.27	12.73	11.72	13.04	12.72	12.44	12.56	10.82	12.3	10.13	9.86877	10.87	11.84	11.07	12.02	12.1283	11.6742
P04439;P01889;P10321;P01893	HLA-A;HLA-B;HLA-C;HLA-H	11.6309	9.79305	12.3	12.01	12.0356	12.8	10.5273	12.38	12.72	10.7	12.83	12.0349	10.628	10.6	11.0386	10.9606	11.3189	9.56314	12.17	11.4	13.96	10.33	13.74	12.1251	11.63	14.66	13.5	14.81	11.04	12.4612	12.82	12.59	12.3543	14.29	10.96	13.19	13.54	12.84	11.04	13.44	9.76	10.3082	13.56	13.04	11.24	12	12.5896	10.33
P04439;P01889;P17693;P13747;P01893	HLA-A;HLA-B;HLA-G;HLA-E;HLA-H	11.2382	9.47878	9.95	12.42	10.85	11.69	7.75	12.96	11.13	10.11	13.25	11.87	10.3269	13.2	9.52	10.05	11.07	9.87	12.65	10.9363	11.48	11.2	13.46	10.67	10.29	13.55	13.77	13.72	10.2976	12.71	12.52	12.47	11.5179	12.65	11.69	13.57	12.36	12.0089	11.72	12.78	10.2134	10.5099	12.2	12.6	11.23	11.07	9.89	9.78
P04439;P01893	HLA-A;HLA-H	10.0897	9.22051	10.4967	11.43	9.88311	9.90949	9.16891	9.17	10.77	8.78157	9.05	11.12	9.77235	11	9.93933	9.54803	9.16173	9.6183	10.49	10.0102	10.6074	9.35364	11.94	6.78	11.78	11.171	11.32	9.45148	9.59239	12.12	11.4756	10.05	10.8459	12.25	11.9322	12.6	11.02	11.1353	10.9268	11.86	8.97644	9.90308	11.52	11.04	11.6408	9.98731	11.0721	10.5892
P04440	HLA-DPB1	8.75216	9.1365	10.0179	9.8	9.25683	8.98246	8.77192	9.82	8.80931	9.17568	9.35272	8.83	9.64758	9.41	10.07	9.5082	9.53449	9.58579	10.1718	9.39924	9.79	9.03066	9.92784	10.56	9.13278	9.58	11.73	8.98422	9.33258	8.99918	10.1358	8.45	9.65969	9.55	10.5428	9.69481	9.60003	9.26	9.41875	9.58	8.62578	9.82643	10.1703	9.95775	10.0877	9.15659	9.90994	9.43662
P04626	ERBB2	9.67929	8.91	10.1261	9.39554	10.0867	9.83685	9.09941	10.2784	10.0181	9.58335	9.5417	9.4489	9.75789	10.3357	9.42573	9.92724	9.70139	9.51018	9.84002	11.41	9.83	9.70807	11.4009	10.46	12.07	12.5	10.4434	10.18	9.53817	11.58	11.37	10.0108	10.4513	10.2532	9.48	10.5885	11.5077	11.4417	9.97131	10.8156	9.59134	10.179	10.65	10.516	9.43	9.3915	11.3	9.7122
P04632	CAPNS1	11.56	9.5	11.39	11.31	10.62	11.89	10.1588	12.81	11.31	10.6	11.05	11.67	11.05	12.1	11.52	8.59	10.67	11.4	11.05	11.37	11.85	9.61	13.63	11.72	12.07	12.76	11.83	11.39	10.78	12.5	13.55	12.62	11.79	12.51	13.53	12.25	12.64	13.06	13.64	12.42	10.19	9.91243	15.03	14.5	12.5	11.59	11.95	12.13
P04632;Q96L46	CAPNS1;CAPNS2	13.06	9.85055	12.6	12.0735	12.38	12.39	10.9894	13.1	12.29	11.066	13.15	12.99	11.3	13.11	11.7195	11.3864	9.77	10.6489	13.49	11.57	12.92	11.1845	13.39	12.01	12.9	12.29	12.98	11.37	11.2	13.32	14.03	14.34	13.03	14.83	13.5	13.32	12.59	13	13.26	11.44	11.72	10.5063	14.47	13.82	12.99	13.31	13.39	12.58
P04792	HSPB1	15.66	14.92	18.95	17.17	17.29	17.56	16.38	17.93	17.28	16.03	17.03	15.94	16.79	17.95	16.53	16.09	15.36	15.47	17.37	16.92	18.22	16.37	18.75	17.51	18.29	17.7	17.17	16.45	15.44	17.93	17.75	18.69	17.38	19.29	18.63	18.27	18.74	18.17	16.13	17.11	16.45	14.85	17.78	19.23	18.58	16.61	18.84	16
P04843	RPN1	11.34	9.33	12.77	11.92	12.44	12.66	10	12.57	11.89	11.19	12.05	10.74	11.98	13.04	10.91	10.42	12.61	5.71	13.24	11.92	13	11.54	13.12	11.34	12.49	13.74	12.02	11.97	7.77	12.44	13.96	13.5	12.21	12.56	14.51	13.27	12.7	12.57	13.36	12.29	9.48	9.9	14.34	14.06	14.2	10.79	12.77	12.23
P04844	RPN2	10.15	9.08308	10.39	10.06	10.84	12.3	9.57861	10.8	10.29	10.0817	10.59	10.23	9.83974	11.3	9.74	10.74	10.98	10.0227	11.67	10.84	11.28	9.03	11.36	10.63	10.66	12.88	11.34	10.71	9.56494	11.35	12.87	12.41	10.35	12.74	13.58	11.83	12.38	11.91	13.1	11.85	8.04	9.86475	14.03	13.24	12.05	10.53	11.63	10.4
P04899	GNAI2	10.76	9.65237	10.97	11.85	11.88	11.11	10.3328	10.46	10.07	10.3608	10.34	11.35	10.1888	11.81	12.56	10.5407	11.3263	10.382	10.87	11.67	11.76	10.7913	13.13	11.82	11.37	12.27	12.42	12.63	9.76558	11.48	11.83	12.15	10.62	10.67	13.74	11.89	12.94	13.58	11.91	11.09	10.74	9.81182	11.96	12.55	11.66	12.71	10.88	11.345
P04908;Q93077;Q7L7L0	H2AC4;H2AC6;H2AW	11.0136	9.6767	12.59	10.6856	11.1221	11.1067	13.05	11.5774	11.4247	10.626	10.8487	10.5416	9.85669	13.33	10.7597	11.0568	12.29	10.5573	10.86	11.6227	11.08	10.8252	10.02	11.5241	11.43	12.85	10.7624	10.0141	10.2854	10.6143	10.6659	8.18	8.29	11.1848	8.56	11.31	10.4492	10.3929	11.1447	10.1389	10.2225	10.2929	10.55	11.1255	10.8281	10.3121	11.1367	12.25
P05023	ATP1A1	13.1	10.74	13.51	12.67	13.5	11.92	8.76	14.36	12.47	10.47	14.37	12.42	10.1977	13.33	11.94	12.26	11.52	11.83	15.11	9.83	14.1	11.61	14.18	11.99	11.56	13.99	13.81	12.06	12.35	12.68	14.6	14.51	12.18	13.73	15.2	14	13.28	12.92	13.52	11.96	12.02	12.35	15.54	15.61	14.74	12.59	15.12	12.09
P05026	ATP1B1	10.15	9.0865	10.46	9.74198	8.51	10.38	10.45	8.7	9.42	9.47776	11.43	10.6	9.69484	10.73	11.38	9.70317	10.1	11.59	11.48	10.15	12.18	11.16	10.88	10.69	10.74	9.62	9.51	9.31804	9.40018	9.23	10.69	11.18	9.56	11.2691	10.31	10.15	9.97	10.95	11.13	8.18	9.3982	10.0404	9.51	10.85	10.36	8.74	10.9562	8.07
P05062	ALDOB	10.4115	11.62	13.51	11.36	11.94	12.91	10.63	10.07	8.97	10.46	10.38	10.6686	10.0757	10.7238	10.18	10.208	10.0866	9.89216	10.27	10.219	11.42	9.8699	10.7401	10.34	10.8573	11.05	10.4069	9.91164	9.71099	10.3794	12.32	9.73	10.58	10.5	9.41	12.53	12.57	10.35	13.68	13.32	12.82	11.81	10.67	7.35	10.94	14.11	12.79	11.6
P05062;P04075;P09972	ALDOB;ALDOA;ALDOC	8.87552	7.4	8.96	9.34969	8.27	9.31078	8.83474	9.87	10.13	9.15129	9.29905	9.09	9.72324	9.22	9.2802	9.33038	9.79535	9.58272	9.97161	9.67332	8.48	9.11186	10.26	9.70667	8.8	8.72	7.13	8.86703	9.42789	11.77	12.89	11.7	10.5	12.11	11.72	11.34	10.15	11.09	9.71	8.57	8.89005	9.80192	11.89	11	9.67	9.42	8.12	7.75
P05067	APP	6.24	9.11853	10.05	9.43901	10.23	9.74804	10.34	9.69301	9.33366	9.28415	9.85432	9.62026	11.3	10.18	9.47345	9.51484	9.66044	9.60958	7.57	9.59444	10.0134	9.30193	9.78568	9.32796	9.85393	8.07	9.62846	9.26647	9.41444	9.76715	10.22	11.14	9.61856	12.21	9.37	10.3	9.97	8.51	9.47156	9.65629	8.86717	9.97575	10.0565	10.1577	10.191	8.96069	10.31	9.93299
P05089	ARG1	10.2755	11.07	12.45	10.16	8.71	11.19	10.0649	10.8696	9.77046	10.1732	10.4707	10.1807	9.93256	10.38	10.0337	10.0914	10.3494	9.64586	10.6159	10.195	11.25	9.73857	10.66	10.6413	10.4394	10.8358	10.441	9.85697	9.60628	10.3119	10.93	10.9988	10.4539	11	10.9771	11.61	11.54	10.7159	13.98	12.7	11.42	10.4456	9.2	10.3586	10.9873	13.72	12.07	11.0117
P05090	APOD	11.59	10.89	12.06	13.05	12.8	13.56	11.96	12.61	13.66	14.29	12.43	15.36	11.3	13.51	12.32	11.43	11.55	10.61	11.42	12.95	12.33	11.3	12.83	12.82	11.4	12.1	13.4	12.0119	12.59	11.8	15.81	13.31	14.01	13.2	11.92	13.98	13.17	13.37	16.6	12.43	12.32	11.34	11.74	12.57	11.62	12.24	11.93	11.41
P05091	ALDH2	10.36	8.39	12.18	11.34	10.05	10.64	10.7	11.79	11.7	10.59	11.61	11.67	10.74	11.99	10.15	10.59	11.61	9.06	14.39	9.97	12.56	9.23	13.6	10.72	12.88	11.03	12.5	10.16	10.45	10.96	11.76	13.08	10.46	15.09	14.41	12.42	13.02	13.4	12.05	12.09	10.8	9.2	11.3	12.28	12.9	13.26	14.33	8.58
P05091;P00352	ALDH2;ALDH1A1	12.898	10.5917	13.5698	14.04	13.2323	13.1542	12.1468	14.67	12.64	12.1094	13.01	12.643	10.9383	12.31	12.65	12.2352	12.7405	11.0117	13.87	12.41	13.52	12.64	14.34	14.89	13.35	13.72	15.46	12.99	12.2041	13	13.49	12.04	13.5	11.66	15.35	13.8163	14.35	14.67	13.5625	13.41	11.602	12.4313	14.38	14.84	12.73	12.7704	14.1972	13.1283
P05107	ITGB2	11.79	10.53	9.83	10.47	10	9.29	9.37061	10.59	8.83	9.90583	9.9465	11.28	9.87076	10.39	9.55904	8.71	11.1	10.2911	9.84	11.14	10.66	12.31	10.77	12.18	9.67	10.9	10.62	9.80552	9.71194	10.27	10.37	11.28	10.66	10.67	9.61	11.08	11.51	10.6217	10.69	9.69127	11.37	12.04	8.98	9.22	11.04	10.09	11.11	11.7
P05107;P26010	ITGB2;ITGB7	9.86522	9.14427	10.1307	8.9	10.2645	9.9394	9.01812	10.27	8.68	8.86285	9.89629	12.33	9.68385	10.86	9.94472	9.7361	9.8317	9.57475	10.9803	9.81	11.13	9.36214	12.1	10.37	10.6651	11.6	10.61	9.49247	9.49596	10.69	11.25	12.08	10.3071	11.07	11.7876	9.2	10.5	11.0924	10.5175	9.9	8.80576	9.91492	11.17	11.79	11.36	8.49	10.8165	10.0423
P05109	S100A8	12.74	11.46	10.19	12.9	13.83	12.87	13.74	11.56	13.93	11.86	16.63	15.34	11.0683	12.39	13.08	12.37	12.45	10.5953	11.06	11.98	12.04	11.94	15.47	12.13	9.65	10.33	13.5	11.18	14.12	10.4	13.53	14.97	9.23	13.8	10.94	14.64	11.34	13.99	10.82	8.46	11.48	10.96	9	10.85	11.27	13.19	10.02	10.42
P05114	HMGN1	10.5318	9.23675	12.26	11.39	12.04	11.85	10.44	11.59	10.92	9.95	9.96	11.57	9.59852	10.15	10.1851	9.95677	10.0168	7.74	10.6364	10.2217	9.92	10.0327	10.603	10.4711	10.1926	10.108	10.1611	9.3119	9.57437	4.65	9.44	6.63	7.75	10.44	10.1167	10.3084	10.265	10.3582	9.95805	9.73244	9.3705	10.0862	10.4318	10.0343	10.7566	7.8	9.27	8.97
P05141	SLC25A5	11.95	10.91	12.08	11.77	13.08	11.84	11.62	12.97	12.2	9.77	9.88	11.05	11.0303	12.77	11.72	10.36	11.25	10.01	12.52	10.92	12.4	11.25	12.1	12.56	12.79	13.49	12.23	12.1	9.05851	12.49	12.68	13.77	14.83	13.96	12.03	13.52	11.8	12.35	13.25	12.12	11.42	10.88	13.86	12.71	12.4	12.22	12.1	10.73
P05141;P12235;P12236	SLC25A5;SLC25A4;SLC25A6	8.99	9.46689	12.03	10.6819	11.58	12.93	8.58	10.67	9.9948	9.63898	9.37	11.25	10.0568	8.6	10.3699	8.45	8.18	9.84069	10.95	10.1151	10.88	9.94697	9.36	10.6636	10.6315	11.27	9.26	8.78	9.52544	8.99	11.43	11.17	10.54	13.96	10.49	9.03	10.15	9.13	12.88	10.67	12.2	10.2448	13.21	12.07	10.17	11.58	12.67	10.5374
P05141;P12236	SLC25A5;SLC25A6	11.89	9.52677	12.65	11	11.53	12.03	9.7916	12.26	11.397	10.4344	10.98	11.06	10.7329	11.61	10.3349	10.4491	11.2502	9.60979	12.07	10.3872	9.93	10.6141	11.8784	10.53	11.1045	13.23	11.01	11.14	9.91413	11.8437	13.15	13.23	11.05	15.37	12.01	11.91	12.48	12.083	12.64	11.96	11.81	10.7559	15.8	15.19	13.36	13.01	13.66	11.2906
P05141;Q9H0C2;P12235;P12236	SLC25A5;SLC25A31;SLC25A4;SLC25A6	12.85	12.37	13.86	12.09	13.24	12.84	13.8	13.48	13.79	11.68	13.06	11.89	11.06	12	12.74	12.62	11.81	14.7	13.71	12.27	13.57	13.65	11.47	11.59	14.54	15.04	11.93	11.75	11.82	13.65	13.92	14.01	12.54	16.37	13.31	13.05	12.73	12.35	16.34	13.12	11.44	13.27	15.97	15.88	12.49	14.02	14.99	14.84
P05154	SERPINA5	9.18804	9.16609	9.38	9.36853	9.91668	10.0799	8.84407	10.0027	8.35	9.03732	9.72091	9.8416	9.6973	9.88634	9.40907	9.73957	9.62793	9.60295	10.3278	9.57089	9.95591	9.51333	10.2	9.71278	9.9214	10.7	10.21	9.35203	9.32859	10.0919	10.81	10.395	10.02	9.89	9.8817	10.18	9.8	10.98	9.36325	10.89	8.70039	9.86919	10.2764	10.343	10.1145	9.13938	10.0037	9.71448
P05155	SERPING1	12	11.67	11.347	12.44	13.52	14.34	11.96	12.13	12.88	11.0999	13.99	14.31	10.3627	12.76	11.07	12.34	10.39	11.4021	11.14	11.01	12.48	12.4	14.19	11.87	11.27	13.37	14.43	11.33	11.0576	12.94	14.65	14.35	13	13.91	12.63	15.28	15	13.86	9.93	13.47	11.03	10.2378	12.76	12.75	12.41	12.3	11.95	10.95
P05156	CFI	9.03653	9.14639	9.87043	9.38422	9.73966	9.44148	8.73605	9.74581	9.33003	9.12305	9.64393	12.01	9.71668	10.98	9.02604	9.53148	9.71411	9.59141	9.84065	10.02	11.14	9.32563	9.98	9.61473	9.54773	10.79	10.81	9.20129	9.41458	10.37	11.51	10.91	10.55	9.82508	9.16	8.51	10.07	11.01	9.6153	10.74	8.64238	9.83688	10.0037	10.0754	9.97469	9.29937	9.62696	9.7051
P05161	ISG15	9.47422	9.26178	13.96	9.68931	10.2748	9.90023	9.07937	10.2541	9.54245	9.35504	9.68327	9.68841	9.76694	9.3	9.51412	9.88352	10.24	9.83691	9.44	10.0369	9.7	9.14675	10.4919	9.22	9.95	9.63539	9.42	11.51	9.36517	10.0954	9.21	9.84	7.46	9.68	10.05	9.94342	10.19	10.5476	9.95969	9.62	8.60837	9.98446	9.96	11.23	10.03	9.19	9.75	10.58
P05164	MPO	11.29	10.1828	10.5494	12.17	13.23	10.02	10.95	11.7007	13.19	9.72	15.01	12.83	10.7921	10.43	11.54	10.777	11.2896	10.382	10.9524	9.34	10.74	10.69	14.02	11.7936	11.2228	11.11	11.49	10.57	12.04	11.5132	12.68	13.74	8.59	9.27	9.99	10.93	11.79	14.11	10.92	11.7501	8.19	10.21	9.39	10.96	11.91	12.26	11.1735	10.6703
P05164;P11678	MPO;EPX	10.7822	9.99681	10.8073	11.35	10.58	10.5143	9.58869	10.9368	9.92	10.0709	12.39	10.28	10.2104	10.6757	10.3466	10.1643	9.65934	9.99814	10.3707	10.9603	10.7748	10.98	12.73	10.4306	10.1764	10.5744	10.34	9.88124	10.24	10.581	10.51	11.78	10.8151	11.3892	10.6893	11.0965	10	11.31	10.6203	10.8031	10.157	10.4748	10.966	10.8771	10.76	9.65	10.6995	10.2042
P05165	PCCA	10.6895	8.97323	13.25	11.34	12.11	10.88	9.82529	13.64	10.54	9.63553	11.57	9.44586	9.45923	10.18	9.9287	10.1916	11.39	10.1351	13.47	10.1189	11.21	10.2212	12.14	11.2	11.18	12.02	11.62	10.09	9.56916	10.38	12.75	13.28	12.23	14.08	13.87	12.19	11.01	9.28	10.26	9.87	10.07	10.2441	12.61	12.58	12.94	11.05	14.64	10.88
P05166	PCCB	10.83	8.99633	13.69	11.07	13.47	11.09	9.76169	13.39	10.33	9.53194	10.85	9.72056	9.30496	10.43	9.26	10.3787	11.28	10.2536	14.41	9.7908	10.76	10.49	12.66	11.41	12.01	13.27	11.54	10.87	9.74	11.25	13.51	13.91	12.48	14.22	14.5	11.85	12.52	11	11	11.06	9.62	9.97858	12.72	13.21	14.18	11.06	14.54	10.89
P05198	EIF2S1	10.54	9.80348	13	12.38	12.78	11.49	8.89	13.25	11.16	9.82	11.8	9.96	9.12	12.04	10.89	10.65	11.01	10.36	12.67	10.62	12.48	10.85	12.13	11.66	11.23	12.23	12.19	11.59	9.69	11.46	12.98	12.98	11.92	12.88	13.37	12.51	12.13	11.81	12.95	11.22	9.74	10.4313	13.45	13.48	12.88	12.09	12.95	11.12
P05362	ICAM1	8.85454	8.99684	10.0722	11.54	9.65792	9.56656	8.81973	10.96	9.13734	9.03513	9.40666	10.69	9.66757	10.48	9.46515	9.60514	9.68472	9.65344	10.335	12.04	10.69	11.37	8.62	10.6	8.82	10.74	10.76	9.14707	9.44633	10.15	10.22	10.34	9.74024	10.1	9.66	10.19	10.66	10.53	9.97421	11.03	8.63088	9.86763	9.44	10.02	9.8	6.37	9.95717	9.92517
P05386	RPLP1	14.43	11.07	16.13	14.2	14.61	15	14.58	15.61	14.62	14.09	14.2	15.21	15.25	15.75	15.39	14.15	17.39	9.41	16.4	15.96	15.91	13.99	15.48	15.87	13.56	15.57	15.25	13.29	13.72	15.04	16.54	16.67	16.33	18.64	17.38	16.27	15.28	15.22	14.77	12.51	13	15.23	16.12	16.5	15.99	14.51	17.23	15.09
P05387	RPLP2	14.46	11.29	14.82	13.55	14.07	13.18	14.58	14.77	13.32	13.7	14.46	13.88	13.86	14.09	13.21	12.1	14.34	13.54	14.68	14.78	14.78	12.52	13.94	14.43	13.79	13.85	14.39	13.63	12.05	13.08	15.18	15.2	14.86	18.04	15.67	14.12	13.66	13.24	12.09	12.42	12.99	13.71	14.4	15.03	13.22	15.05	14.79	15.92
P05388	RPLP0	12.35	9.68651	10.83	13.04	12.56	11.96	10.3459	10.75	10.22	10.6236	12.81	11.56	10.2535	12.28	10.11	10.5726	10.91	10.4695	12.46	10.2	11.84	8.3	10.8	10.98	11.32	10.77	11.22	11.41	10.061	10.98	11.82	12.62	11.48	11.96	11.8	10.36	11.96	11.92	11.73	10.89	10.14	10.5549	11.83	11.7	10.62	12.49	11.01	10.97
P05413	FABP3	12.84	11.9	11.72	13.48	13.39	10.53	12.63	12.17	12.84	11.73	13.02	11.81	12.82	14.16	11.44	14.3	11.997	13.15	12.4	13.82	12.2	14.27	14	14.14	13.16	14.25	13.28	12.52	11.3446	14.91	15.12	12.93	12.05	12.6	11.86	11.37	13.86	13.83	10.51	11.62	11.1	12.85	12.28	13.054	12.78	10.61	11.91	12.45
P05413;P02689	FABP3;PMP2	11.7121	9.7	11.6852	11.7363	11.264	11.5316	11.0756	10.01	11.8198	11.129	10.8187	11.5548	10.9302	12.73	11.876	11.734	11.2749	12.62	11.8994	12.64	12.1811	12.4	12.41	13.12	12.23	11.9879	12.018	11.0391	10.3659	13.61	13.9	12.09	12.4054	11.74	12.9407	11.5	12.16	12.16	11.8278	11.7439	11.5242	10.837	12.2359	12.0674	11.16	11.5046	11.9679	11.4532
P05452	CLEC3B	8.72902	8.97842	9.46828	9.56731	6.5	9.24305	8.71032	9.67634	8.78006	9.08369	9.54853	9.43	9.70353	9.75	9.12	8.65	9.6217	9.5651	10.1906	8.59	9.27	9.32824	10.07	9.02	7.24	10.53	10.98	9.15153	9.35623	10.16	10.36	8.81	11.46	10.85	10.48	9.71	10.7	10.82	9.51497	9.5	8.4373	9.87418	9.48	9.35	7.54	9.20634	8.3	9.51474
P05455	SSB	10.51	9.42319	12.58	11.54	11.75	10.48	8.16	12.58	11.49	9.75	11.15	9.54	10.4067	12.75	11.51	11.05	11.73	9.59	12.93	12.1	11.91	11.57	12.16	11.87	12.65	12.13	12.72	10.06	9.83767	12.43	14.35	13.11	11.65	14.17	14.15	12.86	11.85	12.21	11.32	10.26	8.84	9.92	13.7	13.98	12.69	10.66	12.77	11.59
P05543	SERPINA7	8.76337	9.13206	9.1	9.06808	9.27	9.01625	8.76839	9.12563	7.44	9.07987	8.89573	11.06	9.68729	9.09	9.19318	9.38584	9.40849	9.51988	8.58	8.94843	9.18999	8.9392	8.67	8.98874	8.58954	7.84	8.74688	8.91642	9.33853	8.70489	9.15	9.26	9.82	8.94417	8.33	8.82821	9.36	9.46	9.05395	9.86	8.63094	9.72816	8.77081	7.9	8.61695	8.92924	8.81006	8.97454
P05546	SERPIND1	10.1405	11.55	10.4485	10.6262	11.0087	10.51	9.26384	10.6065	13	9.8187	9.83922	13.25	9.74522	9.92	10.3055	9.9167	9.9264	9.75481	9.02	10.7844	9.76	8.27	10.91	9.51	10.6808	12.24	10.99	7.93	9.50651	10.37	12.14	11.75	12.72	10.37	10.7	11.71	12.01	11.61	10.3322	12.64	9.55481	9.85942	10.81	10.56	11.72	10.57	10.4581	9.55733
P05556	ITGB1	12.86	13.2	12.09	12.9	13.7	13.3	13.29	13.31	14.27	12.86	11.77	12.11	9.64	14.39	12.36	13.3	11.71	13.31	13.39	14.01	14.53	13.78	15.27	14.98	15.21	14.64	14.35	13.06	11.1324	15.39	15.44	14.4	14.57	12.18	14.9	15.11	14.66	14.55	12.18	15.01	14.51	9.39	13.4	14.3	14.37	10.7	10.43	11.33
P05783	KRT18	15.73	9.85	17.85	15.7	16.49	14.19	14.18	16.86	15	13.09	16	11.59	14.4	16.13	14.07	13.65	15.89	13.75	17.53	13.06	15.88	13	16.01	14.63	14.95	16.42	15.94	14.3	14.19	15.3	17.01	16.92	14.55	17.04	18.97	17.12	16.59	13.88	16.88	13.87	13.44	11.73	18.18	16.93	17.19	16.41	18.73	17.17
P05783;Q92764	KRT18;KRT35	13.53	10.981	15.28	14.02	15.16	13.17	12.82	14.17	14.36	12.07	14.3	12.7832	13.19	15.84	12.37	11.37	13.64	15.35	17.3	10.15	14.42	10.86	12.04	14.17	14.45	12.53	12.62	13.37	14.61	13.1841	14.1333	13.5717	13.4425	13.71	12.24	10.68	11.84	13.0651	12.8399	11.7531	11.7089	11.817	10.78	13.7605	15.77	16.34	19.17	13.016
P05787	KRT8	17.84	10.84	18.89	17.53	18.39	16.19	16.5	17.72	17.01	15.2	18.29	13.4	16.04	17.13	16.19	15.61	17.91	15.78	18.46	15.35	18.55	15.28	16.86	16.97	16.41	17.37	17.46	16.65	16.17	16.09	17.97	17.54	16.44	17.69	19.58	18.24	17.69	15.05	17.46	15.66	14.99	14.33	19.19	19.19	18.25	17.74	19.62	19.36
P05997	COL5A2	9.89691	9.2583	10.6245	10.1632	10.4491	9.9603	9.18225	10.7614	9.94289	9.67765	9.52664	9.87426	9.80273	10.7032	9.72244	9.50321	9.89767	9.51363	10.6371	9.90258	10.3919	9.94084	11.0215	10.024	10.6028	10.8002	10.8846	9.85512	9.57146	10.5517	10.59	10.9262	10.689	12.95	11.95	10.7166	10.9182	10.88	8.19	12.61	9.34989	9.77764	11	11.37	11.0842	9.83939	10.4361	9.43286
P06132	UROD	8.46347	9.13873	8.76	9.30463	8.84785	9.10533	8.6778	10.39	8.56127	9.33051	9.44613	9.62382	9.69505	9.97	8.97451	9.19298	9.62717	9.54691	9.85	9.70326	9.30877	9.29868	9.21	9.43175	9.65656	8.64	9.24	9.11324	9.32259	10.02	10.45	10.71	10.21	10.71	11.62	8.42	9.28	9.82	9.67	6.92	8.51961	9.86862	11.53	11.02	9.57	8.99	10.27	9.4891
P06239;P12931;P07947;P06241	LCK;SRC;YES1;FYN	9.83604	9.19751	11.36	9.87465	10.1927	9.68065	9.05416	9.33	8.53	8.92985	11.02	9.58962	9.71279	10.4321	9.64418	9.27061	9.65604	9.55084	10.37	9.96471	10.67	9.91296	11.16	9.80059	9.87242	12.19	10.8124	9.46772	9.47137	10.3641	11.09	11.0093	9.96589	11	10.16	10.7106	11.03	10.9665	10.9384	9.93048	8.53322	9.90136	11.03	12.2159	11.35	9.79216	11.59	9.43943
P06280	GLA	8.92573	9.10379	11.95	9.40379	9.56196	8.81499	8.84638	11.01	9.81	9.24206	9.17885	8.93	9.70031	9.98	9.79039	9.89113	10.2	9.72415	11.14	8.99	9.03	8.65717	10.1325	9.3	11.47	10.67	8.26	8.96579	9.36784	9.02	10.84	11.86	7.55	12.62	10	10.73	9.89819	9.48242	9.65	9.20642	8.35893	9.86999	10.83	12.4	10.92	10.81	10.45	10.06
P06310	IGKV2-30	11.006	10.3238	10.4826	10.34	10.94	10.89	10.0729	11.5889	12.56	10.3663	11.5389	13.79	10.1923	11.78	11.02	10.7358	10.5589	10.482	10.1308	9.15	11.8813	11.52	12.59	11.41	11.73	13.86	12.65	11.67	9.97057	11.8	12.99	13.91	13.31	10.87	11.93	11.9536	12.27	13.01	11.3507	13.8289	11.11	10.0406	12.236	12.5995	11.22	12.07	10.6128	10.4695
P06310;A0A075B6S2;A2NJV5;P01614;A0A0A0MRZ7;P01615;A0A087WW87;A0A075B6S6;A0A075B6P5	IGKV2-30;IGKV2D-29;IGKV2-29;IGKV2D-40;IGKV2D-26;IGKV2D-28;IGKV2-40;IGKV2D-30;IGKV2-28	9.68	9.7	9.86	10.76	11.72	11.81	7.56	11.15	12.15	10.44	12.47	15.46	9.43	12.47	12.57	10.4933	10.4128	10.6925	8.89	11.02	10.46	10.66	12.8	10.84	10.12	13.38	13.81	10.79	10.1168	12.53	13.46	13.56	12.17	13.39	12.32	9.97	13.4	14.21	11.45	14.9	10.9	9.97577	13.41	13.56	11.55	11.68	11.13	10.4849
P06312	IGKV4-1	9.95	9.14973	10.52	10.15	8.17	10.39	9.22353	8.97	10.66	9.23141	8.6	14.11	10.31	9.79	10.41	9.50386	9.64275	9.5859	10.7864	11.38	11.32	9.49	10.01	10.4749	10.5	10.92	11.44	10.4	9.56045	9.67	11.2	11.47	9.52	10.95	9.84	10.8919	10.6	11.46	10	11.27	8.63	6.95	11.23	9.21	10.8614	9.97856	11.0423	10.2855
P06396	GSN	13.9	14.3	11.16	14.69	14.21	14.16	12.43	15.53	15.11	13.81	12.61	14.75	11.61	16	14.74	15.1	13.81	14.86	14.37	15.7	15.83	15.21	16.72	16.31	15.94	15.69	15.74	14.03	11.17	16.47	16.74	15.91	15.86	12.96	16.01	15.76	16.41	16.07	13.27	15.25	13.87	11.75	14.45	15.02	16.71	12.47	12.02	12.59
P06576	ATP5F1B	14.79	11.82	16.9	15.09	15.77	14.25	13.69	16.22	14.66	13.08	14.91	13.67	12.08	15.36	14.35	13.87	15.9	11.68	16.59	14.12	15.91	14.22	15.31	14.84	14.66	16.24	15.67	13.9	12.2	14.23	15.76	16.5	16.16	17.41	17.12	15.63	15.7	14.65	15.82	14.35	12.88	13.75	16.56	17.35	17.51	15.69	16.98	15.83
P06681	C2	10.78	8.99488	9.98865	9.73602	9.38562	9.33232	8.81993	10.0937	10.75	9.2105	9.44924	11.08	9.70944	10.65	10.6	9.29	10.39	9.5699	10.3855	10.53	10.95	9.95	8.72	8.6	9.9	8.26	9.83	9.1885	9.42967	9.71	9.45	9.58	9.5	10.5507	9.34	9.25	9.66	11.34	9.36565	9.11	8.50286	9.90371	10.23	9.48	9.42	9.30302	10.122	10.0493
P06702	S100A9	13.87	10.96	11.15	13.85	14.2	13.56	14.75	12.56	15	14.02	16.51	16.49	10.32	13.02	13.98	13	13.86	10.56	11.88	14.1	13.99	14.38	16.92	13.91	11.99	11.69	14.37	11.58	15.56	11.33	14.3	15.98	11.77	14.69	11.5	14.98	13	14.14	11.6	13.1471	12.55	13.65	10.72	11.52	12.3	14.22	11.63	11.95
P06703	S100A6	12.33	13.49	11.6	16.45	12.83	13.18	12.46	13.23	13.55	13.35	17.23	13.32	15.04	13.51	13.34	11.9	13.28	14.13	16.07	10.91	14.49	14.38	13.65	12.71	12.83	12.83	12.99	14.42	15.79	10.17	11.64	10.44	11.57	12.8	11.96	11.07	11.89	13.67	9.58	10.94	10.17	10.8	11.29	11.24	12.45	13.46	13.04	10.69
P06727	APOA4	11.65	11.25	9.97	13.39	13.25	11.92	8.58	13.84	13.41	11.19	9.4	14.29	10.7564	11.95	11.14	9.76	10.7734	11.2391	11.5523	10.19	10.22	11	12.92	13.04	12.14	12.61	13.96	8.24	10.41	12.97	14.93	12.32	13.96	12.8	13.37	12.22	15.59	14.21	11.29	12.21	11.2113	10.4895	11.03	12.05	13	12.16	11.42	11.0667
P06730	EIF4E	10.42	9.26365	11.9	11.17	9.38	9.80699	9.19558	11.52	9.64	9.34664	9.86	9.91	9.4	11.82	10.142	9.84803	10.18	9.80772	12.37	10.0755	9.99	9.56859	12	9.82	10.52	11.54	11.05	9.55582	9.50302	10.59	12.09	11.4	10.39	12.97	12.41	10.89	11.33	11.12	11.31	9.61	8.68391	9.90051	11.63	12.67	11.89	9.99	11.65	9.4
P06732	CKM	11.71	11.02	13	13.91	13.92	12.63	12.65	11.27	11.88	10.91	13.73	11.5588	11.0553	12.6	11.55	12.92	10.35	12.5	14.41	12.08	12.7	10.81	14.54	12.22	13.21	13.85	13.08	13.31	11.0719	12.84	13.15	11.05	11.48	9.41	11.76	12.68	15.68	13.32	9.49	11.1	11.4894	11.0401	10.03	11.58	12.91	13.96	10.02	11.4969
P06733	ENO1	15.71	13.86	16.13	16.19	16.1	16.63	14.26	17.48	16.36	15.74	15.74	16.23	14.79	16.87	16.17	15.77	16.56	14.54	16.64	16.77	16.99	16.02	16.65	17.23	16.83	17.09	16.53	15.45	13.6	17.44	17.81	17.27	17.45	18	17.86	17.52	16.55	16.37	17.42	15.25	15.05	11.33	18.07	16.99	17.11	15.84	16.74	15.69
P06737	PYGL	9.21895	9.10487	11.13	9.4474	10.2812	10.75	9.03901	9.9753	9.8513	9.5998	9.39051	9.09	9.74404	8.78	9.70144	9.61467	9.73149	9.65967	9.77212	10.1318	11.17	9.79384	9.35	9.53	9.74	10.1182	9.88849	9.40994	9.49388	9.77	10.29	10.62	9.65846	10.22	9.51	11.02	9.85	10.41	10.42	11.63	10.35	10.42	9.23	8.63	9.73	11.79	10.6264	10.19
P06744	GPI	12.78	12.31	14.43	13.92	13.09	14.32	11.94	15.94	14.05	11.75	12.66	13.76	12.3	15.24	14.02	14.27	13.65	12.47	16.46	13.04	14.76	12.79	14.83	14.42	15.27	14.8	14.63	13.31	11.73	15.22	16.04	15.6	14.84	16	15.97	15.46	14.53	14.43	14.68	13.42	13.09	11.25	16.12	15.96	15.69	13.7	15.43	14.68
P06746	POLB	8.98437	9.13702	10.09	9.97	9.78186	9.49515	8.8453	10.5045	9.50344	9.11534	9.34991	9.47751	9.64969	10.13	9.63806	9.54938	8.56	9.66417	10.83	8.68	10.31	9.37211	10.51	9.8803	11.03	12.57	10.161	9.33307	9.47361	10.1479	10.83	10.32	9.91	10.96	11.24	10.3507	10.19	9.99025	10.2835	9.59079	8.90238	9.85712	11.22	11	10.85	9.27262	10.07	9.5905
P06748	NPM1	12.23	9.07	14.61	13.45	12.51	12.61	12.05	13.64	13.25	11.13	10.87	12.53	12.75	14.1	14.27	12.32	13.38	10.55	14.13	13.47	13.79	11.61	13.42	13.88	13.29	14.34	14.25	11.73	10.31	13.94	16.35	15.83	14.5	17.59	16.74	14.02	14.11	13.6	13.6	12.68	12.2	13.81	15.95	16.61	14.68	12.45	15.15	13.65
P06753	TPM3	7.92	11.16	11.8	11.42	11.19	10.28	17.81	13.3	11.7	11.4185	12.82	11.98	11.1058	11.63	11.4794	11.36	11.647	10.18	10.38	11.32	12.63	11.78	12.5	12.93	12.03	10.13	12.12	10.79	10.38	13.12	13.04	12.46	12.88	11.63	12.22	11.61	12.71	11.98	11.36	11.15	11.06	10.8219	12.71	12.91	11.74	11.74	12.47	11.8127
P06753;P09493	TPM3;TPM1	16.67	13.9	15.0067	15.48	16.01	16.72	18.07	13.98	17.63	16.45	14.14	14.51	14.1	17.04	15.3	13.97	10.08	17.72	12.9161	14.52	12.06	15.65	12.6178	13.041	8.39	12.0588	12.2148	11.7639	13.0751	13.42	13.4695	12.5228	10.07	12.7605	11.9833	12.7546	13.65	12.2333	13.4498	12.9943	13.1666	13.2474	12.7383	12.1401	12.3715	14.2364	13.3755	13.1815
P06753;P09493;P67936;P07951	TPM3;TPM1;TPM4;TPM2	15.76	17.84	14.15	18.6	17.03	17.44	14.56	16.43	17.42	16.74	15.6	15.11	15.58	17.7	16.42	16.45	15.4	15.61	15.94	16.36	15.53	16.64	18.01	17.63	17.26	17	17.31	17.37	13.67	17.37	17.15	15.91	14.67	16.18	16.64	16.43	17.19	17.03	14.37	14.82	16.28	14.76	12.18	15.6	18.37	15.22	15.04	16.66
P06753;P67936;P07951	TPM3;TPM4;TPM2	11.09	11.96	11.0216	11.029	10.92	11.3625	10.4643	10.9218	13.25	10.64	10.7789	11.73	10.1891	10.83	11.92	12.5	14.55	13.4	10.8139	12.33	11.6773	12.96	11.0118	11.6054	11.5001	11.0271	10.7655	9.89649	10.5052	9.63	10.77	7.31	10.5233	10.9291	9.97	10.8827	11.81	10.46	11.0993	10.1409	10.6827	10.6823	10.6175	10.3054	10.8006	10.5421	10.8443	10.8689
P06756	ITGAV	8.81679	9.04098	9.97536	8.85	9.35	9.27253	8.97541	9.66	6.98	9.26516	9.1401	9.99	9.70535	10.32	8.89469	9.56992	8.73	9.48125	10.4	9.77684	9.68	9.44019	11.51	9.12	7.05	10.84	10.03	9.21793	9.44339	8.87	11.16	11.04	9.54	9.75	12.47	9.31	11.15	10.83	10.04	10.56	8.70411	9.87784	10.33	9.97	10.94	9.04142	8.45	9.22
P06865	HEXA	11.63	9.38209	12.1466	10.42	8.3	10.78	10.0803	11.8735	10.95	9.78383	11.2	13.07	11.32	13.03	10.78	11.78	10.8607	10.4896	12.58	10.24	11.01	10.3326	11.48	10.24	11.99	13.17	11.3	9.55	9.70741	10.43	12.93	11.66	10.89	12.78	11.82	12.7	11.54	10.59	13.52	11.86	10.31	9.74136	13.79	13.77	10.73	10.71	10.59	10.9728
P07099	EPHX1	11.61	9.94	12.6	9.84	11.74	12	12.9	10.75	10.86	12.22	10.9	11.25	10.3562	11.5	12.21	13.23	12.52	10.5847	13.17	11.29	12.61	12.47	12.14	13.29	10.8	12.19	11.85	10.21	10.0938	12.14	12.59	12.1	13.56	11.15	12.92	11.01	11.79	12.18	11.12	11.5	11.52	12.27	12.69	12.65	12.33	11.48	12.21	11.31
P07108	DBI	13.78	9.51	15.16	12.29	13.43	14.37	14.5	15.22	14.08	13.9	12.17	14.35	14.1	13.99	12.96	14.28	15.44	12.14	14.73	13.73	13.59	12.48	13.72	14.55	13.32	11.36	13.03	10.82	10.98	13.81	13.99	15.13	13.17	14.47	15.87	15	14.39	12.45	10.68	9.89	11.41	13.64	14.05	15.18	12.8	13.47	17.06	14.63
P07195	LDHB	14.15	11.76	9.92	14.34	13.28	14.73	12.74	13.35	14.05	13.34	13.24	13.58	10.11	14.2	13.03	13.39	11.44	11.97	11.76	13.62	13.73	13.11	14.89	14.19	14.23	13.67	13.41	13.09	10.54	14.57	14.96	13.96	13.06	11.21	13.85	14.98	14.33	14.51	11.12	13.15	13.15	10.75	12.37	13.13	13.55	10.88	10.43	9.65
P07203	GPX1	11.33	9.7275	11	11.75	11.91	11.85	10.15	13.8	11.57	11.88	11.67	13.77	9.93	12.73	11.73	11.06	10.61	10.2378	12.92	11.26	13.36	10.18	12.91	12.07	12.59	13.07	12.38	11.83	9.50913	12.55	13.77	14	13.97	14.9	14.46	13.14	11.88	11.93	12.41	11.35	10.65	11.8	13.16	14.36	13.95	12.12	14.06	12.27
P07205	PGK2	10.474	9.46574	11.3985	10.8434	11.4269	10.8798	9.7487	10.42	11.56	10.1706	10.92	10.4039	9.95903	11.6518	9.64	10.3693	12.58	10.2862	11.71	12.7	11.8025	11.24	11.7154	10.78	11.2021	11.13	10.25	9.77	9.90618	11.2055	11.18	12.0703	10.77	9.83	11.34	8.86	12.07	11.33	11.35	10.0724	8.80288	10.3557	10.12	12.2769	11.87	9.98258	11.63	11.3642
P07205;P00558	PGK2;PGK1	14.27	11.92	14.11	13.8	13.77	13.42	12.36	14.66	13.66	12.73	14.27	13.28	11.77	14.33	14.01	14.7	13.31	10.81	15.06	13.91	15.02	13.81	14.78	13.86	14.61	14.33	14.5	13.43	11.74	14.37	15.12	14.77	13.98	15.65	14.96	14.99	13.95	13.89	14.16	13.81	12.8	13.25	15.66	14.97	14.66	13.64	15.04	13.64
P07225	PROS1	9.29022	9.12973	11.23	9.3383	9.84	9.6821	8.73911	9.71927	9.24984	9.26485	9.60335	10.36	9.69614	10.55	9.49964	9.50711	9.64679	9.57774	9.85132	9.68274	10.2272	9.26341	9.33	9.1363	9.5291	11.6	11.08	9.08387	9.40605	9.4469	9.04	9.13	10.51	9.06	8.41	9.4	12.06	9.87	9.38699	8.85	7.06	9.85708	8.32	8.36	10.1406	9.4843	10.1878	9.66319
P07237	P4HB	14.05	11.06	15.97	14.18	15.09	12.62	12.41	14.92	14.42	11.9	13.3	13.61	12.87	16.02	13.18	14.2	15.9	12.42	15.97	13.77	14.47	13.26	14.53	14.45	14.75	14.61	14.65	13.52	12.38	14.76	16.13	16.9	15.37	15.79	16.09	15.5	14.63	12.64	15.16	13.41	12.49	11.85	16.83	15.61	13.95	13.69	15.69	13.73
P07288	KLK3	17.08	11.96	19.42	15.84	14.52	17.85	14.56	16.65	16.92	16.6	16.64	13.6	17.21	17.36	14.43	15.45	14.91	13.25	17.73	12.69	14.56	12.52	17.93	14.2	14.67	14.71	16.84	14.44	14.94	15.85	17.63	18.9	15.45	16.96	16.56	18.61	17.72	14.98	17.91	13.71	15.86	13.83	19.01	16.73	17.52	15.83	18.42	16.24
P07288;P20151	KLK3;KLK2	15.48	11.4692	18.94	14.44	14.4607	14.45	16.03	14.59	16.93	17.75	17.57	13.01	17.22	15.72	14.0577	13.55	14.6969	10.99	15.81	12.56	12.69	11.57	17.13	12.15	13.86	13.82	16.64	13.85	13.55	14.89	17.66	18.42	15.56	18.29	13.31	16.92	16.28	13.37	15.66	10.44	15.1	12.3328	17.25	14.72	13.34	12.32	17.01	14.49
P07305	H1-0	15.47	10.91	16.63	16.11	15	15.01	14.37	16.67	15.54	13.9	15.75	13.49	14.45	16.46	15.77	15.36	16.72	15.72	17.01	15.85	16.59	13.73	15.81	15.35	16.2	16.49	16.91	14.34	14.53	15.32	16.32	16.88	16.18	17.36	17.37	16.92	16.12	14.83	17.02	15	12.98	14.35	18.07	18.67	16.7	15.18	17.36	16.04
P07311	ACYP1	8.93051	8.98907	8.32	9.568	10.2401	9.8626	8.97674	9.82954	10.89	10.1	9.50162	9.57831	9.69248	9.19	9.2431	9.6159	9.96	9.61625	9.44	10.75	9.85512	9.66423	11.09	9.88	10.0662	10.48	10.3156	9.33411	9.45952	10.05	11.12	10.5	9.89	9.63	11.01	10.81	8.45	10.52	10.0308	9.68623	8.93478	9.87338	10.4044	10.4429	9.53	9.19262	8.31	9.64186
P07315;P11844;P07316	CRYGC;CRYGA;CRYGB	13.2	9.68331	14.11	12.0973	15.31	12.29	11.0608	14.28	13.29	10.8148	13.71	13.26	10.8099	12.01	11.7331	11.6909	11.9597	10.79	13.8148	11.21	12.6017	9.43	13.07	10.41	11.95	12.16	13.04	12.23	12.79	12.71	14.44	12.87	11.98	15.36	11.92	14.18	12.78	10.82	11.5	9.39	9.91	10.0105	14.34	16.43	14.29	14.08	14.402	13.41
P07339	CTSD	13.05	9.83	15.37	13.6	14.56	12.85	12.09	15.27	13.02	11.28	12.86	15.99	13.43	14.04	11.73	12.09	13.72	10.86	14.56	14.59	14.22	12.86	13.32	14.13	13.2	14.84	13.28	12.9	12.13	12.88	14.15	16.21	13.43	16.74	15.63	14.06	14.27	12.62	15.93	13.02	13.12	11.98	15.73	14.76	14.5	14.72	15.08	13.36
P07355	ANXA2	12.77	11.54	11.94	14.02	13.77	14.66	11.91	15.14	15.73	13.15	16.09	15.39	9.97	14.17	12.84	11.7	11.18	10.04	13.63	14.35	14.38	13.08	15.36	13.89	12.38	15.84	15.26	13.68	13.38	14.19	14.82	15.12	14.37	13.57	14.89	15.03	15	15.99	15	15.53	12.5	10.92	15.5	15.15	15.48	12.85	12.07	11.48
P07357	C8A	9.38	10.91	10.2167	11	10.4005	10.4355	9.49216	10.68	9.05	9.57319	9.58724	10.16	9.83768	11.43	11.42	9.78458	9.92014	9.83489	10.4835	10.473	10.62	10.4201	10.82	10.8222	10.5482	10.05	11.36	9.53516	9.64346	11.15	11.87	10.13	10.79	10.6503	11.4	10.03	11.37	12.04	10.5134	10.9	10.14	9.86088	10.21	9.52	10.31	9.91707	10.2747	10.1103
P07358	C8B	8.90114	9.10585	9.79412	9.35934	9.2623	9.49664	8.80582	9.36872	8.99325	9.02798	9.34576	10.44	9.71811	10.75	9.13183	9.46913	9.29272	9.54154	9.82024	9.31691	9.7124	9.2065	8.55	8.89351	9.41462	9.51193	8.94	9.02285	9.33797	10.63	10.58	8.86	9.81885	10.0565	9.93	9.87107	9.97	11.24	9.31435	10	8.6546	9.74983	9.41	8.58	9.87025	9.1698	9.59786	9.37726
P07360	C8G	9.27693	10.73	9.89945	5.98	10.388	8.92	9.15155	10.3893	8.31	9.38537	9.50434	11.62	9.73976	10.29	9.12882	9.40525	9.87066	9.50487	9.8903	9.89058	10	9.79188	11.22	9.86134	8.23	11.24	11.18	10.09	9.50328	10.82	11.81	9.95	10.42	9.43726	11.31	9.98	11.41	12.04	9.99	11.3	9.52	9.74607	10	9.86	10.48	9.25201	10.0132	9.52603
P07384	CAPN1	12.84	10.96	14.07	13.03	13.56	13.23	10.5321	14.25	12.21	11.64	13.23	12.88	8.98	12.59	12.26	11.02	11.08	11.29	13.78	11.43	13.7	10.66	14.63	12.17	11.9	14.33	13.47	12.2	10.26	12.41	13.98	13.92	12.28	13.67	14.76	13.47	14.02	13.84	13.03	12.43	9.56	10.8249	15.23	15.01	15.31	11.59	13.27	12.568
P07437	TUBB	13.2	11.36	13.59	14.71	13.28	13.77	12.18	15.02	13.51	12.59	12.92	13.28	11.93	14.73	12.94	11.9	11.69	12.35	14.9	12.58	13.94	13.64	16.22	14.58	14.71	15.79	14.9	12.92	11.55	15.04	16.02	14.66	15.54	14.18	16.89	14.36	15.77	16.24	14.68	14.62	12.8	9.61	15.4	16.89	15.69	13.26	13.58	12.4
P07451	CA3	8.77	10.2334	12.26	11.2961	11.26	11.18	10.52	10.91	11.9354	14.34	11	11.71	11.287	10.54	11.0053	12.8	11.91	10.2232	12.0244	11.2228	12.82	10.7759	13.41	12.02	11.8966	9.48	10.38	9.74	10.0182	12.064	8.44	11.8897	10.26	10.48	14.08	11.967	15.82	13.81	11.2	13.01	11.69	10.4448	10.73	12.56	9.73	12.78	11.11	11.4811
P07585	DCN	12.13	12.59	11.27	11.81	12.92	12.74	11.9	12.05	14.1	13.46	11.83	13.35	10.12	13.97	13.64	14.06	10.69	12	11.33	11.56	12.96	11.93	14.75	13.08	14.17	13.94	14.78	13.33	10.3	14.01	13.97	13.1	14.66	12.52	14.12	14.28	15.13	15.43	10.62	14.87	13.37	10.5098	14.17	14.63	13.7	12.12	12.25	11.73
P07602	PSAP	14	10.1116	12.64	11.12	12.18	12.45	12.13	13.01	12.77	12.28	10.98	15.37	14.49	14.35	12.87	12.64	12.39	9.56	13.27	13.92	13.66	12.26	12.81	13.23	13.51	12.2	12.41	11.8	11.88	12.96	14.42	14.75	14.54	15.53	13.72	14.75	13.66	12.29	12.7	10.72	12.38	13.68	13.09	13.22	11.84	13.36	14.3	12.01
P07686	HEXB	11.92	9.60681	14.74	10.59	10.7	13.15	10.25	12.49	12.17	9.34	10.78	13.8	11.68	13.02	11.03	11.04	10.87	11.09	12.89	10.73	10.83	9.3	12	10.82	13.26	14.11	12.11	9.52	10.0934	11.82	13.83	16.31	11.93	16.04	12.45	14.21	12.84	10.89	15.16	10.11	12.91	9.2	14.48	14.76	11.75	12.8	14.19	13.83
P07711	CTSL	10.202	9.38611	10.64	11.92	10.24	10.6515	9.24856	11.01	8.49	9.83742	10.82	12.38	10.03	11.24	9.92558	10.3816	10.2438	10.1452	8.82	11.38	11.91	11.57	11.49	10.43	11.1077	10.37	9.41	9.94531	9.66941	10.93	10.89	12.91	10.74	12.85	10.72	10.98	10.02	10.6391	12.07	10.0596	9.71956	9.99553	10.78	10.41	8.9	10.0059	11.1477	10.2933
P07737	PFN1	15.88	13.63	15.7	16.15	15.73	15.46	15.27	16.63	15.95	15.33	15.41	15.78	15.11	16.99	16.12	15.92	15.85	14.02	16.43	16.84	17.01	15.84	17.1	17.29	17.17	16.27	16.4	15.34	13.63	17.1	17.56	16.66	16.17	17.3	17.5	16.89	16.58	16.62	15.58	15.02	15.15	14.13	16.73	16.42	16.55	15.35	15.93	15.54
P07738	BPGM	8.77606	9.14887	9.65186	9.22444	9.04706	9.21704	8.65553	10.75	8.41847	9.17987	9.52919	9.59915	9.73206	10.25	8.88589	9.39497	9.57694	9.51998	8.18	9.50102	9.60154	9.23363	10.28	9.29	8.58	10.97	10.13	9.09608	9.36986	9.63821	9.65	10.29	10.22	9.41	10.78	9.5443	10.4	10.3	10.4	9.08126	8.68603	9.8739	8.76	7.39	10.35	9.19618	8.98	9.26395
P07741	APRT	12.86	10.3137	14.12	14.49	14.72	13.25	11.42	15.43	12.98	11.06	13.26	12.98	12.75	14.1	12.86	12.86	13.53	11.08	15.87	11.1	12.77	10.68	14.44	12.53	12.64	14.02	13.8	13.2	11.99	12.69	15.44	14.39	13.32	17.2	16.13	13.65	13.86	13.53	14.23	13.49	11.96	11.1096	15.47	16.72	14.65	14.6	15.86	13.39
P07814	EPRS1	9.8	8.90588	13.62	11.55	12.74	9.9	9.15	13.25	11.06	7.6	11.02	9.03	9.31558	12.63	9.27	10.91	10.92	10.2221	12.63	10.06	11.09	10.448	12.38	9.82	11.56	12.8	12.39	10.45	9.09	11.27	13.38	13.5	10.88	12.85	13.98	12	12.38	11.93	12.13	11.08	9.40298	10.0406	12.86	13.13	13.57	10.4	12.77	11.78
P07858	CTSB	14.42	10.9943	14.59	13	15.37	15.06	12.86	14.27	13.65	13.65	13.88	16.87	12.7	12.87	12.75	12.48	13.43	12.71	13.68	15.71	14.97	14.91	14.46	15.4	13.44	13.21	13.13	10.94	13.24	13.81	14.17	16.4	14.11	16.95	14.23	14.71	13.72	12.48	14.1	10.97	13.33	13.83	14.22	13.38	13.79	14.53	15.12	13.53
P07900	HSP90AA1	12.49	10.9346	14.5	12.9	13.54	12.73	11.9	14.78	13.97	11.99	13.91	13.32	10.88	14.15	12.4	13.11	13.4	11.93	14.93	12.94	14.17	12.89	13.85	13.9	14.49	14.56	14.41	13.19	10.85	13.64	15.05	15.19	13.99	15.06	15.12	14.56	13.61	13.25	14.15	11.53	11.55	11.36	15.84	15.42	13.83	13.15	15.04	14.47
P07900;P08238	HSP90AA1;HSP90AB1	13.76	10.34	13.75	14.47	14.52	13.91	12.31	15.72	13.97	12.12	14.77	13.7	13.59	15.04	13.46	13.11	11.87	11.02	14.27	13.24	14.23	12.51	15.15	14.09	14.86	14.06	15.42	14.3	14.03	14.62	16.63	16.72	14.82	14.74	17	15.31	14.49	14.25	15.66	13.37	12.62	11.89	17.47	17.7	15.48	14.71	15.93	13.86
P07900;P08238;Q58FF7	HSP90AA1;HSP90AB1;HSP90AB3P	9.68	9.16864	9.77	9.62967	10.18	9.56887	8.88503	11.74	10.99	9.27474	9.60945	9.36	9.65299	9.78	9.66285	9.66313	9.44189	9.59331	10.0697	9.86691	10.2225	9.62262	10.5899	10.08	10.1013	10.5567	10.2583	9.55448	9.40336	10.2481	9.91	10.1	10.1126	10.3216	10.97	9.37	10.3398	10.4587	10.1827	9.55386	8.88136	9.91566	10.1299	8.22	9.4	9.35933	10.2568	9.82801
P07900;P08238;Q58FF7;Q58FF8	HSP90AA1;HSP90AB1;HSP90AB3P;HSP90AB2P	8.74661	9.12853	8.41	10.99	10.41	8.56	8.75672	11.58	8.59185	9.17502	10.56	9.43973	9.68904	9.37	9.1995	9.38097	9.26551	9.53469	9.83852	9.52135	9.46419	9.03636	9.41	9.21854	9.43414	10.28	9.25318	8.9582	9.3547	9.1245	9.76729	9.55763	9.40019	9.94204	10.137	8.97166	9.66972	9.81092	9.33951	9.21059	8.67146	9.77446	10.2914	9.88642	9.96714	9.10582	9.77688	9.19517
P07900;Q14568	HSP90AA1;HSP90AA2P	13.18	10.89	13.91	13.09	13.59	13.48	12.27	14.66	13.86	12.37	13.78	12.58	11.14	13.94	12.86	11.32	12.88	11.92	13.04	12.49	13.62	12.36	11.99	13.66	13.88	13.65	12.85	12.61	12.55	13.53	12.61	14.56	12.85	15.48	12.96	13.66	12.1	13.28	12.82	11.83	11.61	11.65	12.71	12.79	13.9	13.54	15.45	12.62
P07900;Q14568;P08238	HSP90AA1;HSP90AA2P;HSP90AB1	10.2967	9.45306	11.3359	10.5691	10.8781	10.5921	9.25918	11.8343	11.0066	9.89202	10.8657	10.485	9.86892	10.83	10.3583	9.82927	10.1786	9.75069	12.0315	10.1348	11.6663	10.175	11.967	10.9195	11.166	11.9253	11.693	10.4882	9.6739	11.8	12.29	13.05	12.8	13.83	12.05	12.82	11.68	11.8467	11.5162	11.0577	9.93612	9.56889	13.91	13.65	12.2399	10.4856	12.46	10.8097
P07900;Q14568;P08238;Q58FF8	HSP90AA1;HSP90AA2P;HSP90AB1;HSP90AB2P	15.1	12.69	16.7	15.28	16.12	15.12	14.39	16.43	15.25	14.25	15.33	14.87	11.83	15.95	14.37	15.13	15.79	13.67	16.91	15.2	16.05	14.69	13.5	16.32	16.15	14.77	14.33	14.67	13.6	15.38	14.27	13.89	15.74	15.5	14.5	16.15	16.5	12.59	16.9	15.03	14.35	14.14	14.03	14.05	14.46	14.52	16.22	17.71
P07900;Q14568;Q58FG1;P08238;Q58FF7	HSP90AA1;HSP90AA2P;HSP90AA4P;HSP90AB1;HSP90AB3P	10.7058	8.80715	11.47	9.81	11.2686	10.6204	9.4102	11.54	10.0792	9.81605	11.11	8.65	9.71872	11.67	10.4658	10.2142	10.7818	9.91121	12.38	10.0432	11.3683	10.0126	12.56	10.6664	9.78	12.36	11.75	10.2	9.44809	9.93	11.37	13.35	10.74	12.22	12.7	11.53	11.91	10.92	11.18	11.46	9.52672	10.039	14.99	15.02	13.01	10.06	12.64	10.95
P07900;Q58FG1	HSP90AA1;HSP90AA4P	12.5002	10.82	12.45	11.18	13.71	11.06	9.16	11.7	14.76	12.75	13.96	10.67	11.07	11.97	10.44	13.97	12.29	13.16	12.82	14.42	12.34	13.79	12	12.38	12	12.41	14.71	13.95	12.63	11.41	13.48	13.91	11.15	13.56	13.46	12.67	12.11	15.12	12.17	13.85	13.02	11.93	13.32	13.56	12.23	13.79	15.76	13.04
P07902	GALT	9.04	9.12883	8.86	9.23	9.37054	10.42	8.79872	9.32	9.74	9.29692	9.59184	9.5063	9.71112	10.39	9.64532	9.61013	9.72984	9.70298	9.17	10.0388	9.33	9.03069	10.42	8.92	7.74	9.72	9.74	9.32362	9.42198	10.55	11.26	9.81	9.59	10.02	11.08	10.28	9.9	9.79	8.18	9.61754	8.4145	9.87185	10.34	11.38	9.86	9.18463	10.4	9.41126
P07910	HNRNPC	14.28	9.62	16.03	15.43	14.72	13.31	11.07	16.34	14.37	12.39	14.66	12.72	12.61	15.57	13.96	12.94	14.29	11.75	16.47	14.52	15.84	13.48	15.45	14.84	15.35	16.05	15.24	13.25	11.49	15.14	16.57	15.04	15.35	17.04	17.3	15.06	14.67	14.21	15.16	13.92	11.45	11.92	16.55	17.45	16.91	14.05	16.28	14.98
P07910;P0DMR1;O60812;B2RXH8;B7ZW38	HNRNPC;HNRNPCL4;HNRNPCL1;HNRNPCL2;HNRNPCL3	13.03	10.87	14.73	13.36	13.3	11.59	10.93	14.18	13.6	12.23	13.26	11.97	12.45	13.99	12.08	12.65	14.13	10.33	15.17	13.78	15.03	13.29	13.46	14.07	14.04	14.1	14.71	12.09	11.75	13.87	15.13	13.77	14.15	16.5	15.48	14.21	13.34	12.78	13.59	11.65	11.58	13.77	15.28	15.79	14.44	13.34	14.89	15.16
P07919	UQCRH	10.0928	9.42967	12	10.1412	10.806	10.3642	9.35061	10.5788	10.6942	10.2086	10.7	10.1334	10.69	10.223	9.93105	9.99074	10.1571	10.1897	11.15	11.49	11.87	10.67	9.85	11.86	11.95	9.66901	9.90758	9.21417	9.79717	9.93997	10.01	11.32	9.69	9.93	7.98	10.2864	9.88433	9.92055	9.71264	9.42392	9.41967	10.1293	8.4	8.69	10.0643	9.69956	8.6	10.116
P07919;A0A096LP55	UQCRH;UQCRHL	10.5624	9.65012	11.1614	11.1887	10.7107	10.57	9.84189	10.77	11.0626	10.4884	10.3006	10.7028	10.67	11.17	10.6325	10.0391	10.6165	10.4408	11.5605	10.719	11.4881	10.2677	11.0944	11.46	11.1315	11.4071	10.7057	9.80698	9.70694	11.1488	10.8	11.19	11.5941	13.59	11.54	11.572	11.0376	11.1232	11.0545	10.2884	9.84113	10.7429	11.6146	12.96	11.656	10.9143	11.31	10.9619
P07942	LAMB1	11.27	10.2987	10.6621	10.4114	10.19	10.96	10.22	10.61	11.78	9.37	10.4696	10.58	9.87451	11.1	9.42	11.47	9.7	10.15	9.97	10.69	13.67	11.83	13.5	12.08	11.57	13.56	14.15	11.74	9.70913	12.87	12.79	11.51	12.83	11.1207	12.16	12.48	11.77	14.15	11.375	12.25	12.33	9.63435	10.48	11.7	11.98	10.4396	10.0842	10.6486
P07947	YES1	10.4	9.15013	11.49	10.3	11.11	11.51	9.06269	11.82	9.03	8.57252	9.7666	9.60088	9.65825	10.29	10.1307	9.28325	8.96	9.59784	11.65	9.68587	9.75	9.68147	10.57	10.0871	9.88387	10.38	10.6	9.91695	9.51378	10.19	12.25	11.18	8.22	10.08	11.61	11.49	11.6	10.7304	10.9707	10.1453	8.58595	9.91109	12.09	11.15	12.28	9.7241	10.88	9.51692
P07948	LYN	8.97646	9.13776	9.61497	9.48084	9.157	9.46388	8.76733	9.86	9.14113	9.23004	9.47709	9.55443	9.68711	9.74071	9.34596	9.55771	9.58442	9.587	8.89	9.48761	9.77	9.22029	10.48	6.14	9.99	10.87	9.94	9.11756	9.401	10.42	9.63	10.96	9.83	10.2205	10.79	10.38	10.73	10.61	11.06	7.18	8.32217	9.86945	9.68	10.62	9.25	9.16668	9.91749	9.48667
P07948;P12931;P07947;P06241;P08631	LYN;SRC;YES1;FYN;HCK	9.49615	9.16706	10.1876	9.41072	9.30588	9.33652	8.8489	10.07	9.88	8.94962	9.76424	11.66	9.70141	10.4	9.37603	9.46734	10.34	9.54777	10.8	9.98026	8.43	9.71452	8.8	9.50133	10.0575	9.22	8.8	9.5534	10.11	9.84	11.73	11.84	10.07	10.95	12.06	11.16	11.12	9.87	8.76	9.49	8.61039	9.82333	11.9	12.2	10.91	8.93973	10.29	10.58
P07948;P12931;P07947;P08631	LYN;SRC;YES1;HCK	8.85346	9.16657	10.3005	9.53674	9.42375	9.39169	8.82617	10.2188	9.23	9.09322	9.56383	10.72	9.67635	10.1431	8.74	9.32078	9.76967	9.59911	10.68	9.85564	8	9.3291	10.26	9.46884	9.7159	10.51	10.48	9.54984	9.43791	9.25	10.48	11.46	9.84671	11.63	12.35	8.89	9.92742	10.27	10.21	9.43172	8.70153	9.83902	12.45	12.17	10.6306	9.19218	10.25	9.4809
P07951	TPM2	14.13	13.9	12.18	13.63	12	14.48	13.71	13.34	16.04	14.3	10.82	12.54	11.45	16.86	15.63	13.5	10.94	16.07	12.52	14.11	12.43	15.19	13.67	17.51	17.56	15.29	12.34	13.88	8.33	15.77	14.67	13.04	14.86	15.14	11.53	15.33	15.04	14.71	13.19	15.74	12.21	11.1837	11.38	11.39	15.36	14.34	13.83	12.96
P07954	FH	9.71	10.43	12.26	11.48	10.94	11.08	9.57382	12.64	9.88	9.03	9.97	7.91	9.73668	11.75	9.29	10.39	10.8	9.99725	13.94	7.53	11.99	9.91	12.09	10.75	11.96	11.27	11.3	10.2	9.79943	11.93	12.77	14.49	13.52	13.97	13.74	12.19	12.13	12.21	11.56	11.57	10.92	9.91	13.95	14.43	13.26	11.36	14.28	11.92
P07996	THBS1	11.83	9.37	11.7	11.1178	10.4	10.99	10.35	10.07	10.07	10.4134	11.3246	10.6	12.3	11.05	10.9058	10.9673	11.2039	10.2588	9.65	11.61	13.01	11.26	11.92	12.56	11.74	12.42	10.49	10.5341	9.72498	11.46	11	12.19	10.76	11.87	11.3	12.1	11.93	10.94	11.15	12.45	10.5	9.98804	11.47	11.84	11.52	12.13	10.84	11.48
P08118	MSMB	13.11	10.4039	9.78	10.39	12.7043	11.93	11.59	13.2091	12.21	13.71	13	11.78	12.93	11.91	12.1467	13.48	12.4583	10.5875	13.3428	9.91	12.45	11.64	16.11	12.693	12.3312	7.07	13.02	11.7988	12.79	13.64	12.56	12.41	9.86	13.94	12.92	12.98	13.2	11.27	13.91	12	11.8622	10.8387	13.9872	13.212	13.18	12.9175	9.85	12.0893
P08123	COL1A2	14.8	14.37	13.68	15.73	15.78	16.27	16.18	16.05	17.32	16.11	14.36	15.67	15.72	14.81	15.09	13.09	11.83	16.26	13.28	15.18	15.11	15.64	12.96	15.41	15.18	16.93	17.57	17.87	14.21	16.88	15.42	16.25	17.8	17.38	14.57	15.16	16.99	14.71	18.42	18.41	17.7	12.29	18.46	17.97	11.87	14.99	14.61	12.99
P08133	ANXA6	13.47	13.1	9.4	13.92	12.37	13.83	12.49	13.19	14.45	13.04	12.37	13.43	9.1	15.48	12.48	13.09	10.68	10.29	11.69	12.55	13.33	12.74	15.87	13.65	14.16	15.52	15.02	14.25	10.04	15.5	15.83	14.51	14.54	11.02	15.35	14.78	15.37	15.82	13.64	15.16	13.79	11.12	14.45	14.7	14.68	11.31	10.08	10.7
P08134	RHOC	10.05	9.19946	12.47	10.3139	10.66	10.48	9.334	10.71	9.02	9.27578	10.15	9.79	9.77045	9	10.0946	10.2473	10.0085	9.50758	12.08	12.01	11.2	11.16	12.66	11.73	9.91	11.94	11.82	9.95	9.61313	10.73	12.38	12.92	9.72	12.07	12.29	11.28	10.13	10.7	10.96	9.19	9.26792	9.76535	11.91	11.32	10.3	11.48	11.43	11.54
P08134;P61586	RHOC;RHOA	12.17	8.53	11.58	10.29	12.92	11.59	10.3549	12.39	11.53	10.4326	11.26	12.01	10.8551	11.46	10.69	10.19	10.9833	10.1957	11.57	10.6	11.68	9.01	12.61	10.03	10.2	11.68	12.88	11.66	10.83	10.92	12.38	13.11	11.21	12.66	11.21	12.28	11.68	11.65	11.9	10.79	11.12	10.4464	12.55	12.62	10.23	13.51	11.12	10.31
P08134;P62745;P61586	RHOC;RHOB;RHOA	8.57891	9.14579	9.74203	9.59231	9.40414	10.48	8.6882	9.47043	8.46456	9.22623	9.5855	10.33	9.26	9.88709	9.2457	9.3446	9.74856	9.55631	10.73	9.76826	9.58539	9.21686	10.48	9.60259	9.67953	10.15	9.48705	9.38036	9.4612	9.40609	10.66	10.57	9.18049	11.1	10.1798	9.2841	9.60456	9.61746	11.34	8.96034	8.60239	9.85788	9.93	10.32	9.65204	8.9383	10.23	9.55239
P08185	SERPINA6	9.02732	9.13804	9.72946	9.7556	9.96007	9.73105	8.95565	10.0524	9.75525	9.18021	9.71602	11.48	9.70002	10.52	9.40467	9.53422	9.54536	9.6762	9.96443	9.72613	10.0663	9.44698	10.4754	9.24	9.57	9.75632	9.93	9.29221	9.4341	10.0581	10.77	10.44	7.93	9.94001	10.88	9.75	10.19	9.38	9.67624	11.71	8.83778	9.92349	10.2	9.8586	10.0733	9.27994	10.57	9.66215
P08195	SLC3A2	8.71497	9.14186	9.1	9.3831	8.3	9	8.78919	10.07	8.89646	9.22494	9.19941	9.74	9.68798	9.8918	9.1	9.62866	9.67043	9.64872	10.1441	9.80098	10.0473	9.29121	9.48	9.25	9.6624	11.21	9.79	9.07593	9.40528	10.1	10.58	11.17	8.59	11.19	10.58	9.08	8.69	10.18	9.41	9.28117	8.54431	9.87125	9.3	10.6	10.22	9.24	10.1608	9.3539
P08236	GUSB	10.65	9.15094	12.36	10.97	11.43	10.51	9.4	14.19	10.2	9.21	11.71	13.23	11.48	13.04	9.88	10.2808	11.7	10.2277	11.76	9.51	10.81	9.57	11.24	11.61	12.26	12.01	10.94	8.69	10.0809	10.67	12.92	16.38	10.92	14.43	11.35	12.23	11.04	9.59	14.41	9.22	9.71	10.37	13.67	16.66	13.89	12.88	15.27	13.03
P08237	PFKM	12.12	8.49	11.0291	9.79	11.08	10.4	9.30143	11.0963	8.8	9.07153	8.74	9.77512	9.63056	11.14	10.84	9.17	8.99	9.69868	11.19	10.2754	10.83	9.92	12.14	9.66	11.23	11.1	10.97	11.33	9.68413	11.51	12.53	11.39	11.09	11.54	11.95	11.05	13.12	11.73	10.59	11.33	9.82	10.0303	10.23	11.42	11.84	9.78816	10.9876	10.0899
P08238	HSP90AB1	13.43	10.74	15.67	14.4	13.87	13.48	11.49	15.61	13.66	11.68	13.68	13.34	11.05	14.58	13.09	13.19	13.73	11.32	15.97	12.45	14.32	11.99	14.37	13.52	14.15	15.24	15.11	12.75	12.21	14.2	15.77	15.84	14.04	16.2	16.54	14.88	14.22	13.97	15.42	13.19	12.3	11.11	16.75	16.84	15.61	13.78	15.12	14.23
P08238;P14625	HSP90AB1;HSP90B1	15.02	11.18	17.88	13.08	17.33	15.69	12.39	17.82	16.11	14.45	16.12	14.39	12.78	12.68	14.85	15.39	16.06	15.39	12.65	15.01	15.57	14.68	11.93	15.52	15.95	17.28	16.68	15.43	14.16	14.33	17.18	11.63	15.27	18.16	16.19	15.36	15.78	14.65	15.88	12.12	12.83	11.94	13.8	16.56	16.17	15.97	17.49	13.78
P08238;Q58FF7	HSP90AB1;HSP90AB3P	13.24	11.57	15.55	13.59	14.78	13.29	13.53	16.16	13.78	12.88	13.88	13.21	12.18	14.34	12.45	14.16	13.18	13.24	15.84	14.39	13.93	12.22	14.55	13.25	14.43	16	15.17	13.62	13.17	13.64	16	16.06	14.29	16.36	16.65	15	14.44	13.97	15.16	12.72	12.66	13.4	16.96	16.94	15.83	14.25	15.46	15.22
P08238;Q58FF7;Q58FF8	HSP90AB1;HSP90AB3P;HSP90AB2P	8.62918	9.1286	10.38	9.15204	9.06	8.66776	8.74972	9.14	8.42072	9.17724	9.28294	9.3773	9.68241	9.53	9.20227	9.45619	9.61385	9.51622	5.2	9.56219	9.35915	9.21354	8.47	8.9513	9.31202	9.3	8.24	9.00079	9.32975	10.42	11.32	11.72	8.36	9.47	10.49	8.8	9.17	8.83	9.93	8.47715	8.5319	9.85735	10.16	9.59	10.09	9.12842	9.79	9.21751
P08238;Q58FF8	HSP90AB1;HSP90AB2P	13.91	9.86	13.69	15.47	14.53	14.75	13.18	15.92	15.14	12.24	15.12	14.02	11.35	14.3	14.48	15.11	15.23	13.35	15.98	14.56	12.9	14.23	14.16	15.08	15.49	12.08	13.08	14.22	11.06	13.64	11.81	13.54	14.31	12.94	15.75	14.89	14.31	12.82	14.56	13.04	12.4	11.16	16.19	16.06	15.04	14.32	14.57	16.79
P08240	SRPRA	8.7916	9.15305	9.18	9.39476	9.73895	9.67908	8.79746	10.25	9.72074	9.22171	9.39358	9.26963	9.6858	11.02	9.45344	9.69149	9.92342	9.62872	10.59	9.85492	9.44	9.45907	10.76	10.32	9.02	10.59	10.93	9.38757	9.43667	9.34	11.01	10.92	10.52	11.08	11.38	9.34	10.0318	9.91091	9.29	9.06	8.69957	9.87431	10.29	10.39	11.52	9.17969	10.09	9.16
P08246	ELANE	9.71	9.97201	10.6616	12.14	12.1	11.3557	10.0369	11.1448	11.17	10.5157	13.45	10.22	10.5127	11.3491	10.361	10.839	10.3077	10.3576	11.0275	11.1135	9.86	9.66	13.5	10.7057	10.6294	11.1055	12.62	10.6531	10.4202	11.0658	10.25	11.61	11.186	11.3149	10.9853	11.8458	9.72	10.2	10.8554	10.9504	10.6709	10.4008	11.2758	11.1413	11.1603	11.152	11.2237	10.7844
P08253	MMP2	9.59296	9.08332	10.0172	9.9813	10.1196	9.58992	9.04057	9.74605	9.87974	9.45165	9.70781	9.35715	9.71981	11.04	9.39095	9.43373	9.82301	9.61396	9.97499	9.94472	10.054	9.31559	9.34	10.2081	9.77	10.99	9.51	9.15889	9.71863	8.26	10.21	10.85	9.81311	10.3734	11.45	10.3578	11.66	11.12	10.3356	10.14	9.17904	10.0698	9.54	10.62	11.3	9.18858	9.79326	9.40036
P08254	MMP3	9.06624	9.15758	9.86886	9.57208	9.48396	9.57935	8.86332	10.33	9.43712	9.13394	9.43096	9.46713	9.70517	10.68	9.32935	9.43119	9.63183	9.60204	11.68	9.72892	9.39368	9.33313	10.3574	9.22	10.51	10.5965	10.3911	9.30591	9.42121	7.86	10.3192	10.1	9.34	9.69	11.2735	9.64	10.2668	9.93412	9.60682	9.4733	8.736	9.85714	9.67	11.0661	10.6351	9.11695	10.1087	9.95297
P08263;Q7RTV2;P09210	GSTA1;GSTA5;GSTA2	9.84455	10.55	10.88	9.80977	7.5	10.8646	9.48648	10.1956	9.23	10.0065	10.2615	10.2306	9.66606	10.3683	9.63304	8.48	8.91	11.02	10.77	8.85	13.69	11.23	10.232	12.69	10.0833	8.98	10.2895	9.76131	9.4095	10.2561	11.03	11.14	7.35	10.4953	10.69	9.01	10.0724	10.392	9.58	8.09	11.02	9.79	10.2061	10.5552	9.69	11.37	10.9423	11.38
P08294	SOD3	13.95	9.48	12.04	13.34	13.07	15.26	12.55	12.78	15.02	14.33	14.74	14.79	11.83	14.33	12.68	11.51	10.98	11.21	10.27	11.07	12.37	11.93	15.62	15.13	13.33	14.1	15.14	12.32	11.96	13.69	14.58	13.63	13.77	13.59	14.46	14.58	16.03	14.86	18	14.82	11.53	9.32	14.2	12.71	13.23	14.3	13.41	11.9
P08311	CTSG	12.4	12.39	12.26	15.81	14.1	12.35	12.1	12.8	13.73	12.43	14.79	15.32	12.17	12.79	13.88	13.82	13.09	10.72	13.44	13.34	12.01	15.04	15.99	13.01	11.18	14.69	15.33	12.75	11.7	12.41	13.96	15	15.26	11.9	15.01	12.58	16.67	15.93	12.22	13.54	11.98	10.68	9.06	7.64	14.15	12.35	9.72	11.8692
P08397	HMBS	8.75017	9.13485	10.03	9.10909	9.16087	8.96304	8.76419	8.88	8.34883	9.13451	9.05651	9.2667	9.68551	9.19492	9.11	9.40344	9.4157	9.22065	10.67	9.45837	9.16929	8.92043	8.5046	9.01821	8.82475	9.11083	9.13245	8.91216	9.34199	9.06717	9.19393	9.05368	11.83	8.67	8.98	8.91567	8.75	8.30158	8.91617	9.06167	8.64996	9.70221	9.51259	8.01	8.14	8.97558	8.98573	9.13082
P08473	MME	10.66	9.62135	11.89	11.5931	13.31	15.21	11.0721	12.24	14.79	11.16	12.43	15.35	10.6025	11.4217	10.6968	10.9977	13.24	10.0717	12.3116	10.6088	11.5572	10.3804	13.49	11.0602	11.2903	12.0783	11.6233	10.5643	9.70514	10.8746	10.58	12.43	10.831	9.65	8.81	13.41	13.19	10.21	11.9	10.39	10.4765	10.2743	12.4994	11.38	12.68	11.4044	10.43	12.24
P08493	MGP	9.52903	9.26443	10.058	10.4827	9.44	10.6	9.30193	11.27	9.64	7.2	7.02	9.09	9.79824	9.55	9.74239	9.84152	9.76587	8.75	9.90943	10.2298	10.9375	11.76	11.06	12.68	8.63	10.98	10.26	9.40558	9.53396	10.88	10.5	10.87	11.79	10.28	11	10.46	12.19	11.87	11.97	11.32	11.12	9.821	7.56	7.97	10.74	9.35155	10.4286	9.8576
P08514	ITGA2B	9.87065	9.27922	10.6265	9.32	10.1639	10.52	8.91336	10.59	11.86	9.28214	9.82378	9.88	9.67478	9.25	9.67149	9.68615	9.80781	9.62611	10.8669	9.98	10.5531	10.22	11.2103	10.89	10.462	9.19	10.2383	9.44341	10.0251	10.36	11.54	10.9919	12.66	10.4	11.55	10.9308	10.8904	11.17	9.5	10.4	10.58	10.0026	10.9178	10.12	11.2417	9.94565	10.7997	9.71547
P08559	PDHA1	9.11	9.49	11.69	10.92	10.41	10.51	9.23191	11.98	10.55	9.75808	9.03	10.3627	9.77235	11.32	10.42	10.83	11.39	10.59	12.05	10.41	11.64	9.35	12.03	12	12.15	10.89	12.09	10.0675	9.59528	12.25	12.99	13.24	13.33	13.26	13.43	12.16	11.83	11.69	11.67	11.34	9.4	11.12	12.75	12.14	11.81	9.91	12.16	11.7
P08559;P29803	PDHA1;PDHA2	9.09	8.95714	9.25	10.2124	10.4202	10.073	9.25507	8.74	10.34	9.27121	10.0674	9.70374	9.74992	10.67	9.8141	9.3344	9.51147	9.66904	10.54	10.0439	10.46	9.77258	12.31	9.93	11.25	10.12	11.6	9.87335	9.46783	11.0381	8.61	10.25	12.17	10.84	11.48	9.16	12.37	13.04	12.14	11.25	8.70231	9.66884	14.01	12.07	10.59	9.28	11.38	10.5768
P08571	CD14	8.73657	9.12536	9.66406	9.70933	9.38935	9.26612	8.70204	9.03282	8.72487	9.06214	9.44531	8.81	9.69699	9.59321	9.46212	9.21193	9.46091	9.5291	7.03	9.5283	9.73333	9.17644	10.03	9.38825	9.31757	9.75	9.22	9.03931	9.38061	9.56384	9.04	10.07	9.41992	10.06	9.73	8.01	9.71	10.96	8.53	10.2	8.65107	9.8075	10.04	10.13	10.03	9.24375	9.64526	9.40463
P08572	COL4A2	12.33	12.66	9.99	12.64	12.94	13.06	11.53	12.95	13.15	12.13	9.75	11.4	10.23	14.1	12.51	11.05	11.26	11.8	12.27	11.99	13.46	12.32	15.79	13.21	12.7	16.49	15.82	13.17	9.94871	15.06	15.3	15.04	14.44	12.43	14.59	13.15	14.86	15.85	12.86	15.2	14.1	10.5223	14.61	13.11	13.92	8.83	9.56	10.89
P08574	CYC1	10.6294	9.4347	12.33	11.3132	11.7308	10.8662	9.79931	10.95	10.6241	9.51813	10.31	8.91	9.92987	11.5466	10.2594	10.3398	9.62	10.3228	11.95	10.0014	8.85	9.77155	11.48	10.13	10.71	13.72	10.75	11.23	9.56242	11.3412	12.96	12.93	11.05	14.57	13.91	11.29	11.85	12.31	12.99	11.33	12.12	10.2999	14.01	14.43	11.24	11.81	13.86	12.28
P08575	PTPRC	9.04464	9.15562	9.99769	11.08	9.81426	6.62	8.84257	10.35	9.60763	9.10326	9.31713	9.06	9.66965	11.08	9.70592	9.59783	9.56502	9.63776	10.3109	8.65	11.18	7.02	10.61	10.0244	10.1148	11.53	10.27	8.42	9.42043	9.57	11.37	11.15	9.58	10.7837	9.27	9.89964	10.61	9.73	10.0298	10.85	8.76741	9.85796	10.8537	10.9131	10.8849	9.25796	10.1702	9.92264
P08579	SNRPB2	8.78232	9.18781	10.35	9.46418	9.78902	9.2992	8.78006	11.24	9.17405	9.14615	9.4142	9.63178	9.64072	10.37	9.2215	9.02564	10.04	9.593	10.64	10.016	10.4752	9.85975	10.4914	9.82	9.92602	10.17	8.7	9.71827	9.58804	9.75051	11.5	9.83	10.0765	11.75	11.94	9.22	10.6	7.66	9	9.1556	8.72526	9.84019	12.25	12.35	10.99	9.93	9.54	9.65245
P08590;P05976	MYL3;MYL1	13.65	11.1	11.33	12.82	13.81	11.97	13	12.53	11.51	14.28	15.2	8.92	11.58	12.92	9.77	11.66	11.56	12.01	10.05	13.4	8.14	14.31	14.09	13.59	12.88	13.75	9.19	12.59	8.63	11.04	10.41	12.6422	12.7736	9.37	13.0092	12.52	12.1	11.24	12.5646	11.8674	16.13	14.2	12.3812	12.5986	12.89	8.58	8.97	12.037
P08603	CFH	9.96247	8.55	10.3074	11.31	10.6506	10.2113	9.14772	10.3031	8.72	9.6071	9.61193	12.75	9.76949	10.85	9.9752	9.72708	10.0723	9.74017	9.87592	10.7	11.76	10.0834	12.34	9.69	9	10.93	12.54	9.46523	9.60026	10.84	12.59	11.38	11.09	9.11	10.64	11.05	10.79	12.71	10.3437	11.95	9.82	9.41228	8.3	10.87	11.05	9.96056	10.3633	9.5947
P08603;Q02985	CFH;CFHR3	8.98255	9.12253	9.24763	9.33918	9.44446	9.33341	8.8028	9.27722	9.26336	9.00389	9.43976	8.43	9.71433	9.26	9.07389	9.35194	9.51053	9.54537	9.81274	9.4973	9.84321	9.2054	11.32	8.80709	9.44645	7.89	11.2	9.03495	9.39493	8.45	11.4	10.19	9.65527	9.49349	10	9.54032	8.57	12.06	9.65892	10.04	8.62743	9.98698	10.1312	10.13	9.5506	9.21073	9.71963	9.47415
P08621	SNRNP70	12.55	9.61	13.25	12.86	12.68	11.32	10.7363	14.49	13.03	11.21	12.57	11.17	9.35	13.8	12.25	11.25	12.8	11.02	14.28	12.47	14.05	12.03	13.24	13.35	13.2	14.34	13.64	12.17	11.39	13.34	14.85	13.86	14.35	15.73	15.08	14	13.35	12.43	14.13	12.38	10.44	11.6405	15.15	15.21	14.42	12.72	14.56	11.95
P08637	FCGR3A	6.31	9.19242	9.78713	9.90099	10.159	10.1231	8.90287	10.72	10.0952	9.30458	10.44	12.7	9.68874	11.01	9.91274	9.77796	9.76738	9.74744	10.4974	11.23	10.8313	11.67	11.23	11.31	10.508	9.77	11.44	9.62158	9.50016	10.7751	10.87	11.54	10.76	10.3445	11.01	9.59	10.4532	11.46	9.87642	9.98579	8.89479	9.86868	9.32	10.65	10.52	9.45231	10.4485	9.68062
P08648	ITGA5	10.21	11.02	10.97	11.63	11.18	10.32	11.17	11.1534	10.15	9.75266	10.69	10	9.74893	11.78	10.423	9.70008	9.95528	10.72	10.77	10.06	8.92	7.93	13.43	11.02	9.58	10.42	10.86	11.09	9.93146	11.83	12.41	11.83	11.0858	11.7338	11.5	11.43	12.31	12.4	9.95	11.86	11.12	10.1992	11.5192	10.26	12.46	9.76	10.5376	10.0492
P08670	VIM	15.69	13.16	14.05	17.18	16.6	16.57	14.16	18.42	17.45	15.53	17.09	16.85	13.41	18.18	16.35	14.26	15.15	14.32	16.64	15.92	17.69	16.14	18.03	17.18	16.87	17.93	18.07	15.3	14.3	16.85	17.89	16.8	18.36	16.99	18.54	16.94	18.15	18.25	16.37	17.26	14.76	12.81	17.53	18.37	18.2	15.34	14.47	14.28
P08670;O95678;P48668;Q01546;P08729;Q5XKE5;Q8N1N4;P12035;O43790;Q14533;P78385;P04259;P05787;P02538;P14136;P13647;Q9NSB2;P78386	VIM;KRT75;KRT6C;KRT76;KRT7;KRT79;KRT78;KRT3;KRT86;KRT81;KRT83;KRT6B;KRT8;KRT6A;GFAP;KRT5;KRT84;KRT85	14.28	13.31	15.55	16.99	15.23	13.29	12.28	14.68	15.25	13.5111	14.31	12.82	15.66	15.46	13.31	12.1	13.8	14.23	15.24	12.47	14.76	13.37	12.42	14.17	14.28	14.47	14.63	12.43	13.3135	14.49	13.88	15.48	15.22	13.34	12.48	14.99	13.9	11.42	16.96	13.69	12.6	9.68	17.15	12.52	14.25	13.4	14.73	14.96
P08670;P07197;P07196;P12036;P17661;Q16352	VIM;NEFM;NEFL;NEFH;DES;INA	16.23	16.96	13.18	16.49	16.71	16.46	15.22	16.6	16.63	16.41	16.8	16.02	14.96	17.33	15.04	15.21	11.56	13.85	15.97	15.66	16.11	16.55	18.42	17.32	17.41	17.4	17.62	17.21	15.8	17.97	18.1	17.36	16.97	16.29	17.84	16.75	18.36	18.08	15.43	17.06	17.09	10.9	16.3	17.51	17.4	16.29	13.84	11.79
P08670;P07197;P17661;Q16352	VIM;NEFM;DES;INA	13.93	14.18	10.93	13.02	13.04	13.15	14.62	13.09	13.3	11.55	13.06	12.14	10.2662	14.53	13.64	12.77	9.99	13.91	12.55	11.77	13.34	13.5	17.18	13.83	15.81	14.17	14.61	14.1	10.011	14.65	16.01	14.57	14.31	9.96	14.99	12.81	15.2	15.95	11.66	13.21	14.54	9.97079	10.4	13.45	14.83	10.28	8.58	11.18
P08670;P08729;P41219;P05787;P17661	VIM;KRT7;PRPH;KRT8;DES	11.0792	11.59	10.14	14.21	12.86	11.1494	9.87075	11.45	11.4016	10.8968	11.92	10.4606	9.85667	11.85	10.1965	9.93017	10.6541	9.99682	10.3359	10.656	10.8106	10.5654	10.2968	10.0065	10.78	9.9787	9.93273	9.26972	9.80696	9	10.0971	8.99015	10.0242	10.2553	10.1109	10.2674	10.2024	10.2535	10.2006	9.08	9.881	10.1841	9.01	9.38009	10.3676	10.0569	10.2002	10.0139
P08670;P08729;P41219;P05787;P17661;Q9NSB2	VIM;KRT7;PRPH;KRT8;DES;KRT84	20.03	19.68	20.19	18.76	21.19	18.5	19.27	20.25	20.09	18.3	19.59	17.85	17.61	20.55	18.76	18.28	19.36	19.73	20.05	18.54	19.93	19.74	17.16	19.64	19.6	16.35	16.26	15.52	15.0942	11.5	12.91	14.54	15.8422	15.533	10.76	14.25	11.47	11.8	15.6032	11.99	12.37	15.0077	11.56	12.37	14.58	12.98	14.23	13.46
P08670;P17661	VIM;DES	12.77	15.43	12.63	16.4	14.22	14.33	13.29	14.8	15.79	16.47	14.4	17.46	13.03	14.5	13.88	15.09	13.49	13.72	12.93	12.94	14.13	12.6	15.3	14.54	14.98	13.28	14.09	14.83	14.46	14.24	15.05	12.87	12.04	15.18	14.52	12.65	16.69	16.08	13.74	14.42	16.18	12.8826	11.52	13.56	15.73	13.91	15.46	14.1846
P08670;P41219	VIM;PRPH	13.29	13.59	11.95	12.71	11.85	13.11	13.15	14.57	14.5	11.42	13.85	14.12	12.73	15.77	13.56	12.35	11.44	15.11	13.02	13.29	14.56	14.27	15.03	14.58	14.38	15.27	14.24	12.99	12.44	14.32	13.97	14.39	15.74	12.29	14.4	14.02	14.99	14.79	11.75	14.01	11.7	12.75	13.79	14.75	15.38	10.77	9.72	10.28
P08697	SERPINF2	10.227	9.70219	10.9215	10.5639	9.09	11.76	9.34177	10.4045	10.24	9.59602	9.84374	11.9	9.87902	9.99	10.89	9.65018	10.1001	9.85235	10.3538	10.23	11.07	9.88344	11.21	9.42	10.6123	9.64	11.91	9.71892	9.62329	11.09	11.76	9.91	11.58	11.17	10.37	10.64	12.2	12.65	10.06	11.02	9.61858	7.94	11.277	10.45	8.13	10.1398	9.05	9.75132
P08708	RPS17	10.84	9.49524	11.95	11.37	11.6	10.8	10.03	12.58	11.21	12.7	11.36	11.29	10.9	12.3	11.6	11.35	12.05	9.62	12.61	11.63	12.47	11.75	12.01	11.56	11.79	12.04	11.96	12.58	9.72668	12.18	12.64	12.46	12.78	13.74	13.6	11.87	11.97	12.01	11.59	11.56	9	11.53	12.23	12.81	12.56	11.43	12.44	11.11
P08727	KRT19	10.96	11.5531	15	14.2644	17.5	13.34	11.71	13.73	16.35	12.87	16.29	13.2526	12.85	14.7	14.07	10.35	14.29	14.36	11.26	13.64	17.62	14.07	14.82	15.56	12.52	15.79	15.69	14.38	12.1439	14.56	15.71	17.38	11.34	13.89	16.8	12.25	16.14	14.59	16.2	14.64	13.04	11.7153	17.43	18.21	16.91	15.02	11.25	16.58
P08727;P02533	KRT19;KRT14	11.4899	9.8932	14.14	9.49	12.31	10.89	10.5577	11.92	11.66	11.17	12.46	11.6886	10.2121	10.8	11.3131	11.1157	11.1437	10.6618	12.5013	9.18	13.58	10.6	11.16	12.18	10.32	12.74	12.13	11.3454	10.5738	12.92	11.65	13.28	11.7516	10.98	12.74	10.78	12.24	10.91	12.96	11.62	11.67	11.5	14.77	14.54	12.05	11.94	12.566	11.9
P08727;P02533;Q04695	KRT19;KRT14;KRT17	11.8871	10.2443	11.6788	11.8954	12.3565	12.2267	11.2175	12.2944	12.3116	12.4681	12.1824	11.895	11.0171	10.26	11.084	11.7061	11.6455	11.268	11.7754	12.0481	11.7157	11.662	12.0516	12.2547	11.5811	11.9048	11.7435	11.2939	11.7871	11.81	13.81	9.28	11.8184	13.15	11.17	12.1384	8.92	12.16	12.7105	12.63	12.98	10.29	12.2	12.23	13.11	12.37	11.7206	14.1
P08727;P05783	KRT19;KRT18	18.61	11.57	20.27	17.69	21.51	17.02	16.41	19.41	18.16	14.41	19.07	13.85	17.52	16.98	15.68	14.48	17.95	16.94	19.44	15.23	19.06	15.58	12.96	17.41	16.85	19.97	18.41	18.18	17.37	16.72	14.82	14.69	16.63	19.65	15.53	18.8	18.56	16	19.49	16.69	15.65	13.13	16.69	19.61	19.36	18.9	20.56	14.63
P08727;P08779	KRT19;KRT16	11.6272	9.59744	12.1058	11.269	11.47	11.46	9.44	11.22	13.25	11.28	11.4	12.1763	10.3249	11.38	11.27	10.7917	10.8536	10.8241	12.5396	10.95	13.66	11.74	11.79	12.73	9.21	11.14	12.88	11.45	10.564	11.69	12.33	14.54	11.4498	13.62	14.15	10.48	13.25	12.38	13.33	12.74	12.25	10.7915	15.83	15.31	12.61	12.51	9.39	12.81
P08727;P19012;P02533;P08779;Q04695	KRT19;KRT15;KRT14;KRT16;KRT17	14.45	12.96	15.88	13.54	13.8	16.18	14.16	15.99	17.32	15.61	15.24	14.72	14.2	15.02	14.69	12.99	14.25	13.07	13.24	13.41	16.74	14.98	15.95	16.12	14.37	17.5	17.14	15.53	14.27	14.81	16.54	13.85	14.16	16.31	14.41	15.02	16.46	15.88	15.39	16.18	12.13	12.76	15.74	15.23	17.69	16.59	14.66	16.3
P08727;Q04695	KRT19;KRT17	11.4665	9.65416	11.65	11.6141	14.51	10.24	10.4776	11.68	13.4	9.88	12.82	11.4462	9.11	11.27	8.25	11.0497	10.08	11.06	12.7119	10.65	14.4	10.41	13.12	12.39	10.66	14.04	13.14	12.12	10.6156	11.14	13.07	13.59	11.4229	11.88	13.42	9.88	13.52	11.65	14.15	12.71	9.82	10.7558	14.75	13.58	13.68	11.88	9.88	11.63
P08727;Q99456	KRT19;KRT12	9.42406	9.18172	11.51	10.1003	11.89	9.96568	8.93346	10.0842	10.37	9.14261	10.23	9.93285	9.64296	7.38	9.60452	9.61397	9.81883	9.67152	10.9878	10.2535	12.78	9.2576	9.85149	10.2761	10.3605	8.52	8.76	9.37867	9.51109	9.69	9.29	12.21	9.99701	10.7219	10.6631	9.86061	10.71	9.86044	10.96	9.32	8.80099	9.95017	11.85	12.66	11.99	7.62	10.501	10.68
P08729	KRT7	11.8454	10.0076	10.7315	11.2477	14.33	8.97	10.5195	11.4397	13.76	9.57	11.9	11.9937	9.64792	10.9	11.86	10.6684	10.3705	12.03	9.2	10.87	15.73	10.4	13.78	12.61	11.2205	13.79	11.49	10.8302	10.2651	9.99	13.59	14.02	12.2387	8.71	9.77	12.137	10.6	12.02	11.4467	8.51	10.681	10.3658	8.59	11.9881	15.2	11.3963	11.1471	5.24
P08729;P19013	KRT7;KRT4	10.0345	9.40204	11.1123	10.363	10.87	10.225	9.25266	11.446	10.69	9.2895	10.1625	10.0379	9.81219	10.7492	10.082	9.65601	9.84879	10.1726	10.6912	10.4067	13.14	9.79037	10.02	10.6	10.5644	9.64	11.62	9.7905	9.68754	10.7966	11.08	12.31	11.0651	11.3406	11.4578	11.2044	10.896	10.6468	10.8087	10.2692	9.27489	9.98299	11.1532	11.6965	11.36	10.1222	11.0311	10.4805
P08729;P19013;P05787;P14136;Q6KB66	KRT7;KRT4;KRT8;GFAP;KRT80	12.71	9.23	14.83	11.67	13.83	12.6	11.55	13.6	14.17	12.35	13.57	13.28	11.2	14.67	11.52	11.95	12.9	10.8316	13.33	12.42	13.46	11.48	14.35	12.15	13.1	13.83	12.87	10.22	10.5545	13.1	13.48	15	11.35	10.77	14.67	14.45	13.62	11.04	12.93	12.38	11.68	10.8863	15.85	14.69	15.11	10.75	13.23	13.71
P08729;Q14CN4	KRT7;KRT72	10.1423	9.4362	10.9092	10.1026	12.13	10.2459	9.4323	10.8174	10.6157	9.61962	10.2823	10.2779	9.95905	10.4341	10.1833	9.95449	10.0047	10.4219	10.7977	10.421	11.56	9.67225	10.9338	10.5627	10.3087	11.02	7.49	10.0823	9.56856	10.2065	11.19	11.77	10.6823	11.7102	10.8863	10.7222	10.8367	9.41	10.9282	10.4031	9.69962	10.1772	11.0763	11.3944	10.24	10.2224	11.046	10.0009
P08729;Q5XKE5	KRT7;KRT79	10.1672	9.47544	11.1153	10.4315	11.67	9.75243	9.24731	11.009	11.53	9.60141	10.3528	10.4911	9.9559	10.5224	10.0395	9.68647	9.94567	11.13	10.4275	10.7537	11.62	9.64362	10.19	8.22	8.28	10.7	10.4661	9.58797	9.44386	11.008	11.23	12.37	11.0502	11.4574	11.1898	11.2849	11.0496	8.77	10.8641	10.9264	9.83476	10.003	11.2735	11.7881	11.74	10.4855	11.2857	10.2919
P08754	GNAI3	10.6918	9.26174	12.04	10.19	11.55	10.8856	9.5543	12.22	9.81	9.34389	10.7	10.45	9.94268	11.3522	10.1803	10.4164	10.2619	10.1197	11.49	10.6905	10.92	9.74009	11.99	10.4102	10.99	11.53	12.32	10.5902	9.89104	10.8348	10.1	11.44	10.9345	11.59	12.29	11.12	11.74	11.8	11.68	10.5761	9.2644	9.56272	12.29	12.7	11.62	11.14	11.82	10.5769
P08754;P04899;P63096	GNAI3;GNAI2;GNAI1	8.74351	9.12907	7.01	9.29029	8.86005	9.1136	8.74821	9.44043	8.7054	9.13959	9.33	9.45977	9.69045	9.36474	8.97943	9.43322	9.36035	9.51576	9.85203	9.53148	9.43758	9.06727	10.66	9.05571	9.26069	9.06447	9.42	8.924	9.35571	9.43	10.44	10.91	9.25	7	10.2356	8.13	9.28772	8.99	9.04402	9.18695	8.6149	9.71288	7.56	8.88	9.95928	9.13476	9.46059	9.45193
P08754;P09471;P04899;P63096	GNAI3;GNAO1;GNAI2;GNAI1	6.03	9.05303	9.08	7.81	8.13	9.11	8.83806	9.73	10.54	9.22719	8.71	9.52	9.71522	9.75	9.84	8.9	5.8	9.7417	10.62	9.34	9.99	9.08996	11.58	9.91	9.77	9.17	10.39	8.46913	9.24707	10.53	9.52	10.3	10.9	9.82	10.77	10.1	10.78	10.74	8.88	4.99	8.30354	9.88559	10.76	10.33	10.43	8.95092	9.32	3.54
P08754;P11488;A8MTJ3;P04899;P19087;P63096	GNAI3;GNAT1;GNAT3;GNAI2;GNAT2;GNAI1	9.79	9.48757	11.87	11.276	12.89	12.9	9.4393	12.75	11.51	10.1861	11.89	12.73	10.0223	11.4	11.27	9.98681	9.46	10.0033	12.3	9.93	11.94	9.80943	13.35	10.93	11.64	11.83	12.5	9.99	7.69	11.11	13.29	13.27	11.52	13.65	14.37	12.42	12.94	12.2	12.68	10.99	10.342	10.1767	14.45	14.54	12.69	11.7	14.11	10.9273
P08758	ANXA5	15.88	13.63	15.55	16.68	17.01	16.35	13.18	17.28	16.81	15.5	16.06	15.94	12.41	16.76	15.66	15.1	15.8	13.78	15.92	14.77	15.25	15.31	16.74	16.87	16.53	17.4	16.82	15.31	14.24	16.93	17.26	16.9	17.02	16.33	17.33	17.65	16.84	16.63	17.91	16.51	14.22	11.53	18.41	18.03	17.9	16.33	17.33	15.1
P08779	KRT16	9.73	9.2892	9.27	7.45	10.03	9.98	10.17	11.2	11.24	10.81	12.65	10.22	10.42	11.91	10.52	9.73	9.81	10.1647	10.87	9.99	10.18	10.1383	8.25	9.91	10.63	10.2299	10.2683	9.67611	9.98	10.5587	11.19	10.9921	10.2	10.33	11.5906	10.09	10.7665	11.152	12.21	10.1503	9.14	11.27	10.45	11.5612	8.96	10.4471	9.02	11.65
P08865	RPSA	13.73	10.6113	15.45	14.81	14.72	13.04	10.99	16.1	13.05	10.91	14.39	12.73	11.57	13.97	11.45	11.57	12.74	9.76	16.04	12.42	14.98	12.44	15.01	13.39	13.46	16.09	14.78	13.26	11.88	13.53	15.62	15.65	14	17.14	16.52	14.69	14.77	13.47	14.81	13.49	10.9	10.4	16	16.98	16.89	14.49	16.22	14.22
P08962	CD63	10.67	9.27699	11.06	10.3247	10.86	11.73	9.38355	11.15	8.87	9.25913	10.2541	15.44	9.9553	8.43	9.99168	9.64472	9.72152	9.57166	11.0483	9.96907	10.7303	9.9339	10.79	10.1876	10.5288	9.03	10.7124	9.76654	9.52832	10.41	10.7	11.5	10.2575	12.42	10.5	11.63	11.0747	10.7919	10.8137	10.4143	10.2	9.60166	12.65	10.88	10.7762	9.99799	11.51	10.1402
P08F94	PKHD1	10.9763	10.2688	11.6627	11.2175	11.1818	10.6	10.4448	11.5672	11.4746	10.4139	13.54	10.7556	10.2928	12.2786	10.56	11.2715	10.8254	10.3848	10.87	11.4	11.4206	10.9371	12.9465	11.9455	12.1224	11.34	12.1991	11.0915	9.98999	12.3922	12.5862	11.48	11.582	11.5464	12.3863	12.22	11.65	12.726	9.51	12.64	11.88	9.69095	12.0392	11.8896	12.2484	13.65	10.84	10.4499
P09001	MRPL3	8.84353	9.13334	9.41809	9.13797	8.91602	8.98449	8.76929	8.96	8.41981	9.18845	9.2541	9.39824	9.679	9.31807	9.11631	9.53566	9.68346	9.53748	9.98	9.52235	9.48528	9.14537	8.82	9.18032	9.23589	10.2921	9.03025	8.65675	9.33595	9.04568	9.77	10.29	10.61	10.5	9.86	9.0444	9.48648	9.52001	9.38442	9.19926	8.61857	9.79663	10.19	10.28	9.85	9.13357	8.99	9.15707
P09012	SNRPA	11.34	9.20014	11.81	11.23	10.95	9.45	9.26737	12.14	11.03	9.38775	11.47	9.66675	9.78089	10.78	10.3121	10.0123	10.5151	9.79033	11.49	10.3	10.85	9.7483	10.42	9.7	10.77	11.5	11.51	10.0597	9.4808	10.59	12.45	11.91	11.27	11.94	12.81	10.45	9.72	11.45	12.46	11.27	8.80817	9.99075	12.22	12.86	12.1	9.95	11.85	10.95
P09012;P08579	SNRPA;SNRPB2	10.13	9.61201	10.2	10.81	13.11	10.52	9.69	10.93	12.29	10.99	12.44	9.52	11.75	10.35	12.18	11.43	12.17	11.88	11.02	11.79	11.98	11.23	11.8408	11.49	11.1	10.98	11.59	9.97	9.90119	11.73	11.84	10.63	12.12	13.32	12.37	12.01	12.02	10.17	12.65	8.88	10.3607	10.2189	13.48	13.62	11.62	11.9	11.51	11.56
P09038	FGF2	8.83066	8.98961	9.44413	9.64331	9.10774	9.45481	8.6231	9.45189	8.22	9.22381	9.45793	9.74742	9.73351	10.36	9.56391	9.5345	9.38889	9.47017	9.92458	9.62996	9.37269	9.25596	10.81	9.27	9.12	8.29	9	9.09978	9.39909	9.76	10	10.09	9.47	10.0794	10.74	10.64	11.55	11.38	9.08103	9.43	8.43447	9.81616	10.05	9.76	10.47	9.2333	9.63644	9.61808
P09104	ENO2	10.17	9.97	11.56	11.8	11.79	13.15	10.78	10.76	10.47	10.67	9.64	11.14	10.2243	11.23	10.64	9.29	9.14	10.2233	9.1	10.23	10.7	9.8	12.65	12.13	12.02	11.47	10.3	8.98	9.42001	13.24	12.7	11.89	11.21	9.64	12.18	11.99	12.07	13.8	10.84	12.01	10.25	10.2626	11.75	11.11	10.98	12.07	9.92	11.0473
P09110	ACAA1	11.11	9.71	11.53	10.4	13.09	11.23	11.27	12.31	9.84	10.2618	11.21	11.36	10.3961	12.02	10.6997	10.1639	14.04	9.82381	10.57	10.6016	10.88	10.4705	11.23	9.7	10.3	13.08	10.56	10.89	9.46	12.74	11.74	12.66	11.56	12.59	14.36	12.37	10.95	10.19	12.21	10.96	11.97	11.72	12.19	12.78	14.73	12.69	13.07	11.22
P09132	SRP19	9.34058	9.17401	10.94	9.99	9.93117	9.60703	8.92497	10.7455	9.58053	8.88843	9.61349	9.71554	9.69944	12.14	9.43084	9.32507	9.36	9.52256	11.48	9.59007	11.74	9.84899	10.45	9.88093	10.3274	10.5998	10.195	9.11191	9.46114	11.28	12.49	11.29	10.2532	11.071	12.68	10.69	10.6	10.7903	10.0769	9.71991	8.66757	9.82692	11.52	12.12	9.53	9.26088	10.47	10.59
P09211	GSTP1	12.72	10.62	10.27	11.38	12.3	13.11	10.81	11.79	13.21	11.54	12.87	13.39	10.47	14.4	12.05	12.54	10.86	12.79	11.95	13.09	14.51	12.3	15.17	13.48	13.89	13.86	13.97	12.6	11.15	14.34	14.93	14.41	13.42	12.25	14.07	14.62	13.93	15.06	10.63	13.36	11.63	10.4978	13.45	13.78	13.17	11.05	10.78	10.01
P09234	SNRPC	9.92	9.47578	10.71	10.53	10.4891	10.1074	9.31648	10.49	9.6	7.84	9.77697	9.77355	9.41448	10.96	8.91	10.1141	10.5856	10.2798	12.06	11.8	10.76	9.78	11.12	12.07	11.8	10.89	11.38	9.58435	9.79899	11	13.01	11.76	11.86	13.86	13.36	12.17	11.28	10.9	10.3602	9.74015	9.09067	10.001	12.1	12.31	11.01	9.69563	10.58	10.7257
P09237	MMP7	9.21767	9.3023	10.7328	9.98487	10.0492	9.2	9.01972	10.6363	12.65	9.59297	11.08	11.15	9.65485	10.2729	9.58206	9.60742	10.0563	9.72641	10.6034	10.1749	10.3162	9.77478	9.95	10.01	10.1825	10.4003	10.3258	9.61206	9.61865	9.96332	9.05	11.02	10.4488	11.59	10.465	11.42	10.475	10.36	10.1792	9.86282	9.06539	10.3083	10.7364	10.9041	10.5451	9.72846	10.7226	10.1488
P09382	LGALS1	14.18	12.36	15.31	14.12	14.68	15.05	14.54	14.85	14.92	15.22	14.42	16.08	14.12	15.48	13.51	13.74	12.52	12.38	12.68	15.29	14.61	15.17	15.69	16.06	15.24	14.35	14.57	13.22	14.13	15.47	15.97	15.5	15.55	16.17	15.34	15.4	14.76	15.4	13.38	14.49	14.56	15.79	14.89	14.81	13.05	15.63	15.02	15.99
P09417	QDPR	11.47	10.46	13.53	12.29	12.59	12.66	9.88	13.06	12.32	12.35	12.69	11.84	10.71	13.94	12.19	12.57	12.16	9.31	14.7	12.55	13.14	12.25	13.56	13.41	13.45	13.18	12.98	12.2	10.86	13.66	14.05	13.52	14.09	14.68	14.73	14.25	13.43	12.97	14.4	12.08	11.24	10.9246	14.71	14.14	13.33	12.92	14.13	11.31
P09429	HMGB1	10.3081	9.31564	11.3	9.9	12.09	10.91	10.32	11.34	10.97	10.55	10.99	10.07	9.96056	10.11	9.01	9.71	9.44	10.016	12.53	10.75	12.18	10.46	10.97	10.96	10.4	11.83	11.68	11.21	7.88	11.33	12.62	9.29	11.24	12.94	12.05	11.15	9.9	10.68	12.08	11.15	10.75	9.3634	12.86	13.24	11.09	9.33	12.23	11.18
P09429;B2RPK0	HMGB1;HMGB1P1	11.2	9.8529	12.6	11.87	11.98	12.42	10.93	13.33	12.99	10.91	12.33	12.3	10.74	12.68	11.51	11.26	12.21	11.61	11.86	12.08	13.38	10	12.64	12.18	12.7	12.69	12.93	10.89	12.79	12.75	13.62	12.28	11.69	13.84	13.05	12.92	12.15	11.73	11.2	12.03	10.53	11.34	13.16	13.25	11.47	11.33	12.97	12.28
P09455	RBP1	8.88	9.18054	9.91453	9.77591	9.23	10.5	8.97539	8.77	9.73	9.29116	8.26	11.06	9.72244	10.37	8.24	8.80297	10.1352	9.52849	8.89	10.28	11.34	8.58	11.86	10.46	9.36	11.23	11.2	9.21	8.98	9.59	10.27	10.25	10.1121	10.7721	10.95	10.8	11.12	13.06	9.1	11.95	8.75832	9.87456	11.71	11.56	11.07	8.89845	10.4403	9.6622
P09467	FBP1	11	9.74233	13.72	11.44	12.28	12.15	9.8	13.88	12.44	10.7	11.58	12.36	10.65	13.51	12.18	10.83	13.93	10.5496	13.6	11.74	12.97	10.51	13.23	11.61	12.6605	10.81	13.17	11.31	9.10885	12.66	14.62	11.99	12.71	11.28	15.05	13.37	13.23	11.88	14.59	12.18	11.21	10.7042	14.65	9.52	13.13	12.53	14.37	11
P09471	GNAO1	9.59262	9.19257	9.91127	9.9265	10.04	9.54089	9.15072	9.85732	9.93787	9.43857	9.36611	9.78	9.75905	10.04	9.32234	9.5194	9.73354	9.60671	9.96645	9.80777	10.0562	9.75332	12.49	8.97	7.6	10.7776	9.11	9.31409	9.53741	10.31	11.42	10.4997	10.29	10.1088	10.22	10.3	9.52	12.95	10.1992	10.1427	9.43058	9.90961	10.1901	10.49	11.17	9.09905	9.73327	9.7314
P09486	SPARC	8.69238	9.12944	9.48482	9.05165	8.76766	8.88777	8.76112	9.68	8.39651	9.14352	8.80712	9.35386	9.68628	9.11841	9.28588	9.24917	9.33577	9.51569	9.85164	9.74169	9.58	8.66	10.12	10.19	9.1	8.12	8.86	8.91976	9.34794	9.49	10.01	9.9	9.23	7.74	9.68	8.53	9.49	10.33	8.77313	9.08036	8.6971	9.68835	9.46918	8.83	9.46825	8.84236	8.75023	9.02699
P09488;P46439	GSTM1;GSTM5	11.18	11.66	13.82	10.82	10.76	13.21	10.91	11.8143	10.5849	11.76	8.4	10.2494	10.2427	11.1906	10.38	10.7191	10.5076	10.1544	11.3282	10.5658	12.72	10.4237	11.0691	11.79	10.9921	10.17	11.1607	11.9	10.3349	10.7617	12.38	11.11	11.32	11.15	11.624	11.09	12.22	10.8172	13.54	13	12.46	11.65	11.75	11.36	11.3592	14.26	12.14	11.7983
P09493	TPM1	13.81	16.47	11.92	16.99	14.25	16	13.38	13.99	15.8	14.43	13.86	13.61	11.54	16.43	15.28	16.46	14.19	14.42	14.94	14.83	13.18	14.6	17.85	16.36	16.41	15.33	16.95	15.52	12.82	17.19	17.05	15.91	14.88	13.78	17.02	16.28	16.84	17.27	14.69	15.48	15.41	11.18	11.96	15.23	16.68	11.67	12.04	15.12
P09493;P07951	TPM1;TPM2	13.43	15.96	9.85	15.1	14.32	14.6	13.73	14.26	15.25	13.34	12.83	13.22	11.14	16.26	13.89	14.6	11.53	13.82	12.99	14.01	12.35	14.25	17.11	16.4	16.63	14.85	15.21	15.53	10.78	15.8	16.53	14.7	15.94	12.76	15.89	14.75	16.34	15.92	12.82	15.69	15.87	12.44	11.01	15.32	17.43	10.93	10.1	12.89
P09496	CLTA	11.25	9.96611	12.71	12.58	12.72	11	11.3915	13.82	12.19	11.94	12.46	11.42	11.78	12.8	11.63	10.46	11.2	11.73	12.67	12.8	14.11	12.36	11.97	13.04	12.45	11.11	13.03	10.12	12.27	11.82	12.53	12.97	11.84	14.77	11.52	11.97	12.16	10.72	11.08	11.0711	10.5912	11.6452	12.78	13.27	12.67	11.77	13.55	11.6597
P09497	CLTB	8.98	9.17129	11.75	9.85	9.11	10.32	11.06	10.55	10.37	7.82	9.9864	9.27	10.06	10.81	9.4	10.1656	10.2249	10.18	9.81	11.45	10.74	9.87	10.38	10.54	9.99	9.95525	10.38	9.70427	8.55	10.47	10.91	11.36	10.86	11.37	9.22	10.14	9.27	9.61	7.65	9.38351	9.22047	10.5457	8.96	10.47	10.39	9.77	10.15	10.73
P09525	ANXA4	12.18	11.49	11.74	11.36	11.9	12.15	11.31	12.94	12.54	11.62	11.69	11.26	11.44	12.47	11.43	11.63	12.3	12.04	10.92	11.32	12.62	11.69	13.72	12.49	11.97	12.47	11.73	11.36	8.69	13.15	14.04	13.52	12.42	12.45	13.63	13.74	13.18	13.72	11.82	12.11	11.21	10.6899	12.79	13.33	13.17	10.09	12.97	13.16
P09543	CNP	10	9.00235	10.53	9.97	11.97	12.56	9.77	11.83	11.52	9.84162	11.75	12.33	9.84542	10.82	8.08	10.55	7.57	11	11.89	10.5136	11.45	9.98	12.03	8.88	10.43	11.27	11.49	10	9.55441	11.03	12.69	11.27	10.99	12.11	12	12.17	11.46	11.01	11.79	10.59	9.47636	9.60714	12.98	13.29	12.07	11	12.25	11.8
P09619	PDGFRB	8.729	9.1301	9.29551	8.95	9.06822	9.19423	8.69259	9.334	8.6493	9.17705	9.01062	9.43568	9.68621	9.46306	9.20944	9.42048	9.39649	9.53327	9.63337	9.40883	8	9.03367	10.01	9.40804	9.51933	11.07	9.35501	8.96291	9.37052	9.444	9.19	9.95	9.87359	9.5653	10.63	9.87148	9.16	11	9.19393	9.69	8.65752	9.68674	7.95	10.08	9.45	9.12712	9.20998	9.55779
P09622	DLD	11.32	9.71298	12.1	12.99	12.13	11.15	9.79	14.23	11.83	11.96	10.69	11.35	11.02	13.15	11.69	10.81	12.24	11.74	14.17	11.89	12.44	11.99	12.92	11.53	12.37	13.72	12.06	10.6	9.25041	12.07	13.49	13.08	11.77	13.96	13.73	12.38	12.9	12.35	12.46	11.13	9.94	10.3555	13.2	12.86	13.97	10.6	14.49	10.65
P09651	HNRNPA1	11.91	9.58129	11.93	12.02	11.49	12.15	10.09	12.05	10.6	10.69	10.4	11.55	11.51	11.39	11.28	11.02	11.88	10.42	10.84	9.9	9.84	10.89	12.46	10.74	11.33	12.48	11.53	7.35	9.82662	11.13	12.52	11.32	12.16	12.64	13.19	11.05	11.83	11.77	10.98	10.98	10.0115	9.63742	12.85	13.73	12	9.91	11.9	10.81
P09651;Q32P51	HNRNPA1;HNRNPA1L2	13.26	11.29	14.46	14.37	12.73	12.83	11.92	15.69	13.83	12.78	12.99	13.22	12.7	14.81	14	12.53	12.78	11.42	14.81	14.78	15.03	13.81	14.52	14.74	14.67	14.84	14.25	11.28	11.22	14.78	15.95	13.72	15.39	16.55	16.29	14.94	14.7	14.08	14.61	13.31	12.38	12.13	15.91	16.22	14.86	14.04	14.83	13.28
P09651;Q32P51;P51991	HNRNPA1;HNRNPA1L2;HNRNPA3	11.61	9.37345	9.04	10.44	10.13	10.9	9.31057	10.85	10.2	10.67	11.29	9.48	9.29668	8.31	10.63	8.79	9.99038	9.98597	9.92	8.18	10.67	9.70584	10.38	9.85	9.83	9.14	10.39	9.02922	9.52837	11.54	13.06	11.44	11.66	13.79	13.96	11.95	11.66	11.2	11.62	9.16	8.76125	11.99	12.18	12.84	11.82	10.0105	12.35	10.25
P09661	SNRPA1	10.3	9.55006	12.01	12.03	11.63	10.79	10.62	12.94	11.52	10.43	9.6	10.41	9.93092	10.96	10	11.83	11.24	10.2548	12	11.93	12.63	11.04	11.96	12.01	12.14	12.28	12.14	10.1	9.74627	11.98	13.36	12.32	12.6	13.33	13.81	12.88	11.95	12.24	11.13	11.04	9.52231	10.1861	13.23	13.25	13.15	9.92	12.23	11.06
P09668	CTSH	11.36	9.34792	11.9	10.5486	9.15	10.04	10.21	13.08	11.26	10.4609	10.52	11.27	10.79	12.34	8.66	9.46	11.01	11.11	11.57	10.2	11.91	10.3867	10.44	10.32	13.16	11.62	11.73	10.1245	12.63	11.26	11.78	14.9	8.68	13.48	11.23	12.57	10.81	10.44	12.76	10.1549	9.36	9.60354	12.17	11.8	11.49	11.07	12.66	11.68
P09669	COX6C	13.11	11.26	13.63	13.6	14.63	12.97	13.21	13.34	13.63	12.68	12.61	11.38	11.83	14.44	13.1	13.57	14.89	12.98	15.49	13.46	13.76	13.88	13.12	14.48	13	13.83	13.38	13.24	11.0875	12.75	14.49	14.84	13.03	15	14.37	13.89	13.19	12.22	12.8	11.95	11.84	12	15.37	15.24	12.03	11.71	14.21	14.62
P09758	TACSTD2	10.8758	9.12156	13.5	11.11	12.4	11.3751	9.15	12.26	8.55	9.86713	12.49	10.403	10.17	11.3	10.4346	10.3841	10.02	11.43	14.16	9.95	12.44	10.3454	12.24	9.96	11.2863	12.14	12.43	10.71	9.97037	10.52	12.9	12.13	11.5514	14.69	15.81	11.13	12.89	10.72	13.56	10.58	10.2864	10.5465	13.77	13.73	12.95	13.06	14.39	12.12
P09871	C1S	9.88	9.36	9.81267	11.24	10.9	9.56406	9.07652	11.3	9.95	9.66319	9.47936	10.16	9.77298	10.4	9.75	9.15	9.76285	9.54505	9.89199	10.46	11.17	10.88	12.03	9.3	9.53	11.27	11.95	8.9026	9.5228	11.15	11.47	11.48	11.63	8.3	10.66	11.58	11.35	11.94	9.88099	11.56	9.52053	9.7837	9.67	10.99	11.58	9.52019	10.1758	9.80789
P09874	PARP1	9.98	9.51398	11.22	11.32	11.47	11.01	9.51	13.22	11.31	9.90664	11.3	9.35	10.2561	12.48	11.23	11.03	11.78	8.82	12.65	11.34	13.23	10.94	12.02	10.24	12.54	13.77	13.21	9.61	9.91	12.3	14.07	13.03	13.26	13.48	13.92	12.71	12.11	11.49	11.95	11.24	8.58	9.23	14.36	12.59	12.97	11.36	12.13	12.27
P09936	UCHL1	9.97616	9.32745	10.3564	11.2	10.04	9.92	9.34572	13.05	10.72	9.81	10.49	10.43	9.70076	11.41	8.45	8.88	9.7433	9.85333	10.988	10.94	10.02	10.9	12.87	12.16	11.12	11.62	10.33	10.32	9.69972	12.01	11.46	10.43	13.41	8.79	10.9	10.97	11.42	13.61	10.6168	10.86	9.86	6.33	11.4715	11.3	11.34	9.7271	10.6351	11.17
P09960	LTA4H	10.31	9.54828	11.06	10.52	10.28	10.75	6.96	11.23	11.25	8.54	10.15	12.02	10.0674	12.65	10.91	11.15	11	9.67819	12.34	10.73	12.71	9.33	12.62	11.67	12.26	12.36	11.76	9.81	9.62147	12.78	13.96	13.44	11.81	13.79	13.88	13.16	11.17	12.05	12.81	9.96	8.84	9.26562	13.99	12.61	11.7	11.02	12.18	11.43
P09972	ALDOC	12.49	9.63	12.43	11.24	11.11	11.3	11.18	12.52	11.37	11.28	11.51	11.29	9.05	12.44	12.05	11.66	11.67	11.57	12.98	11.43	13.17	12.06	13.3	12.93	13.18	12	12.23	10.64	11.34	12.48	12.85	12.85	12.66	13.6	14.14	13.53	12.86	13.44	11.36	11.36	11.36	10.0742	13.85	12.24	12.84	11.31	14.49	10.04
P0C025	NUDT17	11.67	11.9	11.81	11.79	12.23	12.17	11.23	13.49	13.67	11.0473	12.46	11.19	10.0963	12.55	11.7236	11.717	11.8497	11.054	15.04	12.3701	14.1	11.5266	14.06	14.96	13.38	14.66	12.8626	11.1373	9.79953	12.54	13.5389	13.1138	13.07	12.25	13.24	11.06	9.06	12.3945	12.0221	11.7615	11.29	10.5886	13.91	13.97	12.18	10.18	10.95	11.9454
P0C0L4	C4A	10.2449	8.42	10.7037	10.6707	11.86	10.5056	9.04199	11.14	9.86	9.70043	10.379	12.62	9.78356	10.12	11.45	10.3667	10.1951	9.78952	10.442	12.15	10.8662	12.67	10.5	12.38	10.83	10.74	12.27	9.62987	9.70358	10.23	11.25	12.86	10.42	9.74	11.45	11.41	10.66	11.67	10.06	11.62	9.76458	9.8632	11.27	10.93	10.63	10.2373	10.6387	9.28
P0C0L5	C4B	10.6182	10.73	11.0359	10.5373	11.03	10.6114	9.25927	9.87	9.64	9.75116	10.4929	12.08	9.68384	11.73	10.47	12.15	11.57	9.77897	10.8886	10.61	10.89	10.93	10.72	10.54	9.08	10.03	10.26	9.96962	10.18	11.3263	11.79	13.22	11.06	10.75	11.27	11.49	12.08	11.65	10.41	10.49	10.07	9.95906	11.09	9.51	9.24	10.58	11.4	10.07
P0C0L5;P0C0L4	C4B;C4A	13.15	10.9	11.46	13.37	14.1	13.37	11.57	14.16	13.07	11.88	11.09	13.72	10.34	14.56	12.69	11.37	12	11.5856	11.61	13.09	13.07	12.45	14.75	12.47	11.25	15.21	15.09	11.3	11.285	11.97	14.97	15.74	13.22	13.84	13.94	15.26	15.34	15.17	12.83	15.21	12.15	11.1006	14.8	14.44	14.66	11.96	11.16	12.1
P0CAP1	MYZAP	9.21728	8.96975	10.0023	11.07	9.95438	9.60606	8.92476	10.0611	9.58735	9.2462	9.42567	9.34303	9.70443	7.52	8.8288	9.47579	9.68701	9.52844	9.60453	9.62352	9.87328	9.42058	12.22	9.03	10.0804	9.2	9.92	9.18	9.48809	10.24	10.68	10.28	9.96183	10.2104	11.3407	8.92	11.07	12.09	10.1853	10.45	10.66	9.88974	10.4065	10.6326	11.84	9.08243	9.9313	9.56649
P0CB38	PABPC4L	9.7796	9.3088	11.287	10.0664	10.6	8.31	8.55	11.39	9.88936	9.18	10.0922	9.66063	9.34741	12.02	9.94734	9.74709	10.2593	9.83699	12.33	10.7687	11.2053	9.95626	11.0237	11.41	10.36	11.73	10.8423	9.07218	9.61575	10.87	11.9535	11.3353	10.8141	11.64	12.43	11.08	10.2	9.86	10.5187	9.65542	8.6087	10.09	11.919	12.37	11.5616	8.53	11.1	10.02
P0CG12	DERPC	9.28978	9.17175	11.14	11.21	9.7467	9.59725	8.86355	10.66	9.59596	9.23524	9.68326	9.53821	9.65095	9.63377	9.52008	9.69242	9.66014	9.6867	9.93	9.69146	10.3276	8.95455	9.96	9.72869	9.69429	10.6	10.042	9.08393	9.42845	9.41001	10.69	10.3224	9.84641	11.11	10.58	10.12	10.39	9.8	10.0503	9.13588	8.71574	9.90593	8.56	10.65	9.7	9.12308	9.75511	9.94
P0CG22;Q6PKH6;Q9BTZ2	DHRS4L1;DHRS4L2;DHRS4	10.1917	9.30981	12.8	10.6142	10.9511	9.85631	8.981	11.7478	10.5875	9.35828	10.4435	9.88389	9.80018	11.67	10.0747	9.7395	10.2079	9.9162	12.36	10.7575	11.51	10.1399	11.05	10.8977	10.6462	11.2366	10.7788	9.41913	9.61597	10.61	10.9	11.4374	10.29	12.93	12.2881	9.87	10.5218	10.7212	10.5541	9.72765	8.62134	9.92917	9.12	12.2954	12.08	9.95567	10.92	10.9469
P0CG22;Q9BTZ2	DHRS4L1;DHRS4	9.87307	9.13004	10.49	9.33	9.72	9.63275	9.24381	11.36	9.41	8.82692	10.2958	9.69574	9.63375	11.43	9.94784	9.35839	9.03137	9.59853	13.09	10.0233	11.65	9.55179	9.83	10.1667	8.72	11.55	9.77	10.46	9.48791	10.36	10.06	11.05	9.53	11.92	11.85	11.34	10.8388	8.82	11.43	10.03	8.3678	9.89528	11.16	12.6	12.02	10.5528	11.57	11.29
P0CG29;P0CG30	GSTT2;GSTT2B	9.39799	9.15805	8.39	9.30052	9.99838	9.87	8.88088	10.146	9.07	9.00739	9.58949	9.66761	9.69057	10.6713	9.79184	9.48706	9.48134	9.57101	10.5966	10.1076	10.3888	9.2949	10.66	10.0537	10.4179	10.3363	10.0247	9.19558	9.33217	11.81	12.34	11.6009	10.6057	10.8762	11.7776	10.6114	10.8379	12.35	10.0901	9.99813	8.73364	9.77419	9.94	11.6505	11.1214	9.39371	10.6323	9.98108
P0CG38	POTEI	11.198	11.283	10.5231	11.5959	11.2478	11.2783	11.4181	11.6517	11.7763	10.5634	10.4942	10.6366	10.2695	12.3493	11.4962	11.7095	10.8078	11.1329	10.8967	11.36	11.6121	11.3672	13.75	12.65	10.96	11.959	12.5929	11.1241	9.85946	15.15	14.46	14.13	12.2	12.26	12.9753	10.38	12.85	12.31	11.1097	12.699	10.36	10.1567	11.4886	11.9797	12.675	10.3415	10.8984	10.4161
P0CG40	SP9	8.83532	9.12844	9.68207	10.01	9.24058	9.27166	8.79951	9.39	8.95729	9.19492	9.39156	9.43585	9.67713	9.51668	9.84	9.50399	9.51051	9.57746	9.03	9.52914	8.35	9.05852	9.51	9.71274	9.09661	10.4236	9.77661	8.96552	9.60075	9.72496	11.32	10.3749	9.23819	10.0831	10.26	10.1376	10.1081	9.94146	9.94957	9.35714	8.6076	9.85925	6.82	10.05	10.6186	9.16161	9.66639	9.4183
P0DJD0;P0DJD1;Q7Z3J3;A6NKT7;P49792	RGPD1;RGPD2;RGPD4;RGPD3;RANBP2	9.37376	9.18845	7.66	9.8	9.44	9.36976	8.68193	10.37	9.62944	9.01473	9.66545	9.52153	9.66359	9.56	8.09	9.40319	9.69473	9.63795	10.84	8.73	11.38	11	11.37	9.56	11.63	10.96	7.83	9.40682	9.49428	10.24	11.33	10.27	10.62	11.37	11.34	11.38	9.78	10.0335	9.89	9.47	8.85478	9.73919	11.87	12.3	10.74	9.40135	11.26	11.06
P0DJD7;P0DJD8;P0DJD9	PGA4;PGA3;PGA5	9.8582	9.2259	10.4092	10.2841	10.2422	9.61294	9.13234	10.8669	9.7813	9.5447	9.53555	10.2855	9.78133	10.3884	9.6508	9.409	9.89839	9.45016	10.3231	9.90591	10.3456	9.65709	11.3473	9.23982	9.92796	9.38	9.03	9.86975	9.58147	9.96605	10.1	9.47	10.1859	8.2	11.64	10.4361	11.3037	12.95	10.3374	12.5877	9.3811	9.60032	10.02	12.23	11.1758	9.63126	10.0698	9.70938
P0DMR1;O60812;B7ZW38	HNRNPCL4;HNRNPCL1;HNRNPCL3	9.94334	9.16366	11.05	9.22	11.81	10.6812	9.15103	10.44	9.4615	8.40392	11.3	10.0493	9.61614	10.4932	9.79278	9.41952	9.51007	9.54197	11.93	9.85467	10.3529	9.26518	9.96	10.0699	8.06	11.2666	10.6803	9.94031	9.51438	10.1496	10.47	11.2637	10.5406	9.76	11.8337	10.7236	11.1704	10.4812	10.79	10.1599	8.78529	9.78097	11.51	12.1468	12.96	9.985	9.78	10.3325
P0DMV8;P0DMV9	HSPA1A;HSPA1B	15	13.21	15.28	14.15	14.9	15.06	13.43	16.38	15.77	14.61	15.76	14.01	11.77	16.11	15.07	15.01	15.11	12.79	16.09	15.73	16.22	15.18	16.25	15.54	16.98	16.05	15.57	14.28	13.57	16.48	16.66	16.83	15.71	16.39	16.62	16.84	15.8	15.35	14.4	14.33	13.73	12.35	16.32	17.66	16.29	14.26	15.46	13.5
P0DMV8;P17066;P0DMV9	HSPA1A;HSPA6;HSPA1B	15.62	13.51	12.98	15.47	16.7	16.21	10.73	17.52	16.56	14.2	12.64	14.95	12.39	13.8	12.74	15.47	16.68	12.3	17.53	16.11	17.24	15.29	17.86	15.95	17.92	15.09	16.89	15.91	13.58	17.14	18.44	14.79	16.28	14.16	15.04	14.88	17.48	16.98	16.8	16.36	15.1	11.07	14.96	19.28	18.28	16.22	17.33	15.5
P0DMV8;P17066;P34931;P0DMV9	HSPA1A;HSPA6;HSPA1L;HSPA1B	12.19	11.33	13.35	12.47	13.78	13.67	12.4912	14.89	14.63	13.01	14.47	12.83	11.48	15.56	14.95	12.2	12.4	14.45	14.86	15.38	15.57	13.81	14.6	14.19	14.93	15.4	14.8	13.74	12.35	14.75	12.21	15.36	13.6	14.82	12.26	15.79	11.68	11.94	14.71	12.9	12.26	12.2193	15.39	16.71	15.44	13.98	14.77	11.55
P0DMV8;P17066;P48741;P0DMV9	HSPA1A;HSPA6;HSPA7;HSPA1B	12.58	12.91	14.28	14.22	16.43	14.32	13.21	14.28	14.4	13.41	14.42	13.56	11.82	14.26	11.74	11.37	14.21	13.98	12.53	13.1	13.23	12.46	14.64	13.14	13.22	11.68	13.4	11.5	11.4381	11.92	12.46	14.4	11.63	13.54	11.82	13.07	12.6	12.01	12.25	11.75	9.85	11.8183	12.36	11.09	11.85	10.77	10.69	12.31
P0DMV8;P17066;P48741;P34931;P0DMV9	HSPA1A;HSPA6;HSPA7;HSPA1L;HSPA1B	9.82	11.88	13.72	12.88	12.36	13.27	11.5381	14.63	14.81	12.49	14.32	13.63	11.6119	14.03	11.94	10.44	11.15	11.98	11.67	12.3132	11.71	11.7392	11.76	10.7	12.62	12.39	12.63	12.59	9.21	8.85	9.63	12.7615	12.1257	15.14	9.03	9.73	13.24	10.53	11.3704	11.2517	10.8444	11.3577	9.72	9.79	13.7	13.14	14.73	11.739
P0DMV8;P34931;P0DMV9	HSPA1A;HSPA1L;HSPA1B	14.99	13.5	15.57	14.1	14.71	15.1	14.21	15.9	15.44	14.53	14.91	14.72	12.06	16.43	15.15	15.28	16.01	12.37	15.45	15.27	16.25	14.32	16.37	15.2	16.51	15.91	15.31	13.67	12.62	16.33	16.98	16.78	15.29	16.01	16.95	16.36	15.88	15.61	14.72	14.69	14.27	13.3	16.2	17.3	16.59	14.24	15.38	15.5
P0DN76;Q01081	U2AF1L5;U2AF1	11.72	9.7531	12.04	11.23	13.12	11.7	10.9653	15.53	12.68	11.3391	13.36	11.55	11.23	13.23	10.69	11.4131	12.0243	11.79	12	12.72	14	11.85	12.34	13	13.33	14.61	13.71	12.17	8.64	11.56	13.5	12.65	11.3	14.56	14.55	13	12.68	12.42	11.93	12.18	10.7869	11.0908	13.41	14.4	15.22	12.56	12.78	12
P0DN76;Q8WU68;Q01081	U2AF1L5;U2AF1L4;U2AF1	9.13882	9.15413	10.49	9.9918	9.54342	9.61972	8.88795	10.3161	9.58647	9.23674	9.63	9.50504	9.67865	9.90602	9.56459	9.9108	9.90177	9.74519	10.9336	10.97	11.74	9.39943	10.42	9.94643	10.0303	10.2603	10.34	9.39893	9.43993	10.2456	11.68	10.75	9.22	12.64	10.6898	10.379	9.88312	8.73	9.73422	9.3096	8.77025	9.88034	9.89	10.7748	8.8	9.13842	10.7226	9.91069
P0DOX2	P0DOX2	10.0353	9.97085	10.4293	10.2494	12.5	10.8519	9.30678	10.259	11.045	9.83845	10.3946	14.72	9.81263	11.0233	10.3903	9.8624	9.60836	9.72729	9.9894	10.98	10.8588	9.50351	11.37	9.87725	10.3119	11.65	11.52	9.50117	9.38113	10.9533	11.74	12.81	11.0548	10.4082	12.19	10.8603	11.25	10.81	10.2666	12.05	9.42611	9.43892	10.42	8.85	10.8093	10.2568	10.5068	9.86167
P0DOX2;P01780;P01762;A0A0J9YVY3;A0A0B4J1V1;A0A0C4DH42;P01772;A0A0B4J1X5;P0DP02;P01763;P01767	P0DOX2;IGHV3-7;IGHV3-11;IGHV7-4-1;IGHV3-21;IGHV3-66;IGHV3-33;IGHV3-74;IGHV3-30-3;IGHV3-48;IGHV3-53	10.5988	10.2438	10.4163	11.85	11.1306	11.04	9.55767	11.0556	11.899	10.0555	14.37	14.61	9.95863	11.5957	10.9262	10.5243	9.97051	9.94389	10.0529	10.5576	9.95	10.5412	12.84	10.7593	10.987	12.42	12.78	10.8475	9.86821	12.2	12.85	13.91	11.93	10.38	11.6208	11.9577	13.57	12.93	11.1	13.58	10.3353	9.7566	10.42	10.62	10.38	10.0608	9.95	9.67602
P0DOX2;P01780;P01762;P01766;A0A0B4J1V0;A0A0B4J1V1;A0A0B4J1X8;A0A0C4DH42;P0DP04;P0DP03;P01764;P01772;A0A0C4DH36;A0A0B4J1X5;A0A0B4J1V6;A0A0J9YX35;P0DP02;P01782;A0A0C4DH32;P01768;P01763;A0A0A0MS15;A0A075B6Q5;P01767;A0A0B4J1Y9	P0DOX2;IGHV3-7;IGHV3-11;IGHV3-13;IGHV3-15;IGHV3-21;IGHV3-43;IGHV3-66;IGHV3-43D;IGHV3-30-5;IGHV3-23;IGHV3-33;IGHV3-38;IGHV3-74;IGHV3-73;IGHV3-64D;IGHV3-30-3;IGHV3-9;IGHV3-20;IGHV3-30;IGHV3-48;IGHV3-49;IGHV3-64;IGHV3-53;IGHV3-72	10.51	11	10.5763	10.7066	10.46	11.21	9.1095	9.93	12.25	10.1628	11.88	14.8	9.86947	12.48	11.06	10.4474	10.0776	9.75967	10.24	10.6422	12.1	9.25	10.53	9.67	10.73	12.52	12.21	8.6	9.6289	12.14	11.24	12.37	12.39	10.3639	11.4169	10.17	12.59	12.3347	10.9177	10.97	8.96	9.54821	11.0596	9.49	10.12	10.3254	10.4736	9.60198
P0DOX5	P0DOX5	9.33964	9.25623	9.95686	9.88636	9.85874	9.89708	8.9047	9.66685	10.2034	9.32673	10.61	11.52	9.71306	9.76708	9.37892	9.59163	9.67909	9.68949	10.0862	9.97474	10.2133	9.48216	11.32	9.82669	9.91029	8.61	11.2	9.34526	9.40889	9.84	10.33	11.58	9.24	9.61	10.0102	10.1742	10.7	10.8	9.71492	11.63	9.15419	9.93019	10.2372	10.4901	9.95861	9.68613	10.1046	9.70295
P0DOX5;P01857	P0DOX5;IGHG1	14.37	13.61	12.96	13.73	15.29	15.06	13.81	14.14	14.97	12.35	11.7	18.2	11.35	16.23	15.92	15.2	13.65	10.46	13.74	15.59	16.04	13.89	15.71	14.54	14.48	16.21	16.29	14.84	12.55	16.59	17.17	17.07	16.72	15.57	16.32	14.55	16.51	17.06	15.2	17.82	15.21	12.96	16.67	16.48	12.68	13.35	13.09	12.75
P0DOX6;A0A0C4DH43	P0DOX6;IGHV2-70D	10.5523	10.1224	10.3414	10.8967	11.47	9.71	9.4698	10.7476	11.5153	9.9575	10.6236	14.66	9.66224	11.5145	10.9289	10.3597	10.025	9.68124	9.79509	10.8503	11.1586	10.4068	11.51	10.4697	10.9855	12.0588	11.13	10.6517	9.80491	11.52	13.11	12.0133	10.87	10.407	10.63	11.8075	12.38	13.2096	11.1676	13.094	10.6162	9.87341	10.9945	11.4125	10.03	10.6246	10.267	9.76775
P0DOX6;P01871	P0DOX6;IGHM	10.39	10.27	10.5769	10.34	12.7	12.03	8.48	10.9	10.41	10.12	9.72	16.06	10.4312	12.41	13.69	10.85	10.4028	10.7358	9.74	12.88	13.68	11.59	14.2	12.97	10.58	12.59	12.84	8.51	9.94407	12.84	14.19	13.3	13.17	11.13	10.74	8.54	12.4	12.86	11.6	14.53	12.25	10.1527	11.43	12.18	11.49	10.4734	9.21	10.2199
P0DOX7	P0DOX7	10.5228	9.70487	10.7719	10.787	10.51	10.3	9.64528	11.1383	10.66	9.91957	10.67	13.38	9.8743	12.96	11.25	10.7104	10.5348	9.68772	10.9192	11.03	12.84	7.65	13.09	11.85	11.4281	11.55	11.01	11.02	9.77237	12.57	13.53	12.42	11.57	10.92	12.92	11.9536	12.76	11.95	11.44	13.4	10.29	9.70189	11.64	11.48	11.5343	10.88	10.9866	10.2492
P0DOX7;P01602	P0DOX7;IGKV1-5	9.96769	9.74143	10.4547	10.7863	10.99	10.84	9.18415	10.4477	10.44	9.66872	10.15	13.34	9.79537	10.83	9.35	9.8579	9.74017	9.56021	9.65273	10.2289	10.6332	9.88005	12.65	9.67845	9.02	11.9	12.4	8.56	9.64912	10.8	12.18	12.64	10.42	10.54	11.14	10.8452	11.41	13.35	10.77	12.85	9.69	9.59323	9.61	12.76	11.61	7.44	9.60357	9.6113
P0DOX7;P01834	P0DOX7;IGKC	13.45	13.09	13.21	13.8	14.42	14.7	14.16	13.65	14.92	12.8	15.12	17.81	12.11	14.75	14.96	13.67	12.67	11.27	11.33	15.31	15.4	13.91	13.4	13.76	14.05	13.82	14.86	12.94	11.89	14.64	14.5	14.45	16.38	14.18	12.29	12.82	14.52	14.46	14.34	14.87	14.18	12.58	12.77	12.57	11.76	13.19	13.02	12.91
P0DOY3;A0M8Q6;B9A064;P0DOX8;P0DOY2;P0CG04;P0CF74	IGLC3;IGLC7;IGLL5;P0DOX8;IGLC2;IGLC1;IGLC6	14.59	13.33	13.31	13.17	15.29	15.6	14.97	14.82	13.35	14.25	14.4	15.52	13.45	14.73	14.34	16.15	15.06	11.44	14.88	14.67	14.14	15.96	13.68	13.85	13.71	13.93	15.3	12.18	11.97	14.47	14.42	14.49	14.19	15.91	16.34	15.84	14.14	16.96	14.03	14.78	14.72	12.06	13.52	13.86	14.48	14.43	13.89	12.18
P0DOY3;A0M8Q6;P0DOY2;P0CF74	IGLC3;IGLC7;IGLC2;IGLC6	13.8	12.6554	11.15	12.56	13.77	13.14	13.24	14.55	14.51	13	11.74	17.6	10.65	15.69	15.26	13.59	13.1387	10.34	12.74	15.46	15.74	13.23	15.29	14.7	15.07	16.3	17.29	13.48	11.7715	16.28	17.03	16.83	15.62	16.04	16.28	19.63	16.2	16.18	14.67	16.52	15.35	12.3928	15.52	15.14	14.0152	13.36	13.64	13.1645
P0DOY3;B9A064;P0DOX8;P0DOY2;P0CG04	IGLC3;IGLL5;P0DOX8;IGLC2;IGLC1	12.06	9.70188	11.82	11.25	11.8052	11.08	12.26	10.56	12.15	9.67	12.78	14.34	10.5774	10.76	11.17	11.3088	11.3935	10.3988	11.7599	13.94	12.88	11.49	11.74	10.38	11.54	12.75	9.56	10.71	9.75751	10.8	10.67	11.61	11.5066	9.31	12.1107	14.09	11.74	11.28	11.3679	10.93	10.3892	10.5496	9.71	10.32	11.7691	10.6667	12.023	11.2023
P0DOY3;B9A064;P0DOX8;P0DOY2;P0CG04;P0CF74	IGLC3;IGLL5;P0DOX8;IGLC2;IGLC1;IGLC6	13.08	12.0655	12.87	14.94	14.4913	14.33	14.01	12.29	13.69	12.0732	14.58	18.44	11.1723	12.87	11.92	13.5337	12.2386	11.2944	12.8645	14.99	16.08	11.17	16.86	12.98	10.86	15.61	17.5	13.0006	11.2327	15.94	17.51	17.21	15.89	14.85	12.4	17.78	16.27	16.91	13.15	15.96	13.54	11.8489	12.67	12.86	12.81	13.075	12.58	12.0712
P0DOY3;P0DOY2	IGLC3;IGLC2	15.21	14.3	13.05	13.41	16.02	15.4	15.04	14.36	16.09	13.36	13.76	13.72	11.96	15.63	14.75	12.91	11.35	12.67	8.52	13.91	14.61	12.51	12.9435	13.23	13.03	8.57	14.39	13.69	12.45	11.67	10.84	15.6	11.83	13.75	12.6384	13.74	8.54	8.42	13.05	11.28	14.75	12.81	12.37	12.4547	9.06	13.78	12.34	11.31
P0DP01;A0A0B4J2H0;A0A0C4DH29;P01743;P01742	IGHV1-8;IGHV1-69D;IGHV1-3;IGHV1-46;IGHV1-69	9.18059	9.34641	9.96114	10.1	10.0621	9.98739	9.00718	9.56006	9.7892	9.01179	12.01	12.4	9.71445	9.72447	9.27202	9.55085	9.66227	9.62216	9.69861	9.9299	10.1414	9.47651	10.8	9.5724	9.7745	10.88	11.66	9.1837	9.45263	8.36	10.02	10.8	10.2478	7.64	9.81371	9.85334	11.5	11.36	9.61306	11.08	8.77834	9.87135	9.8	10.2418	8.37	9.59243	10.0737	9.66546
P0DP23;P02585;P0DP24;P0DP25;P27482	CALM1;TNNC2;CALM2;CALM3;CALML3	15.74	11.0188	15.24	14.09	17.09	15.35	15.43	14.01	14.53	15.86	17.04	12.17	14.78	13.07	12.44	12.13	14.46	12.82	15.43	17.02	14.24	16.65	13.8149	14.87	14.43	13.83	12.41	15	14.71	13.08	11.2	11.97	13.54	14.42	14.8754	13.87	14.22	13.1073	14.16	12.2525	13.24	14.59	12.63	10.72	13.92	15.28	13.51	14.66
P0DP23;P0DP24;P0DP25	CALM1;CALM2;CALM3	15.37	11.8	15.15	14.87	14.8	14.99	13.07	15.12	15.3	15.48	14.07	14.18	14.5	14.53	14.04	14.07	14.54	13.61	14.5	15.6	15.7	14.65	15.02	16.13	15.18	13.4	12.92	14.52	14.51	14.2	14.01	13.91	14.97	17.57	14.77	14.89	15.05	13.85	13.72	12.61	12.91	12.84	14.15	13.74	13.91	14.37	16.09	14.86
P0DP23;P0DP24;P0DP25;P27482	CALM1;CALM2;CALM3;CALML3	17.5	14.67	17.85	16.9	18.11	18.02	18.33	18.02	17.81	18.67	17.18	17.24	17.09	17.48	16.96	16.81	18.01	15.03	17.97	18.64	18.81	18.06	17.43	18.37	18.01	16.23	16.22	16.47	17.98	17.32	18.03	17.66	18.33	19.89	18.39	18.31	17.36	16.55	16.63	15.26	16.81	18.4	17.4	17.6	17.67	18.45	18.69	18.74
P0DPB6	POLR1D	10.12	9.32605	12.37	10.99	11.03	9.29	11.19	11.28	10.0278	9.29839	10.08	9.90857	7.4	10.49	9.6	9.84236	7.64	9.92628	11.73	9.95742	10.94	9.65701	10.67	10.19	10.738	11.62	10.69	8.81	9.60847	9.58	11.75	11.19	10.53	12.74	11.92	10.5	10.55	8.95	10.58	9.3113	8.97334	9.48615	11.52	11.78	12.28	10.44	11.82	9.41
P0DPI2;A0A0B4J2D5	GATD3A;GATD3B	11.07	10.1771	11.46	11.97	12.54	11.49	11.07	13.19	11.77	11.4904	12.76	11.4694	12.47	12.62	12.74	10.7	12.63	12.9	14.25	11.86	12.06	11.89	12.41	12.19	13.1	13.02	13.21	12.41	10.84	13.05	13.44	14.48	14.84	14.69	14.45	12.21	12.74	11.76	13.47	11.97	10.32	10.69	13.51	14.34	14.08	10.11	14.04	11.78
P10074	ZBTB48	13.7437	10.7399	14.92	12.83	14.6236	12.9069	12.5719	14.4924	13.3776	12.5136	13.127	12.9561	10.9	14.3946	10.23	12.9887	14.4677	13.47	16.41	13.0483	13.32	12.4617	13.7244	13.2855	14.0379	12.1	14.92	12.4414	11.846	13.6934	15.093	14.9887	14.072	14.74	14.75	14.24	13.79	12.4115	14.031	11.27	12.1642	12.1244	13.25	15.51	13.9077	14.1	15.06	14.5105
P10153	RNASE2	10.1719	9.49706	10.467	10.85	7.27	10.63	9.56138	11.76	10.155	9.60478	11.45	10.9	8.7	10.7448	10.0566	10.0767	9.92023	9.8017	8.9	10.9276	11.568	11.16	11.23	9.91	10.4202	10.9033	11.0246	9.79546	9.72825	10.7032	12.49	10.81	10.994	10.6141	10.9227	10.6755	9.93	10.65	10.5214	10.4516	9.71138	10.1353	10.9507	11.0649	10.31	12.23	10.3976	10.0262
P10155	RO60	11.19	9.09158	12.23	10.09	10.97	10.47	7.17	12.21	11.57	9.5	11.47	9.56	9.72	12.62	9.65	10.57	10.61	10.0017	12.77	9.49	11.46	10.13	12.6	9.59	11.55	10.65	11.65	9.49	9.5744	12.32	13.34	13.07	12.59	13.46	13.04	12.63	12.39	12.36	12.16	9.65	8.92	9.70068	13.32	13.69	12.7	9.33	12.66	11.81
P10253	GAA	14.98	10.6139	16.08	13.74	14.72	13.43	11.83	14.17	13.14	11.63	12.78	13.63	13.67	14.81	11.77	12.53	13.24	9.65	15.95	12.52	13.66	11.79	13.09	13.35	14.92	13.25	13.33	10.46	11.02	12.44	13.98	16.96	13.4	16.44	13.78	14.64	13.25	11.33	15.45	12.37	12.24	12.6	14.54	12.27	14.13	15.05	15.51	13.32
[truncated: 4,249 more rows]
[truncated: 619 more columns]
