# Supplementary material for: A pathway activity-based proteomic classifier stratifies prostate tumors into two subtypes
Source: Clin Proteomics. 2023 Nov 11;20:50. doi: 10.1186/s12014-023-09441-w (PMC10638831; doi:10.1186/s12014-023-09441-w)
Supplement: Supplementary file 1 — Additional file 1: Table S1. Information of patients and samples. Table S2. The differentially expressed analysis of PCa. Table S3. The proteomic pathway-based classification for PCa. [file 12014_2023_9441_MOESM1_ESM.zip › Supplementary Table/sTable2_df.xlsx]

## Sheet: 2A_df_C_P
Genename	log2(foldchange)	P_value	P_value_adjust
COL6A6	0.659607	1.26616e-08	5.28503e-08
NUDT19	0.715964	1.03935e-16	2.8735e-15
NACA	0.699196	2.59665e-17	9.31624e-16
NACA1	0.723779	2.19255e-12	2.02455e-11
C11orf98	0.714584	4.83324e-17	1.54343e-15
DDX39A	0.676887	3.34069e-13	3.72068e-12
EIF3F	0.58914	1.83096e-14	2.77597e-13
SAP18	0.607035	7.47686e-18	3.08256e-16
AGRN	0.694402	1.15639e-07	4.0834e-07
NOP56	1.23195	4.13662e-20	4.05044e-18
DDX3X	0.62749	6.59885e-11	4.2661e-10
RNASET2	0.600208	1.30845e-05	3.27635e-05
MAN2B1	0.929942	1.23236e-12	1.19179e-11
FBP2	0.901491	4.55407e-14	6.27687e-13
ARID1A	-0.631887	0.000134065	0.000292663
HSPB6	-0.778967	5.06276e-15	8.81295e-14
TPP1	0.81426	2.15939e-11	1.52618e-10
TCERG1	0.594602	4.44818e-13	4.74069e-12
HNRNPDL	0.619673	1.57359e-12	1.50018e-11
SEC16A	0.982675	3.37786e-22	6.35037e-20
PFAS	0.594017	3.81158e-13	4.15986e-12
POLR1C	0.606571	1.39918e-15	2.81032e-14
ALOX15B	0.805244	3.50787e-10	1.95575e-09
PMM2	0.602692	1.73104e-13	2.08424e-12
HMGB3	0.771718	6.96854e-15	1.15732e-13
EIF3D	0.608761	2.91665e-11	2.01296e-10
BCAT2	0.651368	1.19205e-10	7.33331e-10
PIN1P1	0.640254	9.70187e-16	2.07267e-14
DHX15	0.693298	1.13735e-18	6.76653e-17
DHX15	0.610952	1.73771e-11	1.26428e-10
PAPSS1	0.684902	3.88411e-09	1.77236e-08
HNRNPR	0.653264	1.78012e-14	2.71641e-13
HNRNPR	0.58801	1.32327e-10	8.03537e-10
HTRA2	0.747136	4.1568e-15	7.2899e-14
NDUFA2	0.787478	3.24473e-24	9.53141e-22
PI15	-0.696081	0.0123985	0.019131
GSTZ1	0.614695	2.28572e-13	2.69548e-12
NUDT21	0.599017	1.38329e-13	1.6887e-12
RRP9	0.596143	6.86417e-19	4.54389e-17
NME2P12	1.00235	3.10747e-19	2.51812e-17
UGDH	0.935719	1.45319e-13	1.76485e-12
DKC1	0.978201	3.11059e-16	7.44313e-15
GGCT	0.850491	4.22137e-19	3.25253e-17
NIPSNAP2	0.789363	8.58929e-11	5.41875e-10
ENTPD5	0.865583	1.72474e-16	4.40558e-15
AVIL	0.821031	1.34123e-13	1.64161e-12
MACROH2A1	0.728827	2.3979e-14	3.54407e-13
MACROH2A1	0.668479	3.08721e-10	1.73563e-09
CS	1.1002	1.60021e-17	6.11463e-16
PRPF40A	0.658047	1.35973e-15	2.7428e-14
PMPCB	0.908895	8.78184e-19	5.57766e-17
PMPCB	0.74953	2.05772e-09	9.80862e-09
NDUFS3	0.627017	3.78618e-09	1.73272e-08
ECI2	0.790047	1.00869e-18	6.32112e-17
SF3B1	0.760699	2.18335e-15	4.1378e-14
LYPLA1	1.04659	2.80711e-22	5.73626e-20
ATP5PD	0.780798	5.62234e-15	9.6091e-14
ATP5MG	0.620333	1.25917e-07	4.4231e-07
CPD	0.639125	5.38283e-11	3.55327e-10
RSL1D1	0.73923	1.60009e-16	4.1356e-15
TOMM70	0.645702	4.28841e-12	3.6251e-11
SEC24D	0.619399	4.50743e-13	4.78215e-12
NDUFA7	0.768553	6.89193e-16	1.52793e-14
LETM1	1.04052	1.33736e-25	5.23798e-23
PGLS	0.623712	1.05118e-11	8.11254e-11
ETHE1	0.627241	4.9786e-11	3.30034e-10
ACSL3	0.673395	5.89717e-09	2.6222e-08
AIFM1	0.809199	5.37449e-18	2.42886e-16
AGR2	0.613748	0.000379313	0.000761218
AGR2	0.954591	7.1295e-09	3.11709e-08
APC2	0.609233	1.9354e-10	1.13847e-09
NDUFB10	0.680071	2.05019e-14	3.06876e-13
ALDH1A1	1.56045	3.29699e-08	1.28065e-07
GLUD1	0.885084	7.1885e-13	7.32884e-12
GLUD1	0.870078	1.08929e-14	1.74139e-13
GOT2	0.742402	1.03335e-07	3.69614e-07
SERPINA3	-0.6286	0.00061436	0.00119269
TIMP1	-1.14142	1.06926e-11	8.23856e-11
NPY	1.77509	5.18535e-09	2.32327e-08
IGHA11	-0.764319	0.00474913	0.00791521
COL1A1	0.764694	2.20474e-06	6.16803e-06
LTF	-1.71077	2.07409e-10	1.21096e-09
FTL	0.651259	0.000701605	0.00134814
ANXA1	-0.676883	1.34702e-07	4.70222e-07
OAT	0.723674	1.82128e-10	1.07945e-09
THY1	0.613138	8.98197e-12	7.00088e-11
TUBB4A1	0.586957	1.90496e-07	6.45051e-07
TUBB4A2	0.621402	3.40771e-06	9.21003e-06
TUBB4A4	0.828806	1.55332e-17	5.98409e-16
S100A8	-1.34342	4.85036e-07	1.51776e-06
SLC25A5	0.782113	6.23407e-15	1.05018e-13
SLC25A51	0.914359	1.68466e-08	6.92123e-08
SLC25A52	0.777136	9.67733e-08	3.49067e-07
SERPING1	-0.62224	0.000315887	0.00064383
MPO	-1.25842	1.00986e-07	3.6287e-07
PCCB	0.768893	1.0714e-09	5.36844e-09
RPLP1	0.863785	4.84324e-19	3.55675e-17
RPLP2	0.782972	6.59695e-13	6.82944e-12
SSB	0.61834	3.44209e-11	2.35142e-10
KRT18	0.743306	5.39931e-11	3.55915e-10
ATP5F1B	0.718421	4.05524e-16	9.38897e-15
S100A9	-1.40292	4.24026e-07	1.34023e-06
NPM1	1.15392	1.99268e-24	6.68971e-22
P4HB	0.9687	4.68936e-21	5.95675e-19
CTSD	0.695317	1.18581e-11	8.94593e-11
HEXB	0.613907	5.72538e-05	0.000131457
APRT	0.884989	1.10608e-13	1.38999e-12
EPRS1	0.841457	2.32646e-18	1.20106e-16
HSP90AA1	0.712258	1.34572e-10	8.15059e-10
HSP90AA16	0.851841	3.61733e-11	2.44978e-10
HNRNPC	0.790925	2.63723e-15	4.84102e-14
HNRNPC	0.774081	2.37656e-18	1.20106e-16
FH	0.978545	2.05071e-18	1.09526e-16
MSMB	-0.645341	0.00381687	0.0064716
GUSB	1.1776	1.46006e-08	6.03543e-08
HSP90AB1	0.920338	2.3669e-18	1.20106e-16
HSP90AB11	0.980185	1.1726e-18	6.88901e-17
HSP90AB13	0.626666	3.05575e-12	2.68951e-11
SOD3	-0.648044	7.55771e-05	0.000170284
MME	-0.621189	0.0146841	0.0223422
CYC1	0.716011	3.73065e-09	1.71231e-08
SNRNP70	0.709677	5.55792e-14	7.52802e-13
RPS17	0.611058	1.30974e-18	7.41658e-17
RPSA	0.786226	1.23869e-13	1.52404e-12
GSTP1	-0.847909	1.12514e-07	3.99409e-07
FBP1	0.829628	8.32986e-14	1.07852e-12
DLD	0.721965	4.60312e-18	2.12104e-16
HNRNPA1	0.689667	4.27884e-14	5.94986e-13
SNRPA1	0.601145	1.63577e-12	1.5469e-11
TACSTD2	0.586881	1.79739e-05	4.42289e-05
PARP1	1.03321	3.56464e-17	1.18821e-15
PABPC4L	0.617014	6.66293e-15	1.11049e-13
POLR1D	0.665117	3.53384e-16	8.26322e-15
GATD3A	0.73268	3.72509e-15	6.66116e-14
ZBTB48	0.947991	3.35357e-17	1.13716e-15
GAA	0.907664	5.33357e-12	4.39015e-11
DLAT	0.608579	3.0017e-14	4.3678e-13
TXN	0.777402	2.45269e-17	8.86742e-16
COX5B	0.694003	5.37034e-19	3.76725e-17
CHGA	1.47149	1.62012e-06	4.6261e-06
HSPD1	1.24381	1.19813e-30	5.63123e-27
HSPA51	0.89685	1.75478e-19	1.47276e-17
MAP2	0.935978	2.0747e-14	3.09558e-13
HSPA8	0.59568	3.22779e-17	1.12375e-15
HSPA82	0.673458	8.32689e-17	2.46141e-15
DBT	0.765086	1.11554e-13	1.39441e-12
LAMP1	0.634904	0.00130408	0.00240172
ACADM	0.905177	4.07292e-15	7.16956e-14
TOP1	0.692166	6.36504e-13	6.61851e-12
MTHFD1	0.632134	3.18313e-11	2.18086e-10
SLC25A6	1.14214	2.0923e-20	2.18529e-18
IMPDH2	0.911268	1.96145e-15	3.76278e-14
TPR	0.616741	6.64513e-12	5.36107e-11
CKMT1A	0.951527	1.87941e-08	7.66772e-08
BCKDHA	0.723175	4.15215e-09	1.8837e-08
ACE	-0.967586	0.00188181	0.00335909
XRCC6	0.712844	1.09276e-12	1.07673e-11
XRCC5	0.745576	2.95914e-14	4.32827e-13
COX4I1	0.69854	3.12252e-14	4.5018e-13
SCG2	0.593052	5.51577e-05	0.000127079
VCAN	0.745647	4.94989e-06	1.31067e-05
EEF2	0.616671	4.27578e-13	4.58817e-12
KRT132	-0.585449	0.000167925	0.000359212
KRT134	-0.831083	2.22178e-08	8.93272e-08
KRT5	-0.936243	7.35468e-07	2.22439e-06
PDIA4	0.887992	3.52634e-18	1.64317e-16
ETFA	0.705155	3.62156e-10	2.0096e-09
COX7A2	0.855285	2.26997e-10	1.3139e-09
AKR1A1	0.627663	2.78567e-10	1.58315e-09
HSP90B1	0.80491	1.1523e-16	3.10002e-15
HSP90B1	0.849239	4.29404e-17	1.39186e-15
IDE	0.637625	5.42928e-13	5.67058e-12
HNRNPL	0.683749	3.71857e-13	4.07396e-12
DARS1	0.695161	1.22182e-11	9.18806e-11
ETS1	0.758583	1.8422e-10	1.08773e-09
UQCRB	0.817795	1.30677e-20	1.42833e-18
BRAF	0.706647	1.89437e-12	1.7596e-11
ANPEP	-0.800427	0.0285929	0.0414007
GSPT1	0.677287	6.06071e-17	1.88645e-15
ARSA	0.727309	2.69459e-08	1.06694e-07
ACP3	-0.589503	0.000492264	0.000970081
NME1	0.709498	9.46991e-14	1.21608e-12
NME1	0.763435	2.64547e-17	9.41947e-16
GNS	0.894094	4.12472e-16	9.50302e-15
RPS2	0.711258	1.91153e-16	4.83021e-15
COX7C	0.645302	6.79058e-08	2.51607e-07
H1-5	0.855685	5.38262e-15	9.29081e-14
H1-2	0.669948	9.50184e-08	3.44058e-07
STMN1	0.625431	7.18488e-07	2.17724e-06
YBX31	0.683052	4.33833e-21	5.82576e-19
DDX5	0.868213	5.24797e-16	1.17455e-14
IGFBP2	0.836472	6.61194e-09	2.91521e-08
RPL35A	0.651285	4.2119e-14	5.87434e-13
ARF4	0.678384	4.40007e-08	1.68269e-07
RPL7	0.852081	9.71011e-18	3.90064e-16
SON	0.728504	4.13072e-17	1.35765e-15
RCC1	0.78797	5.87432e-14	7.93371e-13
XRCC1	0.667408	1.81935e-14	2.7673e-13
NCL	1.00339	2.66974e-26	1.56847e-23
SRM	0.623124	6.95634e-12	5.56981e-11
AZU1	-0.868082	1.41943e-05	3.53541e-05
RAB3B	0.657678	3.81684e-05	9.0328e-05
RAB4A	0.590892	0.00055112	0.00107703
RAB6A	0.707258	5.63239e-12	4.61189e-11
COX5A	0.775815	5.45134e-18	2.44013e-16
LMNB1	0.888532	6.205e-18	2.67555e-16
IMPDH1	0.668151	9.51555e-11	5.96308e-10
MAOA	1.52319	6.79948e-19	4.54389e-17
VDAC1	0.980805	3.97851e-14	5.61532e-13
MMUT	0.894918	1.72316e-17	6.47909e-16
FBL	1.07931	1.28762e-25	5.23798e-23
GART	0.717002	3.41681e-14	4.89604e-13
PAICS	0.841695	1.37909e-18	7.62554e-17
NME2	1.0011	1.24288e-18	7.12384e-17
HNRNPA2B1	0.634166	1.66795e-14	2.55354e-13
UQCRC2	0.699929	8.52017e-17	2.48725e-15
FECH	0.60303	2.63628e-06	7.24961e-06
TCEA1	0.720759	3.30755e-17	1.13716e-15
SFPQ	0.783336	2.30575e-13	2.70925e-12
SFPQ	0.673736	3.60645e-07	1.15623e-06
PPIB	0.684717	7.29047e-14	9.67944e-13
ME2	0.62538	8.84635e-11	5.57344e-10
RPS3	0.807578	6.33121e-16	1.41027e-14
CPT2	0.655864	3.24801e-13	3.64335e-12
DTYMK	0.629155	1.13749e-15	2.34482e-14
LAMA2	1.12209	1.25703e-22	3.06772e-20
EEF1B2	0.602505	1.27063e-16	3.35504e-15
ACAT1	1.24098	7.03813e-18	2.92736e-16
MYL9	-0.611207	1.78739e-09	8.61615e-09
AZGP1	-0.68204	0.00374356	0.00635648
RPS12	0.59457	3.36309e-17	1.13716e-15
ATP5F1A	0.67152	5.44213e-17	1.71664e-15
CTNNA2	0.662805	2.56958e-10	1.4794e-09
U2AF2	0.787331	4.21624e-17	1.37613e-15
RPL13	0.895949	1.06943e-17	4.24645e-16
IVD	0.886232	2.22973e-15	4.20872e-14
PTBP1	0.749951	3.66396e-14	5.21836e-13
TARS1	0.826615	3.49328e-18	1.64317e-16
EEF1G	0.795812	8.94529e-13	8.93232e-12
AK4	0.593413	5.34727e-08	2.01057e-07
MAOB	0.894966	1.86727e-12	1.73785e-11
APEX1	0.916087	4.04755e-13	4.36319e-12
CAD	0.655017	1.69315e-15	3.32962e-14
CALR	0.90459	9.81297e-17	2.77205e-15
CANX	0.596378	1.15243e-09	5.73774e-09
PSMB5	0.617589	1.19665e-11	9.01324e-11
GSTM21	-0.617268	0.00180743	0.00323864
NDUFS1	0.661489	3.54473e-11	2.40407e-10
POLD1	1.34793	1.00808e-06	2.97424e-06
TKT	0.590669	1.07321e-09	5.37177e-09
EEF1D	0.670815	4.414e-14	6.1197e-13
ERP29	0.65584	1.57778e-11	1.1605e-10
PRDX3	0.906569	7.36781e-14	9.72716e-13
RPL12	0.708839	9.84962e-17	2.77205e-15
ECHS1	1.16558	6.29303e-18	2.68884e-16
CMPK1	0.631326	8.83207e-07	2.63059e-06
ALDH1B11	0.874677	2.5722e-06	7.09469e-06
UQCRC1	0.695767	1.8446e-12	1.72017e-11
HIBADH	0.647927	3.11877e-12	2.72965e-11
HNRNPH1	0.592797	3.64111e-10	2.01576e-09
PYCR1	1.22746	4.07892e-23	1.11393e-20
ACSL1	0.727507	5.60965e-12	4.60129e-11
ACSL1	0.879913	9.04664e-12	7.02796e-11
CSTF2	0.66602	1.42394e-15	2.84787e-14
SHMT2	0.979725	1.212e-07	4.27658e-07
PHB	1.02556	2.19446e-16	5.48615e-15
COPB2	0.68397	2.23091e-12	2.05593e-11
FUS	0.586702	2.33248e-12	2.12867e-11
DEK	0.59584	5.39204e-12	4.43052e-11
ATP5F1C	0.671572	1.07878e-10	6.68111e-10
RPL4	0.799333	2.51628e-18	1.25814e-16
LONP1	0.841764	3.09971e-13	3.51052e-12
SRP14	0.7582	4.68721e-16	1.06425e-14
ETFB	0.815102	2.04112e-13	2.42868e-12
RBMX	0.736261	2.19688e-18	1.16015e-16
HSPA9	1.12582	1.43473e-21	2.29636e-19
EIF4A3	0.777825	1.55761e-14	2.40026e-13
RPS19	0.833572	4.26611e-23	1.11393e-20
RPL3	0.695266	2.1285e-17	7.87712e-16
ANP32A	0.648791	5.04411e-12	4.18118e-11
ANP32A1	0.655922	3.23458e-09	1.49484e-08
CCT6A	0.639238	5.43016e-15	9.3145e-14
CCT6A	0.60882	1.88775e-13	2.26028e-12
RPL13A	0.973212	5.30853e-19	3.76725e-17
MDH2	1.17221	9.98441e-26	4.69267e-23
HADHA	0.608897	1.35201e-08	5.61346e-08
PRPH	0.676026	6.35215e-09	2.81122e-08
PTGDS	-0.607408	0.000151271	0.000326136
GARS1	0.621176	1.25334e-10	7.67018e-10
IARS1	0.844603	1.23423e-14	1.94009e-13
ECI1	0.668557	8.99805e-20	8.13286e-18
LRPPRC	0.966956	8.02365e-17	2.38678e-15
CRAT	1.08134	9.42091e-21	1.07996e-18
MATR3	0.694626	4.84377e-12	4.03648e-11
GPD2	0.683688	2.72849e-10	1.55819e-09
NAMPT	0.952692	1.27394e-05	3.20346e-05
VDAC2	0.96461	4.24881e-16	9.74117e-15
ACADSB	1.21188	1.57089e-14	2.41281e-13
NOP2	0.590331	8.65555e-12	6.7689e-11
NSF	0.874728	2.8461e-16	6.93091e-15
RPL5	0.648615	4.16494e-14	5.84335e-13
RPL21	0.626575	2.25509e-12	2.07415e-11
RPS9	0.85335	3.10058e-15	5.58342e-14
ALDH1A3	0.865199	1.73391e-13	2.08424e-12
ALDH1A3	0.750828	1.85991e-08	7.60135e-08
QARS1	0.663153	7.16581e-12	5.6987e-11
ARCN1	0.799416	5.28144e-14	7.17421e-13
PCP4	-0.662888	3.64344e-05	8.65732e-05
PRRC2A	0.727152	8.46097e-19	5.44747e-17
IDH2	0.696422	1.51641e-09	7.45516e-09
MARCKSL1	0.655067	3.67045e-07	1.17434e-06
RPL34	0.669842	7.38941e-12	5.86659e-11
FASN	1.68939	2.3771e-13	2.78613e-12
CCT3	0.753588	1.85742e-15	3.60318e-14
MRPL19	0.592548	6.07231e-12	4.96345e-11
TUFM	0.947748	7.34174e-17	2.22621e-15
PRIM1	0.933066	8.89809e-18	3.60526e-16
RBM25	0.592287	1.85604e-10	1.09453e-09
NDUFV1	0.667971	3.36458e-13	3.7296e-12
GMPS	0.709464	1.97553e-09	9.45517e-09
MRE11	0.733091	3.88529e-16	9.04002e-15
IDH3A	0.618013	6.24054e-10	3.30299e-09
LRBA	1.03157	4.76384e-13	5.00947e-12
LRBA	0.656763	1.18488e-11	8.94593e-11
BCAM	0.756792	6.97809e-19	4.55514e-17
PPT1	0.648353	1.66304e-11	1.2156e-10
CCT8	0.67544	2.26039e-15	4.24953e-14
CCT4	0.625366	1.60145e-16	4.1356e-15
RAB7A	0.700279	2.28829e-13	2.69548e-12
RAB28	0.731612	7.99746e-15	1.31427e-13
HSD17B4	0.740762	7.05644e-12	5.63078e-11
HNRNPM	0.608684	1.42194e-13	1.73138e-12
ARHGDIA	0.820249	3.3628e-13	3.7296e-12
HNRNPF	0.833051	2.89904e-13	3.29915e-12
HNRNPF1	0.708866	4.33936e-10	2.3578e-09
RBM5	0.625263	5.30715e-11	3.50824e-10
SMS	1.4342	1.10177e-13	1.38999e-12
MRPL12	1.22631	1.60256e-25	5.79386e-23
THOP1	0.823626	3.36834e-10	1.88466e-09
COPB1	0.647541	1.12965e-11	8.64715e-11
COPA	0.743546	7.12504e-13	7.29579e-12
SEC24C	0.692102	6.48621e-15	1.08488e-13
RARS1	0.630636	4.02394e-15	7.10997e-14
HSPA2	0.646139	0.000232889	0.000486696
RAD23B	0.777806	1.15426e-16	3.10002e-15
AK2	0.806537	1.11407e-18	6.71299e-17
ALDH18A1	1.10926	6.62161e-20	6.10227e-18
VCP	0.649934	2.90419e-12	2.57541e-11
MFAP4	-0.680718	0.000138466	0.00030171
HADHB	0.867519	4.04909e-14	5.69782e-13
MANF	0.877702	3.39899e-14	4.8854e-13
NAP1L1	0.645595	5.60284e-10	2.97888e-09
TPD52	0.967202	8.83874e-14	1.13814e-12
SNU13	1.26282	2.8404e-27	3.33747e-24
NPEPPS	0.634409	3.80157e-09	1.73807e-08
OXCT1	0.947097	2.99896e-13	3.40462e-12
EIF3B	0.632199	6.76311e-12	5.42434e-11
ATP5MF	0.639066	2.65938e-06	7.30515e-06
NDUFV3	0.832882	1.11173e-09	5.55276e-09
DEFA1	-0.732037	0.00140441	0.00257439
ZNF445	0.701704	7.90882e-15	1.30426e-13
EIF4A1	0.86781	8.39014e-16	1.82563e-14
RPS20	0.675064	3.34976e-20	3.34976e-18
RPL15	0.638472	3.08407e-08	1.20994e-07
RPL27	0.787421	7.75987e-18	3.17142e-16
PCBD1	0.731495	2.26274e-12	2.07712e-11
NCALD	0.744742	3.54297e-11	2.40407e-10
HSPE1	1.17776	1.02143e-28	2.40035e-25
B2M	-1.60507	6.29058e-07	1.93114e-06
COPZ1	0.665099	1.8611e-16	4.7282e-15
HNRNPK	0.860582	1.22829e-19	1.08923e-17
RPS7	0.754119	7.53287e-17	2.26952e-15
RPS8	0.888853	1.03179e-16	2.86947e-15
RPS15A	0.670867	7.86667e-14	1.0299e-12
RPS16	0.837532	4.81844e-19	3.55675e-17
RPS14	0.607818	3.90761e-15	6.95672e-14
RPS23	0.641923	6.35703e-15	1.06707e-13
RPS18	0.83404	1.09874e-15	2.28498e-14
RPS13	0.731185	3.04715e-12	2.68698e-11
RPS11	0.666658	6.27636e-14	8.42826e-13
SNRPD2	0.653704	1.20661e-12	1.17282e-11
RPL7A	0.843791	1.30263e-20	1.42833e-18
RAB11A1	0.589432	1.83121e-10	1.0834e-09
RPS4X	0.622871	1.56652e-12	1.49648e-11
RPS4X2	0.82297	7.7731e-13	7.87361e-12
RPL23A	0.70844	2.32758e-18	1.20106e-16
RPS6	0.634784	1.76819e-15	3.44833e-14
H4-16	0.657256	2.76252e-13	3.16679e-12
H2BC101	0.687121	5.68548e-05	0.000130605
H2BC103	0.883658	8.44827e-10	4.33955e-09
RAN	0.779325	5.74976e-17	1.80159e-15
RPL23	0.613223	3.18973e-16	7.57159e-15
RPS24	0.649656	6.59611e-12	5.35435e-11
RPS25	0.908962	7.63495e-22	1.32905e-19
RPS26	0.848572	7.89029e-14	1.03012e-12
RPL31	0.756607	4.86017e-17	1.54343e-15
RPL10A	0.678825	9.29693e-16	2.00438e-14
PPIA	0.641726	6.37971e-19	4.3456e-17
SNRPN	0.75962	4.55972e-12	3.82009e-11
RPL38	0.766409	1.30541e-22	3.06772e-20
RACK1	0.84378	1.08619e-14	1.74139e-13
YBX1	1.1174	1.68605e-21	2.47639e-19
PRKDC	0.786675	2.39388e-12	2.17205e-11
ARG2	0.844405	0.000411271	0.000821145
MAP3K9	0.767162	2.82189e-08	1.10894e-07
NUCB2	0.66365	8.27639e-10	4.25856e-09
ABAT	0.610879	1.53697e-05	3.806e-05
SARNP	0.663921	3.50608e-12	3.02915e-11
RPL24	0.638178	1.1758e-12	1.14653e-11
RPL19	0.607476	1.70692e-09	8.27917e-09
SRSF3	0.643647	1.18613e-14	1.87704e-13
CYCS	0.951843	2.37969e-15	4.40337e-14
TFAM	0.712343	5.99163e-15	1.01297e-13
FKBP3	0.72376	8.8536e-17	2.56864e-15
HNRNPU	0.729355	1.47842e-15	2.94431e-14
SET	0.667119	5.03785e-12	4.18118e-11
SRSF2	0.635512	5.45035e-10	2.90768e-09
FABP5	2.08811	1.65514e-12	1.56208e-11
EWSR1	0.632031	2.28389e-11	1.60693e-10
ALDH6A1	1.18269	4.15005e-19	3.25088e-17
BDH1	0.685546	1.47179e-07	5.1051e-07
COL7A1	0.739877	1.02504e-14	1.66127e-13
FKBP4	0.987076	2.48503e-22	5.44644e-20
RPL6	0.886651	2.69765e-20	2.75629e-18
TOP2B	0.649708	1.37948e-09	6.78906e-09
ACY1	1.14878	9.35435e-21	1.07996e-18
FOLH1	1.44495	5.69884e-15	9.67855e-14
FOLH1	1.60524	6.95019e-18	2.9166e-16
EIF4G1	0.802332	6.41592e-21	7.78008e-19
GLO1	0.624652	2.20617e-09	1.04211e-08
SSBP1	1.11256	9.23746e-22	1.55057e-19
SRSF11	0.627535	6.88754e-18	2.91635e-16
C1QBP	0.738963	2.21613e-11	1.56393e-10
SRSF1	0.74224	1.32817e-14	2.06702e-13
DHX9	0.90859	1.12375e-16	3.05295e-15
LGALS3BP	-1.01764	0.00120035	0.0022303
SPOCK1	0.635846	3.34869e-08	1.29858e-07
SSRP1	0.617831	9.0362e-12	7.02796e-11
NSUN2	0.651233	2.37187e-15	4.40337e-14
RBBP4	0.699477	1.16306e-15	2.38706e-14
PMPCA	0.657332	3.0758e-11	2.1104e-10
SF3A3	0.593081	3.72741e-15	6.66116e-14
AIMP1	0.669836	1.30865e-14	2.04341e-13
LMAN2	0.593597	2.70974e-09	1.26347e-08
ELAVL2	0.74115	4.7304e-12	3.95603e-11
ECH1	0.956567	3.47626e-18	1.64317e-16
ACACA	0.742323	7.50761e-12	5.94037e-11
ACACA	0.58575	3.94861e-13	4.27615e-12
TARDBP	0.648311	2.43279e-09	1.14281e-08
PRDX4	0.808881	5.04588e-13	5.29367e-12
CBX3	0.606508	2.42784e-12	2.19863e-11
DNAJC3	0.701905	3.39702e-13	3.74788e-12
NME3	0.649797	3.77518e-09	1.72937e-08
SRSF9	0.692139	1.04536e-13	1.33874e-12
SRSF6	0.785488	2.23055e-19	1.83922e-17
SRSF61	0.800464	8.85904e-15	1.45078e-13
TRIM28	1.28841	7.02046e-27	5.49936e-24
G3BP1	0.711983	8.44861e-17	2.48178e-15
G3BP1	0.825897	6.26359e-17	1.93677e-15
PABPC4	1.09136	6.48147e-27	5.49936e-24
PABPC4	0.675244	2.09685e-16	5.27017e-15
SF3B2	0.653338	1.05475e-14	1.69772e-13
DRP2	1.59668	1.49842e-15	2.97156e-14
TRA2A	0.602262	2.8469e-11	1.96771e-10
MOGS	0.721147	3.34475e-10	1.8737e-09
ALCAM	1.07358	8.0535e-13	8.12263e-12
AUH	0.870826	3.10858e-16	7.44313e-15
SCARB2	0.810032	1.23225e-07	4.3415e-07
TTLL12	0.64915	1.28996e-14	2.02094e-13
EIF4A2	0.633119	8.06988e-12	6.34255e-11
MAP7	0.694077	1.97308e-11	1.41364e-10
GALNT3	0.740351	2.03341e-14	3.06876e-13
RBM39	0.76637	5.14685e-15	8.92627e-14
PDCD11	-0.654031	6.45837e-05	0.000147066
LBR	0.653457	1.86292e-15	3.60318e-14
GNMT	0.703394	0.00350463	0.00598538
KPNB1	0.610177	6.40553e-14	8.55283e-13
NOLC1	1.02916	2.5494e-22	5.44644e-20
NUMA1	0.794213	1.92738e-15	3.71258e-14
MORF4L2	0.623796	8.37503e-13	8.41082e-12
SART3	0.677917	1.97744e-12	1.82953e-11
EFTUD2	0.738374	1.00216e-15	2.12169e-14
EFTUD2	0.666133	7.3817e-09	3.21989e-08
RRS1	0.782036	6.45581e-21	7.78008e-19
POSTN	0.985566	6.27036e-11	4.07888e-10
PDIA6	0.66579	1.66033e-12	1.56384e-11
PPA1	0.662121	1.58005e-12	1.50328e-11
PTGES3	0.598737	3.58279e-12	3.08975e-11
RNPS1	0.735192	2.42768e-17	8.84504e-16
PCBP11	0.606995	7.3635e-14	9.72716e-13
TOMM20	0.827587	0.000920731	0.00174357
SF3B3	0.683546	4.73775e-10	2.56242e-09
SEC23B	0.713607	1.25396e-12	1.20771e-11
ELAVL1	0.624643	9.93184e-15	1.61521e-13
MYLK	-0.829155	2.2733e-11	1.60188e-10
NCOA1	0.856765	1.98763e-09	9.49063e-09
UAP1	0.722321	7.68761e-14	1.01209e-12
SRSF7	0.745558	2.52419e-16	6.21135e-15
PRSS8	-0.948729	0.00846154	0.013431
DECR1	1.43606	6.25823e-26	3.26819e-23
CLPP	0.830576	4.71637e-19	3.55675e-17
TST	0.824282	2.7611e-13	3.16679e-12
NDUFA9	0.618044	3.67591e-13	4.03663e-12
RTN1	0.766106	1.26961e-10	7.75967e-10
PCK2	0.667316	3.65731e-07	1.17174e-06
HADH	0.862555	1.70901e-13	2.06487e-12
IMMT	0.649984	2.96533e-14	4.32827e-13
HNRNPUL2	0.614132	3.74595e-12	3.22454e-11
UAP1L1	0.889586	1.24563e-16	3.30761e-15
NADK2	0.646651	6.59087e-13	6.82944e-12
MIX23	0.725039	3.49826e-17	1.17442e-15
PABPC1L1	0.626216	1.81282e-10	1.07579e-09
PABPC1L2	0.920075	7.79293e-14	1.02309e-12
PABPC1L3	0.712325	8.96269e-16	1.94123e-14
PYCR3	0.995328	1.69632e-19	1.44958e-17
HSP90AB4P	0.653211	3.24823e-08	1.26443e-07
HSP90AB4P1	0.775571	7.42027e-11	4.74493e-10
HSP90AB2P	0.818442	4.47263e-16	1.02045e-14
RPL39P5	0.586383	7.23743e-13	7.36275e-12
PABPC1L2A	0.846121	3.62284e-19	2.88599e-17
MIA3	0.875144	1.80181e-20	1.92466e-18
COA6	0.648093	8.04048e-14	1.04682e-12
SPECC1	0.630124	5.77112e-09	2.57346e-08
HP1BP3	0.764189	3.8268e-11	2.58791e-10
LRIF1	0.721219	4.01037e-11	2.70427e-10
TUT4	0.783058	1.15955e-14	1.84742e-13
ATP5F1EP2	0.710689	2.89885e-12	2.57541e-11
STEAP4	0.60317	3.06067e-07	9.95512e-07
H2AC182	0.616191	1.25598e-08	5.26125e-08
PTRHD1	0.618156	3.81468e-13	4.15986e-12
LAMTOR1	0.761818	9.59021e-17	2.73176e-15
C8orf82	0.785874	3.65248e-08	1.41057e-07
PRPF8	0.62977	4.48136e-13	4.76525e-12
PDXDC1	0.691362	2.53066e-13	2.9304e-12
LARP1	0.809203	2.60474e-18	1.28866e-16
OLFML1	-0.667863	0.000197436	0.00041856
OLFM4	-0.807309	0.000600096	0.00116644
SEPTIN14	0.691492	3.57233e-10	1.98463e-09
GPRIN3	0.713668	1.88998e-13	2.26028e-12
CHSY3	0.846258	3.07105e-10	1.72954e-09
H3C13	0.762704	0.00124691	0.00230727
TUBA1A3	0.666003	2.43927e-10	1.41016e-09
TUBA1A4	0.609982	1.32667e-09	6.54975e-09
TUBA1A13	0.664505	1.37022e-08	5.68407e-08
SND1	0.768727	6.32031e-14	8.4631e-13
DDX46	0.705596	7.15762e-16	1.57938e-14
SH3BP5L	0.768908	6.30391e-05	0.000143827
DCXR	0.829261	1.04907e-09	5.28472e-09
GALNT7	0.620752	7.88064e-05	0.000176966
PABPN1	0.695127	4.11385e-13	4.4245e-12
MTDH	0.586984	1.24624e-10	7.63669e-10
ALYREF	0.613225	9.26133e-15	1.5114e-13
DDX42	0.765004	2.65741e-15	4.84102e-14
HID1	0.603215	4.02137e-12	3.43644e-11
DNAH10	0.716068	2.52231e-13	2.9304e-12
CCAR1	0.733529	1.75629e-15	3.43941e-14
MRPL41	0.817172	4.55044e-21	5.94085e-19
KATNAL2	0.774255	3.50122e-16	8.22786e-15
NDUFAF2	0.631972	5.05094e-18	2.3048e-16
GPD1L	-0.591618	4.669e-08	1.77256e-07
CPSF7	0.640801	9.89064e-16	2.10344e-14
GOLM1	1.38474	1.30374e-27	2.04252e-24
COLGALT1	-0.867196	8.91551e-07	2.65208e-06
TXNDC5	0.891802	2.04164e-14	3.06876e-13
SCCPDH	0.790032	6.17727e-18	2.67555e-16
CHDH	0.662937	6.9793e-07	2.12315e-06
MNS1	0.689786	7.46976e-05	0.000168545
REPS2	0.635496	9.96735e-17	2.78848e-15
STEAP2	0.625603	6.28514e-10	3.31912e-09
ABHD11	1.5902	2.47825e-15	4.56775e-14
OR51T1	0.92499	1.09323e-17	4.24645e-16
RPLP0P6	0.836626	6.38757e-17	1.96219e-15
RDH11	0.591393	0.000362375	0.000730031
PNPT1	0.782808	5.80624e-18	2.5504e-16
NUP210	0.751775	2.66524e-14	3.91457e-13
TMEM263	0.617254	1.20913e-16	3.22892e-15
THEM6	0.801842	1.08728e-06	3.19188e-06
CANT1	0.77059	1.57034e-18	8.48347e-17
SPRYD4	0.699849	3.47694e-18	1.64317e-16
PSPC1	0.640691	1.20778e-12	1.17282e-11
HSD17B8	0.604084	5.94951e-11	3.89996e-10
CCT6B	0.843502	1.10288e-18	6.71299e-17
GCN1	0.807004	1.06178e-16	2.91833e-15
AKAP1	-1.0995	0.000719005	0.00137932
ANP32B	0.883802	2.54973e-05	6.1887e-05
TAF15	0.592681	2.79782e-13	3.19169e-12
HOXB13	0.726967	7.58881e-17	2.27181e-15
HAS1	0.811166	2.65309e-15	4.84102e-14
KHSRP	0.700982	2.95603e-12	2.61645e-11
GCDH	0.883409	1.15186e-12	1.12786e-11
TNPO1	0.605759	1.54972e-09	7.57927e-09
ATP6V0A1	0.587448	3.9254e-09	1.78773e-08
MAL2	1.07323	3.30353e-13	3.68802e-12
RPL36AL	0.632182	2.92683e-11	2.01702e-10
ERGIC1	0.949667	1.11121e-13	1.39272e-12
FUBP11	0.635935	5.90584e-08	2.20648e-07
LRRC59	0.751936	1.08625e-17	4.24645e-16
FAM136A	0.747779	1.1409e-26	7.6603e-24
PPP1R14B	0.779242	5.269e-19	3.76725e-17
ECHDC3	0.750448	2.52414e-13	2.9304e-12
RBMXL1	0.675721	1.71913e-17	6.47909e-16
MMAB	0.727234	1.04752e-14	1.69187e-13
TRIM11	-0.629125	1.18276e-13	1.47062e-12
MYO19	0.633131	1.18303e-11	8.94593e-11
PGAM5	0.684049	2.21303e-10	1.2841e-09
SUCLG2	0.625111	2.75097e-12	2.45343e-11
DNAH8	0.765226	5.5778e-19	3.85524e-17
AKR1E2	0.645133	6.2623e-07	1.92497e-06
PRIMPOL	1.10149	2.34282e-24	7.34083e-22
PRRC1	0.681753	2.44085e-16	6.0379e-15
LINC00479	0.654896	1.21025e-12	1.17282e-11
CCDC7	0.762878	4.87708e-16	1.10119e-14
RBM14	0.699864	1.58982e-10	9.54298e-10
NEDD4L	0.715127	2.28465e-15	4.27803e-14
VPS35	0.614695	6.85862e-10	3.5897e-09
PURB	0.64479	1.00346e-10	6.23847e-10
GAL3ST4	0.75533	3.28108e-07	1.05914e-06
GFM1	0.831755	3.11205e-14	4.50051e-13
MCCC1	0.9326	6.14493e-11	4.02245e-10
PCDHB18P	0.762636	8.54909e-10	4.38176e-09
PHB2	0.973007	1.51639e-11	1.12414e-10
HSD17B10	0.993798	5.41714e-20	5.09211e-18
MIPEP	0.646697	2.53962e-12	2.28664e-11
ACO2	0.832921	1.99443e-15	3.8105e-14
CCT7	0.59102	3.86309e-13	4.20289e-12
PRMT1	0.690766	4.41679e-08	1.68532e-07
DPYSL5	0.796318	4.84952e-11	3.21931e-10
DDX50	0.609731	4.95906e-12	4.12524e-11
TRIR	0.611028	1.4763e-14	2.28244e-13
MYBBP1A	0.724376	1.18577e-14	1.87704e-13
SRSF8	0.649071	7.18214e-13	7.32884e-12
ERP44	0.697586	2.99003e-17	1.04874e-15
SPON2	1.5513	7.08147e-15	1.17193e-13
DDX23	0.69544	1.35761e-18	7.59613e-17
TUBB2B2	0.622666	1.03461e-08	4.40858e-08
TUBB2B8	0.686515	1.77631e-05	4.37562e-05
TMED9	0.588838	1.48785e-07	5.14941e-07
GNL3	0.711057	2.34782e-15	4.37887e-14
ASPN	0.944548	3.67383e-07	1.17463e-06
SRRT	0.654289	2.59144e-16	6.34363e-15
HDHD5	0.841026	1.10451e-13	1.38999e-12
EIF2A	0.683981	2.22339e-21	3.16664e-19
MRPL13	0.864802	1.52935e-19	1.3311e-17
MRPL4	0.716433	1.46576e-21	2.29636e-19
GTPBP4	0.649347	1.09748e-18	6.71299e-17
API5	0.596026	4.35113e-11	2.91315e-10
DPY30	0.599458	4.207e-09	1.90674e-08
CNTNAP4	0.70883	1.68996e-15	3.32962e-14
SLIRP	0.723822	7.15174e-17	2.18267e-15
XRN2	0.731222	1.10012e-13	1.38999e-12
TKTL2	0.64645	2.17305e-09	1.0275e-08
RAB1B2	0.920128	2.97474e-15	5.39818e-14
MRPL18	0.85323	3.82563e-12	3.27513e-11
PPA2	0.955159	1.33361e-16	3.50166e-15
PLEKHA4	0.723301	4.58374e-14	6.29929e-13
MROH8	0.869264	6.38602e-22	1.1544e-19
JPT2	0.81923	1.11403e-16	3.04414e-15
GRPEL1	0.69555	1.31934e-15	2.68331e-14
MCCC2	2.14817	1.77659e-12	1.66666e-11
VAT1L	0.742016	1.91461e-11	1.38229e-10
APMAP	0.680895	1.94885e-10	1.14495e-09
TXNRD2	0.599587	9.35711e-13	9.27815e-12
ARFGAP3	0.644538	5.43639e-11	3.57858e-10
ENY2	0.684093	2.73233e-17	9.65561e-16
DIABLO	0.774461	2.53137e-13	2.9304e-12
DDX21	0.841986	7.08273e-09	3.09952e-08
NANS	0.604732	5.81647e-11	3.82341e-10
MRPL17	0.649179	8.98982e-17	2.59216e-15
FARSB	0.706103	2.04906e-14	3.06876e-13
IARS2	0.648293	4.68505e-14	6.40727e-13
RBM12	0.604511	4.31954e-13	4.62457e-12
ACSS1	0.880066	1.50981e-16	3.94228e-15
ABHD10	0.678789	3.27652e-16	7.7385e-15
INTS7	0.687737	4.68958e-14	6.40727e-13
ASB6	0.627133	1.20703e-08	5.07429e-08
NHP2	0.879585	1.1037e-13	1.38999e-12
BPNT2	0.694677	2.95665e-16	7.16301e-15
CHCHD3	0.705254	8.48937e-14	1.09616e-12
GAR1	0.818483	3.38128e-18	1.64317e-16
TUBA8	0.816839	8.02401e-07	2.40977e-06
BCLAF1	0.71541	2.61307e-14	3.84997e-13
THYN1	0.901621	1.10594e-13	1.38999e-12
NDUFA13	0.666885	4.33393e-10	2.35758e-09
RCC2	0.665571	2.7799e-11	1.92991e-10
LARS1	0.796516	9.58245e-16	2.05651e-14
MYEF2	0.821081	4.89679e-16	1.10119e-14
CGN	0.621336	3.35594e-17	1.13716e-15
STARD9	0.602934	3.6964e-09	1.69825e-08
CTSZ	0.589508	0.000282633	0.000580583
UBA2	0.656914	8.33856e-16	1.82285e-14
SLC25A10	0.607261	9.94565e-13	9.82028e-12
CCDC39	0.593078	6.8394e-08	2.53111e-07
LAMTOR3	0.696468	4.58183e-13	4.85014e-12
AMACR	1.0707	1.36048e-12	1.30762e-11
DPP7	0.839021	1.84029e-06	5.20105e-06
PUF60	0.695877	5.80383e-18	2.5504e-16
SLC25A13	1.08336	1.69219e-16	4.34605e-15
SLC25A13	0.63187	6.45759e-11	4.19208e-10
PTBP2	0.817057	3.58917e-08	1.3884e-07
RALY	0.928503	3.53107e-18	1.64317e-16
ACAD8	1.435	1.25179e-12	1.20771e-11
MYO6	1.12163	1.40811e-18	7.69547e-17
PRPF19	0.658308	3.11978e-16	7.44313e-15
RPL26L1	0.872894	4.54994e-20	4.36423e-18
SRRM2	0.617771	6.72022e-11	4.3386e-10
PA2G4	0.805728	2.04118e-17	7.61391e-16
HDAC5	0.729894	9.37466e-17	2.68664e-15
RUVBL2	0.77458	2.15263e-17	7.90418e-16
RUVBL1	0.929219	1.55537e-21	2.35814e-19
VDAC3	0.636156	1.57515e-11	1.16038e-10
CNPY2	0.631024	7.09304e-13	7.27889e-12
MAN2B2	0.620309	0.000359652	0.000724857
THRAP3	0.74232	5.18303e-14	7.06094e-13
NOP58	0.89362	3.45063e-21	4.76999e-19
ACOT9	0.826364	3.47375e-13	3.82356e-12
LSM2	0.65108	3.04354e-14	4.41502e-13
DHRS7	0.693292	1.73262e-07	5.9181e-07
MRPL11	0.674258	1.08694e-17	4.24645e-16
REXO2	0.842218	4.00518e-15	7.10353e-14
FIS1	0.924143	4.12583e-12	3.50658e-11
PKP3	0.70421	1.40154e-12	1.34433e-11
HYOU1	0.784271	5.04148e-15	8.80853e-14
AFG3L2	0.801279	1.83483e-12	1.71446e-11
AFG3L2	0.590767	1.29585e-10	7.88924e-10
LSM4	0.602775	1.09436e-10	6.76776e-10
TIMM13	0.698498	2.40139e-16	5.97172e-15
ZNF706	0.791202	3.31966e-22	6.35037e-20
MAGED1	0.590641	2.13483e-11	1.51325e-10
SCN10A	0.585859	4.02585e-09	1.82993e-08
HEBP2	0.815631	1.07647e-15	2.24862e-14
COPG1	0.702764	1.60002e-12	1.51922e-11
SLC4A4	0.716656	4.15995e-10	2.27082e-09
FCGBP	-0.673305	0.00243459	0.00427121

## Sheet: 2B_mfuzz
Genename	Cluster	MembershipValue	P_value_adjust	P_value
HAX1	cluster1	0.920457	0.0437564	0.00324091
BANF1	cluster1	0.99986	0.0208931	0.000909739
ATP5MG	cluster1	0.553611	0.0153988	0.00054298
GOSR1	cluster1	0.999921	0.0351353	0.00219825
LSM8	cluster1	0.93822	0.00960408	0.000232935
CSTA	cluster1	0.514925	0.0102137	0.000256714
SNRPB2	cluster1	0.971769	0.0182541	0.000701167
HSPD1	cluster1	0.998821	0.0285571	0.00150437
P4HA1	cluster1	0.564081	0.018915	0.000737544
PRKACA	cluster1	0.955182	0.0420781	0.0030381
NCL	cluster1	0.990865	0.0292475	0.00164655
HSPA9	cluster1	0.974363	0.0292475	0.00160959
VDAC2	cluster1	0.996337	0.022784	0.00103857
LRBA	cluster1	0.998289	0.0375037	0.00247558
HNRNPF	cluster1	0.520367	0.00765444	0.000165656
MRPL12	cluster1	0.960241	0.00214965	2.00527e-05
AK2	cluster1	0.996466	0.0339907	0.0021054
ALDH18A1	cluster1	0.992847	0.016614	0.000604925
CDH11	cluster1	0.517916	0.0238694	0.00113113
HSPE1	cluster1	0.623685	0.00286497	3.15361e-05
SNRPF	cluster1	0.984107	0.00017673	4.9458e-07
LSM6	cluster1	0.657157	0.00642336	0.000123434
SNRPD1	cluster1	0.961908	0.0422521	0.00305855
CBX1	cluster1	0.985109	0.0248632	0.0011962
SRSF3	cluster1	0.965598	0.0174455	0.000654206
SLC25A3	cluster1	0.950313	0.0357984	0.0022825
SRSF2	cluster1	0.999874	0.00286497	3.13853e-05
EWSR1	cluster1	0.519368	0.0062377	0.000117539
MVK	cluster1	0.624411	0.0292475	0.00158967
FOLH1	cluster1	0.553734	0.00495917	8.32697e-05
SRSF1	cluster1	0.961499	0.00878617	0.00020818
ECH1	cluster1	0.932089	0.0319785	0.00186765
SRSF9	cluster1	0.994486	0.0018735	1.60243e-05
DRAP1	cluster1	0.989703	0.0229628	0.00106674
ELOB	cluster1	0.615248	0.0371536	0.00241769
SF3B4	cluster1	0.583133	0.0322055	0.00192272
SRSF7	cluster1	0.997836	0.0381521	0.00255729
DECR1	cluster1	0.789767	0.0427218	0.00314037
RABL6	cluster1	0.987276	0.0122313	0.000358268
SMYD5	cluster1	0.548832	0.0371536	0.00241915
HDGFL2	cluster1	0.997541	0.032017	0.00189229
ISCA2	cluster1	0.84535	0.00722582	0.000146193
MRPL41	cluster1	0.981723	0.0351353	0.00220038
ABHD11	cluster1	0.992877	0.0248632	0.00120283
ZC3H15	cluster1	0.59162	0.0194019	0.00076015
HSD17B8	cluster1	0.722624	0.0455697	0.00345173
SORL1	cluster1	0.487435	0.0316001	0.00183351
ECHDC3	cluster1	0.968089	0.0287988	0.0015259
TMEM141	cluster1	0.999087	0.0233257	0.0010923
PRIMPOL	cluster1	0.81882	0.0377837	0.00252361
SERPINB12	cluster1	0.929621	0.0353134	0.00222055
MYCBP	cluster1	0.75692	0.0142002	0.000476872
SEPHS2	cluster1	0.819148	0.0461565	0.00350479
NIPSNAP1	cluster1	0.946886	0.0262174	0.00130394
TMEM191A	cluster1	0.950283	0.0206997	0.000878029
MOV10	cluster1	0.998553	0.0314062	0.00180469
NFU1	cluster1	0.999998	0.00756868	0.000161005
MRPL11	cluster1	0.999999	0.0219613	0.000983453
PTRH2	cluster1	0.979294	0.0208931	0.000919073
NAALAD2	cluster1	0.662931	0.026843	0.00134716
TIMM13	cluster1	0.993972	0.0018735	1.60785e-05
IPO13	cluster2	0.985353	0.0344557	0.00214062
UBR5	cluster2	0.998829	0.0394334	0.00269265
CST3	cluster2	0.966952	0.0182541	0.000698032
S100A9	cluster2	0.747346	0.000586769	2.96657e-06
KLK3	cluster2	0.999999	1.53768e-06	8.6064e-10
ADH5	cluster2	0.99805	0.0285571	0.00150777
CKB	cluster2	1	2.31253e-06	1.72577e-09
ANXA3	cluster2	1	0.0014056	1.09872e-05
ACP3	cluster2	1	7.79674e-07	2.90923e-10
TSPAN8	cluster2	0.998643	0.0103701	0.000272323
KLK2	cluster2	0.99998	0.00188855	1.656e-05
AZGP1	cluster2	0.950601	1.19756e-10	2.23425e-14
EPHX2	cluster2	0.999862	0.000490759	2.19743e-06
ALDH1A3	cluster2	0.928861	0.000740747	4.42237e-06
RAB27A	cluster2	0.999803	0.000279546	1.04308e-06
FMOD	cluster2	0.999656	0.00017673	4.84271e-07
PTPRS	cluster2	0.965375	0.0275804	0.0014102
ASAH1	cluster2	0.982338	0.0148408	0.000514587
PPP1R7	cluster2	0.999999	0.000431482	1.77101e-06
PRSS8	cluster2	0.992907	0.00432918	6.40864e-05
POC5	cluster2	0.999187	0.0205769	0.000848413
GDF15	cluster2	0.67123	5.71854e-06	6.40135e-09
MLPH	cluster2	0.98825	0.00251784	2.49152e-05
ACAT2	cluster2	0.997614	0.0028845	3.22891e-05
NIBAN1	cluster2	0.54509	0.00878617	0.000205519
CPQ	cluster2	0.712084	0.000870364	5.52096e-06
FBP2	cluster3	0.604866	0.0278295	0.00144389
PFDN6	cluster3	0.994846	0.0102137	0.000259154
LAMTOR5	cluster3	0.76829	0.00036857	1.44403e-06
EDF1	cluster3	0.871699	0.0197263	0.000780219
NDUFS6	cluster3	0.865924	0.0139215	0.000459722
TOM1L1	cluster3	0.957252	0.0103701	0.000270979
KRT1	cluster3	0.983599	0.0077365	0.000174649
RPLP2	cluster3	0.999999	0.00146578	1.17591e-05
ACADM	cluster3	0.949497	0.0428353	0.0031567
KRT10	cluster3	0.999983	0.00967586	0.000236481
HSP90B1	cluster3	0.986704	0.0202803	0.000828615
IDE	cluster3	0.994906	0.0248632	0.00119573
RPL35A	cluster3	0.906092	0.0113668	0.000320318
GCSH	cluster3	0.999369	0.0339814	0.00209214
KRT9	cluster3	0.999912	0.00311442	3.5444e-05
KRT2	cluster3	0.98836	0.0110652	0.000303468
RPS10	cluster3	0.79297	0.0133647	0.000428866
HSPA13	cluster3	0.983654	0.0487557	0.00378402
RPL34	cluster3	0.919542	0.0196017	0.000771636
RAD23B	cluster3	1	0.0077365	0.000174537
TPD52	cluster3	0.940985	0.0248632	0.00120605
PCBD1	cluster3	0.937645	0.000165477	4.01344e-07
RPS15A	cluster3	0.999961	0.0123204	0.000367388
FAU	cluster3	0.974533	0.0144961	0.000497017
RPL31	cluster3	0.962487	0.0311296	0.00178298
NUCB2	cluster3	0.984959	0.0373478	0.00243876
RPL19	cluster3	0.973152	0.0068606	0.000133116
SPOCK1	cluster3	0.999398	0.000890375	5.81401e-06
AUH	cluster3	0.844177	0.0490227	0.00383219
CIRBP	cluster3	0.943157	0.0316001	0.00182978
RPS27L	cluster3	0.605855	0.00451162	6.95298e-05
KATNAL2	cluster3	0.952319	0.0203404	0.000834867
CD177	cluster3	0.569012	0.0292475	0.00164286
SCCPDH	cluster3	0.99862	0.012784	0.000386381
TSTD1	cluster3	0.992783	0.000542852	2.63323e-06
SARG	cluster3	0.902631	0.0292475	0.00164557
DPY30	cluster3	0.999239	0.00374815	5.03482e-05
PPA2	cluster3	0.564578	0.018915	0.000737193
BAHCC1	cluster3	0.999995	0.0319785	0.00187572
CNPY2	cluster3	0.999908	0.0450811	0.00337289
CA5B	cluster3	0.749374	0.0455697	0.00345084
LSM2	cluster3	0.998106	0.0133267	0.000415216
REXO2	cluster3	0.797641	0.0123204	0.000364673
UCHL5	cluster3	0.620961	0.0487651	0.00380295
SYNM	cluster4	0.998683	0.0102137	0.00025726
NEBL	cluster4	0.998501	0.0276478	0.00142662
ALDH1A2	cluster4	0.975394	0.0133647	0.000428176
SERPINA3	cluster4	0.922517	0.000713323	4.12556e-06
LTF	cluster4	0.986667	0.0165633	0.000599493
POTEI	cluster4	0.995281	0.0123204	0.000368575
CSRP1	cluster4	0.99714	0.00351497	4.26256e-05
LMOD1	cluster4	0.9777	0.00722582	0.000146473
MYH11	cluster4	0.52726	0.00132709	9.65607e-06
SMTN	cluster4	0.99182	0.00214965	1.98759e-05
B2M	cluster4	0.900768	0.036052	0.00231833
NCOA2	cluster4	0.999622	0.00495066	8.12795e-05
P3H1	cluster4	0.984826	0.0337465	0.00205337
SFXN5	cluster4	0.877034	0.0038342	5.22195e-05
MRPL47	cluster4	0.949896	0.00584876	0.000106936
ODF2L	cluster4	0.909681	0.00418653	5.88824e-05
CFL2	cluster4	0.998662	0.00051568	2.40522e-06
HSPB6	cluster5	0.999996	9.10949e-05	1.65673e-07
SH3BGRL	cluster5	0.548079	0.00130656	9.26292e-06
AMBP	cluster5	0.936166	0.0290917	0.00154686
S100A8	cluster5	0.859464	0.0107181	0.000291538
SERPING1	cluster5	0.988541	0.00737046	0.000155385
SOD3	cluster5	0.967613	0.0142043	0.000480656
TPM1	cluster5	0.999997	0.0137296	0.000450823
ANPEP	cluster5	0.562682	0.00432918	6.34726e-05
CHN1	cluster5	0.981922	0.0275804	0.00141504
DES	cluster5	0.998881	6.12257e-05	9.13817e-08
OGN	cluster5	0.989614	0.00277674	2.90107e-05
MYL9	cluster5	0.99998	0.000683969	3.82819e-06
DPP4	cluster5	0.999999	0.0062377	0.000117041
SELENOP	cluster5	0.984834	0.0201714	0.000805352
CNN1	cluster5	0.995431	0.00572149	0.000103542
MYL6	cluster5	0.999197	0.00222249	2.11468e-05
TAGLN	cluster5	0.999929	9.10949e-05	1.69953e-07
TFF3	cluster5	0.998829	0.0206997	0.000874706
MYLK	cluster5	0.999955	4.496e-06	4.19403e-09
ADGRL3	cluster5	0.801998	0.000279546	1.03466e-06
OLFML3	cluster5	0.950293	0.0142043	0.000482311
LDB3	cluster6	0.996655	0.00166224	1.36453e-05
IGHG4	cluster6	0.998161	0.0408044	0.00291569
IGHA1	cluster6	0.999179	0.0397617	0.00273733
FLNA	cluster6	0.738852	0.00723863	0.000150474
PRRX1	cluster6	0.998409	0.00522558	9.06677e-05
AKAP17A	cluster6	0.999411	0.0292475	0.00164066
CAV1	cluster6	0.970365	0.0262174	0.00130598
CALD1	cluster6	0.999967	0.0250763	0.00122575
FHL1	cluster6	0.999506	0.0168634	0.000619794
DPYSL3	cluster6	0.799014	0.0482642	0.00372318
FLNC	cluster6	0.97398	0.0161497	0.000578497
PDCD11	cluster6	0.927281	0.00123144	8.50064e-06
SLMAP	cluster6	0.999794	0.0482642	0.00372787
ZYX	cluster6	0.993827	0.0375037	0.00248402
NKAIN1	cluster6	0.998324	0.0102137	0.000256363
HEPHL1	cluster6	0.54558	0.0076753	0.000168971
PAXIP1	cluster6	0.981535	0.00476827	7.65058e-05
ADAMTSL2	cluster6	0.621899	0.0338054	0.002075
N4BP2	cluster6	0.999995	0.0144961	0.000497627
ZNF34	cluster6	0.976849	0.00339655	4.05558e-05
PALLD	cluster6	0.999989	0.0228556	0.0010567
TRIM11	cluster6	0.86691	0.0407706	0.0028764
SORBS1	cluster6	0.999646	0.00351616	4.44479e-05
POTEKP	cluster6	0.99801	0.000160248	3.58765e-07
NLRP1	cluster6	0.851316	0.0206997	0.000870778
EFCC1	cluster6	0.999649	0.0375037	0.00247815
TNS1	cluster6	0.616592	0.0382009	0.00257999
PNRC2	cluster6	0.997911	0.0401672	0.00280271
PDLIM7	cluster6	0.752961	0.0250763	0.00122476
STAU2	cluster6	0.971346	0.0123204	0.000370073
MCM8	cluster6	0.998131	0.0359073	0.0022978
USP21	cluster6	0.988218	0.0283585	0.0014867
SYNPO2	cluster6	0.99995	0.0185603	0.000716787
ENTPD5	cluster7	0.992425	0.0390864	0.00264709
IDH1	cluster7	0.993381	0.0206997	0.000880509
PGM3	cluster7	0.999482	0.0407706	0.00289707
ETHE1	cluster7	0.649914	0.0381521	0.00256957
EML2	cluster7	0.63821	0.0452312	0.00340078
KRT18	cluster7	1	0.0173845	0.000648676
KRT8	cluster7	0.999893	0.0427218	0.00313799
DBI	cluster7	0.601709	0.0357984	0.00228415
ZBTB48	cluster7	0.997763	0.0228556	0.0010575
GAA	cluster7	0.941221	0.0212219	0.000942317
RBP3	cluster7	0.935094	0.0487444	0.00377405
AKR1A1	cluster7	0.998681	0.0398143	0.00275497
CPE	cluster7	0.999008	0.0036847	4.81211e-05
AGA	cluster7	0.990874	0.00998018	0.00024578
CD38	cluster7	0.993081	0.0207122	0.000884906
ERP29	cluster7	0.997162	0.0337465	0.00205879
DDT	cluster7	0.98562	0.00905212	0.00021617
PFN2	cluster7	0.635274	0.00702807	0.000137677
SERPINB6	cluster7	0.999206	0.0172994	0.000642274
PAFAH1B2	cluster7	0.985316	0.0487651	0.00379445
FSTL1	cluster7	0.996678	0.0076577	0.000167155
IQGAP2	cluster7	0.712249	0.00490998	7.96955e-05
GOLM1	cluster7	0.998309	0.0207511	0.000894309
ABHD14B	cluster7	0.946692	0.0156224	0.00055378
PARK7	cluster7	1	0.0370907	0.00239429
SPON2	cluster7	0.999121	0.00251784	2.53663e-05
GON7	cluster7	0.999881	0.0397617	0.00273029
RAB18	cluster7	0.955374	0.0427069	0.00311957
NANS	cluster7	0.998747	0.00451162	6.98628e-05
GMPPB	cluster7	0.919195	0.0148408	0.000514999
HEBP2	cluster7	0.999147	0.000179703	5.66886e-07
C11orf98	cluster8	0.995927	0.0292475	0.0016479
SCAMP3	cluster8	0.858801	0.0202803	0.000822678
UROS	cluster8	0.965649	0.0240196	0.00114272
UBTF	cluster8	0.874613	0.0206997	0.000873987
TCEA1	cluster8	0.999948	0.0357984	0.00227989
SHMT2	cluster8	0.972019	0.0234001	0.00110015
RBMX	cluster8	0.645822	0.000835828	5.14595e-06
TMPO	cluster8	0.999799	0.0103701	0.000274729
MRPL19	cluster8	0.740683	0.0381521	0.00256678
RIDA	cluster8	0.395248	0.0328956	0.00197619
ATP5ME	cluster8	0.735259	0.00723863	0.000149973
SLC25A11	cluster8	0.988463	0.0482642	0.00371036
SSBP1	cluster8	0.995958	0.00251977	2.58559e-05
ZNF638	cluster8	0.625991	0.00857108	0.000198286
IGFBP7	cluster8	0.996082	0.0208931	0.000912076
ODR4	cluster8	0.79911	0.0111511	0.000309984
C8orf82	cluster8	0.999014	0.036052	0.00232051
MEPCE	cluster8	0.59273	0.0476141	0.003651
MRPL43	cluster8	0.958055	0.0258528	0.00127024
THOC2	cluster8	0.787128	0.0107181	0.000288753
GADD45GIP1	cluster8	0.977343	0.0103701	0.000271713
PNPT1	cluster8	0.999969	0.0305587	0.00174458
BRIX1	cluster8	0.982014	0.0448623	0.00334793
GGH	cluster8	0.893096	0.0398143	0.0027558
ZBTB10	cluster8	0.999963	0.00572149	0.000100998
NGLY1	cluster8	0.83628	0.0292475	0.00163197
DNAJC1	cluster8	0.838867	0.0269402	0.00136712
POP1	cluster8	0.896503	0.0292475	0.00157838
DDX47	cluster8	0.962226	0.000586769	3.06521e-06
SFXN1	cluster8	0.869928	0.00432918	6.46147e-05
XAB2	cluster8	0.99792	0.0292475	0.00159187
WDR70	cluster8	0.854143	0.0432269	0.00319363
MRPL27	cluster8	0.999477	0.0398731	0.00277267
RCC2	cluster8	0.999293	0.0298078	0.00169615
STOML2	cluster8	0.978709	0.0142002	0.000475813
C19orf53	cluster8	0.637425	0.0394334	0.00268734
PRRC2C	cluster8	0.928067	0.0207511	0.000894151
GTF3C3	cluster8	0.962349	0.029759	0.00168782
ZNF706	cluster8	0.985713	0.0133647	0.000427515
OAS3	cluster8	0.999787	0.0265547	0.00132774
TECPR2	cluster9	0.673828	0.016614	0.000607526
KIF5C	cluster9	0.993292	0.0206997	0.000859055
KHDRBS3	cluster9	0.800207	0.041289	0.00296572
TXNDC12	cluster9	0.860906	0.0258528	0.00127335
NPY	cluster9	0.936123	0.0133647	0.000421078
HMGN1	cluster9	0.969019	0.0044807	6.7712e-05
POLB	cluster9	0.930114	0.0375037	0.00247297
CLTA	cluster9	0.995724	0.000912055	6.12575e-06
CHGA	cluster9	0.751584	0.00605409	0.00011182
RPL17	cluster9	0.908617	0.022784	0.0010444
RPS12	cluster9	0.992352	0.0404331	0.00283635
ANP32A	cluster9	0.999213	0.00351616	4.47161e-05
PAFAH1B1	cluster9	0.371179	0.0202141	0.000810828
RPL28	cluster9	0.972064	0.022784	0.00104569
HDGF	cluster9	0.923994	0.026156	0.00129316
SUB1	cluster9	0.958967	0.0319378	0.00185907
RPS29	cluster9	0.999958	0.0021179	1.89662e-05
LSM3	cluster9	0.892188	0.0129608	0.000394145
TMSB4X	cluster9	0.923139	0.0107181	0.000291948
RPS28	cluster9	0.852044	0.0375037	0.00249091
SKP1	cluster9	0.365992	0.0113756	0.000324714
SERF2	cluster9	0.685222	0.0377837	0.0025171
SRSF11	cluster9	0.9401	0.0202803	0.000827464
CSTF3	cluster9	0.998955	0.00476827	7.59913e-05
CBX3	cluster9	0.965011	8.13835e-06	1.06284e-08
FAM120B	cluster9	0.856984	0.0141002	0.000468253
NOTCH4	cluster9	0.999939	0.0316001	0.00182583
SDF4	cluster9	0.991699	0.0229852	0.00107207
THTPA	cluster9	0.934619	0.0319785	0.00187933
C19orf25	cluster9	0.946525	0.00934148	0.000224823
LSM7	cluster9	0.540566	0.0014056	1.05459e-05
HDAC5	cluster9	0.693685	0.0498575	0.00390674
HMGB3	cluster10	0.455898	0.00522558	8.99422e-05
PLRG1	cluster10	0.969195	0.00495917	8.31521e-05
MTA2	cluster10	0.957908	0.0407706	0.0028965
COL3A1	cluster10	0.499957	0.0390966	0.00265507
UQCRH	cluster10	0.52756	0.000130217	2.67235e-07
STMN1	cluster10	0.86846	0.0338054	0.00207104
MX1	cluster10	0.900751	0.0354827	0.00224415
LMNB1	cluster10	0.999958	0.0248632	0.00120147
FBL	cluster10	0.856627	0.017598	0.000663557
MPG	cluster10	0.945608	0.0403301	0.0028216
FUS	cluster10	0.996905	0.0014056	1.1014e-05
RBM34	cluster10	0.987604	0.00723863	0.000151255
RPP30	cluster10	0.958127	0.0219613	0.000991536
RBM10	cluster10	0.989728	0.00339655	3.9942e-05
MCL1	cluster10	0.999998	0.0269402	0.00136442
AKAP13	cluster10	0.92297	0.0275804	0.00141251
MTA1	cluster10	0.999986	0.0426169	0.00309852
PWP1	cluster10	0.980828	0.0269402	0.00135821
RRP1B	cluster10	0.999792	0.0278295	0.00144859
LTBP2	cluster10	0.590102	0.0371536	0.00241093
MAPRE1	cluster10	0.756106	0.0237666	0.00112182
KIAA2026	cluster10	0.935123	0.0291514	0.00155546
GRHL2	cluster10	0.98653	0.0116447	0.000334569
ZCCHC8	cluster10	0.966709	0.0110704	0.000305675
FAM117B	cluster10	0.999943	0.0472477	0.0036141
SRCAP	cluster10	0.844035	0.0197348	0.000784236
YTHDF3	cluster10	0.999976	0.0397617	0.00272925
ZC3H18	cluster10	0.990477	0.0107181	0.000286529
STAG2	cluster10	0.836935	0.0208931	0.00092306
SMARCC2	cluster10	0.501119	0.0135952	0.000443873
GEMIN5	cluster10	0.989431	0.00251784	2.51669e-05
PPP4R1	cluster10	0.990711	0.0455697	0.00344851
TRUB1	cluster10	0.999981	0.0321626	0.00190815
CHMP4C	cluster10	0.999275	0.0322793	0.00193315
FLYWCH2	cluster10	0.997214	0.000589077	3.18717e-06
RBM33	cluster10	0.998319	0.00718221	0.000142036
ZC2HC1A	cluster10	0.816735	0.00418653	5.97695e-05
WDR12	cluster10	0.99994	0.0470266	0.0035873
ADNP	cluster10	0.855621	0.0165038	0.000594261
DCTPP1	cluster10	0.731395	0.0448623	0.00334399
EXOSC4	cluster10	0.999987	0.017598	0.000666492
SAP30BP	cluster10	0.999987	0.0121821	0.00035228
LEMD3	cluster10	0.999327	0.0351353	0.00220251
