# Supplementary material for: A pathway activity-based proteomic classifier stratifies prostate tumors into two subtypes
Source: Clin Proteomics. 2023 Nov 11;20:50. doi: 10.1186/s12014-023-09441-w (PMC10638831; doi:10.1186/s12014-023-09441-w)
Supplement: Supplementary file 1 — Additional file 1: Table S1. Information of patients and samples. Table S2. The differentially expressed analysis of PCa. Table S3. The proteomic pathway-based classification for PCa. [file 12014_2023_9441_MOESM1_ESM.zip › Supplementary Table/sTable3_classification20231008.xlsx]

## Sheet: 3A_pathway_enrichment
	Pathways	Proteins
1	HALLMARK_MYOGENESIS	SOD3;MYLK
2	HALLMARK_INTERFERON_GAMMA_RESPONSE	SERPING1;PNPT1
3	HALLMARK_COMPLEMENT	SERPING1;S100A9
4	HALLMARK_MTORC1_SIGNALING	TCEA1;SHMT2
5	HALLMARK_MYC_TARGETS_V1	FBL;SSBP1
6	HALLMARK_EPITHELIAL_MESENCHYMAL_TRANSITION	ANPEP;MYL9;MYLK
7	HALLMARK_E2F_TARGETS	HMGB3;LMNB1

## Sheet: 3B_GSVA_proteomics_data
Pathways	PCXC020	PCXC250	PCXC370	PCXC570	PCXC111	PCXC221	PCXC251	PCXC271	PCXC441	PCXC481	PCXC611	PCXC212	PCXC252	PCXC262	PCXC312	PCXC362	PCXC382	PCXC562	PCXC572	PCXC602	PCXC662	PCXC672	PCXC103	PCXC143	PCXC373	PCXC383	PCXC433	PCXC463	PCXC473	PCXC284	PCXC364	PCXC434	PCXC494	PCXC125	PCXC135	PCXC165	PCXC195	PCXC385	PCXC395	PCXC415	PCXC575	PCXC046	PCXC156	PCXC196	PCXC216	PCXC256	PCXC296	PCXC326	PCXC376
HALLMARK_MYOGENESIS	0.0555556	0.526087	-0.304348	-0.608696	0.73913	0.434783	0.78125	0.701087	0.423913	0.0454545	0.565217	0.533181	0.826087	0.869565	0.570332	0.161125	0.833333	0.128261	0.826087	-0.452685	0.602767	0.482337	0.68913	0.695652	0.695652	0.782609	0.73913	0.391304	-0.565217	0.67971	0.596618	-0.156126	0.695652	0.478261	0.73913	0.0625	0.521739	0.871377	0.826087	0.869565	0.391304	0.869565	-0.589674	0.0199275	0.67971	0.956522	-0.826087	0.961538	0.0555556
HALLMARK_INTERFERON_GAMMA_RESPONSE	0.633779	0.200483	0.782609	-0.478261	-0.58913	-0.173913	-0.217391	-0.391304	0.797659	0.826087	0.502174	0.596618	-0.391304	0.138716	0.190217	0.652174	0.417702	0.735294	0.307971	-0.173913	-0.277174	-0.695652	-0.826087	0.320911	2.22045e-16	-0.556856	-0.142512	0.05	0.695652	-0.788043	-0.0434783	0.695652	0.68913	0.521739	0.596618	0.68913	0.347826	0.521739	-0.0869565	0.236957	0.398551	0.130435	0.78125	0.633779	-0.217391	-0.478261	0.892857	0.701087	0.913043
HALLMARK_COMPLEMENT	0.576087	0.782609	0.913043	0.424901	0.797659	0.434783	-0.565217	-0.782609	0.695652	0.148741	0.782609	0.826087	-0.478261	0.451691	-0.248082	0.596618	-0.608696	0.956522	0.652174	0.482337	0.340961	-0.569293	-0.0434783	0.869565	0.502717	0.478261	0.502174	-0.617754	0.05	-0.136957	0.78125	0.608696	0.530797	0.826087	0.0923913	0.68913	-0.361413	-0.504658	0.833333	0.869565	0.502717	0.391304	0.869565	-0.347826	-0.608696	-0.521739	0.290761	0.365729	0.652174
HALLMARK_MTORC1_SIGNALING	-0.130435	-0.913043	-0.323913	0.631793	-0.913043	-0.826087	-0.913043	0.177019	1.11022e-16	0.14214	-0.391304	-0.695652	-0.346273	-0.511858	0.204348	0.73913	0.596618	-0.617754	-0.215217	-0.391304	-0.608696	0.521739	-0.0434783	0.177019	-0.652174	-0.58913	-0.478261	0.406832	0.478261	0.391304	-0.695652	0.797659	0.236957	-0.434783	-0.504658	-0.26087	-0.485507	-0.821429	-0.565217	0	0.608696	0.424901	0.0869565	-0.884615	-0.652174	0.26087	0.434783	-0.485507	0.502174
HALLMARK_MYC_TARGETS_V1	-0.565217	-0.45942	0.173913	0.14214	-0.821429	-0.291304	0.365729	-0.333992	-0.608696	-0.173913	-0.511858	-0.229097	-0.71875	-0.695652	0.608696	-0.521739	-0.402174	-0.788043	-0.869565	0.797659	-0.0434783	0.565217	0.200483	-0.291304	-0.511858	-0.478261	-0.869565	0.78125	0.177019	-0.478261	0.0869565	-0.776087	-0.478261	-0.58913	-0.391304	-0.617754	-0.0434783	-0.652174	-0.58913	-0.347826	0.533181	-0.493789	-0.689723	-0.826087	0.530797	-0.130435	0.482337	-0.695652	-0.215217
HALLMARK_EPITHELIAL_MESENCHYMAL_TRANSITION	0.771836	0.197227	0.0454545	-0.185315	0.396552	0.727273	-0.0909091	0.793792	-0.333766	-0.818182	0.727273	0.818182	0.523745	0.548237	0.979592	0.634508	0.82247	0.636364	0.80705	-0.79798	-0.229387	0.658182	-0.0454545	0.377049	0.656448	0.842105	0.954545	0.175325	0.452214	0.90566	0.658182	0.125214	0.318182	0.699557	0.699557	0.818182	0.169759	0.886869	0.818182	0.347475	-0.331695	0.448963	0.510972	0.681818	0.613287	0.681021	-0.636364	-0.250649	0.771836
HALLMARK_E2F_TARGETS	-0.485507	0.0434783	-0.652174	-0.884615	-0.130435	-0.434783	-0.478261	-0.235698	-0.821429	-0.179348	2.22045e-16	-0.434783	-0.0434783	-0.589674	0.633779	1.11022e-16	-0.377717	-0.589674	-0.776087	-0.447464	-0.0434783	-0.689723	-0.45942	-0.485507	0.68913	-0.173913	-0.217391	-0.565217	-0.493789	-0.217391	-0.913043	-0.0434783	0.73913	-0.867589	-0.695652	-0.106884	-0.394928	-0.229097	-0.565217	-0.788043	-0.173913	-0.663043	-0.958333	-0.402174	-0.884615	-0.478261	-0.608696	-0.225673	-0.776087
[truncated: 404 more columns]

## Sheet: 3D_GSVA_TCGA
Pathways	Number_of_protein	Gene_ID	TCGA-XJ-A83F-01	TCGA-G9-6348-01	TCGA-CH-5766-01	TCGA-EJ-A65G-01	TCGA-G9-6354-01	TCGA-EJ-5527-01	TCGA-HC-8213-01	TCGA-Y6-A9XI-01	TCGA-EJ-7125-11	TCGA-CH-5744-01	TCGA-EJ-7782-11	TCGA-HC-A9TE-01	TCGA-EJ-A7NJ-01	TCGA-SU-A7E7-01	TCGA-CH-5772-01	TCGA-HI-7168-01	TCGA-ZG-A9L0-01	TCGA-HC-7075-01	TCGA-V1-A9Z8-01	TCGA-KK-A7AW-01	TCGA-H9-A6BX-01	TCGA-YL-A9WY-01	TCGA-EJ-8469-01	TCGA-G9-6361-01	TCGA-HI-7171-01	TCGA-ZG-A8QY-01	TCGA-J9-A8CM-01	TCGA-HC-8258-11	TCGA-EJ-7328-11	TCGA-J9-A52C-01	TCGA-EJ-A65D-01	TCGA-G9-6336-01	TCGA-V1-A9O5-06	TCGA-J4-A67K-01	TCGA-HC-8260-11	TCGA-2A-A8W1-01	TCGA-HC-7819-01	TCGA-VN-A88N-01	TCGA-VP-A87J-01	TCGA-2A-A8VL-01	TCGA-EJ-A46D-01	TCGA-HC-7821-01	TCGA-HC-A8CY-01	TCGA-EJ-7315-01	TCGA-FC-A5OB-01	TCGA-V1-A9ZI-01	TCGA-FC-A66V-01
HALLMARK_MYOGENESIS	2	SOD3;MYLK	0.494118	-0.4	-0.35	0.475	0.366667	-0.714286	-0.6	-0.95	0.809091	0.166667	0.618182	5.55112e-17	0.75	-0.5	-0.25	0.7	-0.6	0.192857	0.618182	-0.477778	0.8	-0.2	-0.688889	0.366667	-0.3	0.175	-0.15	0.85	0.85	0.357143	-1	-0.6	-0.7	-0.95	0.8	-0.85	0.372222	-0.457143	-0.5	0.5	0.85	0.733333	-0.7	0.15	-0.833333	-0.8	0.236364
HALLMARK_INTERFERON_GAMMA_RESPONSE	2	SERPING1;PNPT1	-0.8	-0.05	0.809091	-0.05	-0.415385	0.25	0.15	-0.575	-0.3	-0.688889	0	-0.158824	0.315385	0.5	0.3	0.614286	0.114286	0.625	0.494118	-0.688889	0.3	0.75	0.0769231	0.618182	0.233333	-0.5	-0.05	0.75	0.55	-0.05	-0.688889	-0.909091	0.1	-0.2	-0.05	0.0526316	-0.376471	-0.909091	0.161111	-0.35	-0.527273	0.65	-0.15	0.435714	-0.275	0.15	-0.909091
HALLMARK_COMPLEMENT	2	SERPING1;S100A9	-0.5	0.7	0.588889	-0.35	-0.7	0.65	-0.8	-0.336364	0.166667	0.0588235	0.669231	0.5	-0.5	0.6	-0.6	0.0526316	0.65	-0.15	0.625	0.7	0.75	0.55	-0.55	-0.152632	-0.688889	-0.4	0.377778	0.85	0.7	0.9	-0.6	-0.1	-0.3	0.3	-0.15	-0.9	-0.85	-0.769231	-0.688889	-0.85	-0.4	0.2	-0.35	0.618182	-0.8	5.55112e-17	0.357143
HALLMARK_MTORC1_SIGNALING	2	TCEA1;SHMT2	-0.477778	0.733333	0.5	0.192857	-0.25	0.669231	0.8	-0.15	-0.05	-0.275	-0.158824	0.55	-0.8	0.05	0.733333	-0.6	0.5	0.3	0.6	-0.05	-0.55	-0.5	0.916667	-0.145455	-0.714286	0.9	-0.527273	-0.7	-0.8	5.55112e-17	0.625	0.236364	0.7	0.0526316	-0.5	0.916667	0.05	-0.275	0.3	-0.65	-0.75	-0.527273	0.047619	0.6	0.7	0.7	-0.5
HALLMARK_MYC_TARGETS_V1	2	SSBP1;FBL	0.6	0.5	-0.833333	-0.55	0.8	-0.8	0.45	0.357143	0.1	-0.833333	-0.2	0.4	-1	-0.85	-0.718182	0.5	-0.15	-0.25	0.15	0.9	-0.714286	-0.35	-0.05	0.25	0.588889	0.809091	0.7	0.618182	-0.45	0	0.9	0.588889	0.2	0.95	-0.592308	5.55112e-17	0.1	0.2	-0.275	-0.05	-0.457143	-0.45	-0.05	0.1	0.4	0.65	0.8
HALLMARK_EPITHELIAL_MESENCHYMAL_TRANSITION	3	ANPEP;MYL9;MYLK	-0.671827	-0.461988	-0.381579	0.663968	0.135338	-0.105263	-0.421053	-0.894737	0.844737	-0.157895	0.578947	-0.473684	0.736842	-0.631579	-0.839181	0.455108	-0.671827	-0.578947	0.278947	-0.554656	0.875	-0.404858	-0.473684	0.144737	-0.631579	0.566563	-0.0526316	0.736842	0.84	0.598997	-0.670175	0.684211	-0.578947	-0.726974	0.947368	-0.489879	-0.684211	-0.0251716	-0.578947	0.684211	0.789474	-0.425101	-0.736842	-0.45614	-0.421053	-0.631579	0.660287
HALLMARK_E2F_TARGETS	2	LMNB1;HMGB3	0.2	-0.05	-0.8	-0.65	-0.85	-0.35	-0.6	0.377778	-0.8	0.1	-0.65	-0.714286	-0.35	0.6	0.7	0.5	0.85	-0.7	0.166667	-0.535714	-0.4	0.85	0.4	-0.45	0.8	-0.95	0.233333	-0.5	-0.75	-0.145455	0.45	-0.4	1	0.366667	-0.85	0.236364	0.5	0.65	0.233333	-0.6	-0.75	-0.5	0.5	0.4	0.85	-0.05	-0.8
[truncated: 503 more columns]

## Sheet: 3C_GSVA_MSKCC
Pathways	Number_of_protein	Gene_ID	PCA0001	PCA0002	PCA0003	PCA0005	PCA0007	PCA0008	PCA0009	PCA0010	PCA0011	PCA0012	PCA0013	PCA0014	PCA0015	PCA0017	PCA0018	PCA0020	PCA0021	PCA0022	PCA0024	PCA0025	PCA0026	PCA0027	PCA0028	PCA0029	PCA0030	PCA0031	PCA0032	PCA0033	PCA0034	PCA0035	PCA0036	PCA0037	PCA0038	PCA0040	PCA0050	PCA0052	PCA0054	PCA0056	PCA0057	PCA0058	PCA0062	PCA0063	PCA0064	PCA0065	PCA0066	PCA0068	PCA0073
HALLMARK_MYOGENESIS	2	MYLK;SOD3	0.759524	-0.47619	0.142857	-0.807692	-0.431548	0.428571	-0.582251	0.654762	0.71875	0.047619	-0.666667	0.452381	0.654762	0.884615	-0.142857	0.333333	0.152882	0.952381	0.0952381	-0.666667	0.428571	0.488095	0.180952	-0.238095	0.619048	0.619048	-0.582251	0.666667	0.333333	-0.809524	-0.768398	0.047619	0.0952381	0.619048	0.345238	-0.696429	0.884615	-0.47619	0.047619	-0.21131	1	-0.333333	-0.666667	0.300866	-0.047619	0.809524	-0.166667
HALLMARK_INTERFERON_GAMMA_RESPONSE	2	PNPT1;SERPING1	0.859307	0.47619	0.619048	0.761905	0.540293	0.195971	0.619048	0.958333	0.759524	-0.0952381	0.047619	-0.0952381	0.766667	0.369048	0.779762	0.571429	0.52381	-0.142857	0.180952	0.047619	0.422619	0.571429	0.654762	0.714286	0.195971	0.759524	-0.619048	0.958333	0.52381	0.487013	0.556548	0.245238	0.52381	0.113095	0.952381	0.859307	-0.635531	0.67316	0.47619	0.556548	0.556548	-0.047619	0.142857	0.214286	0.714286	0.952381	0.571429
HALLMARK_COMPLEMENT	2	S100A9;SERPING1	0.152882	-0.047619	0.809524	0.047619	-0.47619	0.452381	-0.339286	0.142857	0.809524	-0.380952	-0.440476	-0.875	0.0454545	0.809524	0.378151	-0.396104	-0.160714	0.047619	-0.547619	-0.0952381	0.809524	0.300866	0.261905	-0.504762	0.556548	0.952381	-0.0952381	0.71875	-0.166667	0.368132	-0.047619	-0.904762	0.0654762	0.428571	0.71875	-0.753968	0.654762	0.047619	0.666667	-0.954545	0.571429	-0.666667	-0.666667	0.0952381	0.114719	0.0454545	-0.517857
HALLMARK_MTORC1_SIGNALING	2	SHMT2;TCEA1	1.11022e-16	0.619048	-0.47619	0.564286	-0.142857	-0.46337	0.564286	-0.0952381	-0.768398	-0.269048	0.714286	0.428571	-0.21131	-0.547619	-0.504762	-0.047619	-0.142857	-0.619048	-0.142857	-0.160714	-0.238095	-0.166667	0.369048	-0.047619	-0.547619	-0.809524	0.244048	-0.339286	0.487013	0.190476	-0.0952381	0.238095	0.571429	-0.619048	-0.396104	0.571429	-0.47619	0.333333	-0.768398	0.468254	-0.807692	0.958333	0.779762	0.0454545	0.654762	0.52381	-0.380952
HALLMARK_MYC_TARGETS_V1	2	FBL;SSBP1	1.11022e-16	-0.047619	-0.807692	0.654762	-0.504762	-0.857143	0.571429	0.142857	-0.142857	-0.761905	0.369048	-0.380952	0.114719	-1	0.233333	0.180952	0.195971	-0.954545	-0.696429	5.55112e-17	-0.598214	-0.854762	0.333333	-0.571429	0.180952	-0.659524	-1	-0.809524	-0.309524	0.300866	-0.619048	-0.473389	-0.714286	-0.52381	0.300866	0.571429	-0.047619	0.857143	-0.807692	0.47619	-0.285714	0.859307	0.369048	-0.328571	-0.209957	-0.142857	0.654762
HALLMARK_EPITHELIAL_MESENCHYMAL_TRANSITION	3	ANPEP;MYL9;MYLK	0.75	-0.8	0.3	-0.15	0.69697	0.7	-0.3	0.830233	0.469388	0.793103	-0.308621	0.5	0.678049	0.35	0.421951	0.15	-0.9	0.9	0.851852	-0.0636364	0.723077	0.751064	0.381707	0.184211	0.355932	0.389474	-0.769697	0.55	-0.1	-0.8	0.559091	0.446552	0.2	0.8	-0.585714	-0.1	-0.1	-0.65	-0.6	0.375758	0.95	-0.1	-0.580488	0.85	0.15	0.733721	-0.05
HALLMARK_E2F_TARGETS	2	HMGB3;LMNB1	-0.666667	-0.047619	0.604762	-0.047619	-0.582251	-0.651786	5.55112e-17	-0.952381	-0.598214	-0.404762	-0.547619	-0.714286	-0.651786	-0.0952381	-0.157738	0.452381	0.564286	-0.696429	0.67316	-0.473389	-0.619048	-0.547619	0.345238	-0.0952381	0.114719	5.55112e-17	0.564286	-0.285714	0.556548	0.47619	0.60119	-0.547619	-0.75	-0.285714	5.55112e-17	-0.431548	0.759524	0.857143	0.904762	-0.651786	-0.696429	0.452381	0.564286	0.309524	0.821429	-0.809524	0.884615
[truncated: 138 more columns]
